# Supplementary material for: Oral bowel cleansers and ischemic colitis risk: A real-world disproportionality analysis
Source: PLoS One. 2025 Sep 29;20(9):e0332345. doi: 10.1371/journal.pone.0332345 (PMC12478960; doi:10.1371/journal.pone.0332345)
Supplement: S2 Data — (ZIP) [file pone.0332345.s009.zip]

Archive with 8 entries (7 files):
- DATA/
- DATA/demo.csv
- DATA/drug.csv
- DATA/indi.csv
- DATA/outc.csv
- DATA/reac.csv
- DATA/rpsr.csv
- DATA/ther.csv
