# Supplementary material for: Oral bowel cleansers and ischemic colitis risk: A real-world disproportionality analysis
Source: PLoS One. 2025 Sep 29;20(9):e0332345. doi: 10.1371/journal.pone.0332345 (PMC12478960; doi:10.1371/journal.pone.0332345)
Supplement: S2 Data — (ZIP) [file pone.0332345.s009.zip › DATA/demo.csv]

primaryid	CASEID	FDA_DT	EVENT_DT	AGE	AGE_COD	WT	WT_COD	SEX	OCCP_COD	REPORTER_COUNTRY1	GetDataYear	Number	REPORTER_COUNTRY	PT	OUTC_COD
100044421	10004442	20140312	NA	75	YR	NA	NA	M	CN	US	141	10515045	UNITED STATES	NO_target_PT	NA
100046102	10004610	20140410	NA	NA	NA	NA	NA	F	CN	US	142	10515045	UNITED STATES	NO_target_PT	NA
100046561	10004656	20140312	NA	NA	NA	NA	NA	F	CN	US	141	10515045	UNITED STATES	NO_target_PT	NA
100048602	10004860	20140429	20140224	71	YR	NA	NA	F	OT	US	142	10515045	UNITED STATES	NO_target_PT	NA
100064461	10006446	20140312	20140210	3	YR	16.78283	LBS	M	NA	US	141	10515045	UNITED STATES	NO_target_PT	DS
100065841	10006584	20140313	NA	NA	NA	77.98	KG	F	CN	US	141	10515045	UNITED STATES	NO_target_PT	NA
100074612	10007461	20140515	20140218	67	YR	95.24	KG	M	CN	US	142	10515045	UNITED STATES	NO_target_PT	NA
100080591	10008059	20140313	NA	4	YR	NA	NA	M	CN	US	141	10515045	UNITED STATES	NO_target_PT	NA
100083721	10008372	20140313	NA	NA	NA	NA	NA	F	CN	US	141	10515045	UNITED STATES	NO_target_PT	NA
100087471	10008747	20140313	20140224	NA	NA	NA	NA	F	CN	US	141	10515045	UNITED STATES	NO_target_PT	NA
100091851	10009185	20140313	NA	NA	NA	NA	NA	M	CN	US	141	10515045	UNITED STATES	NO_target_PT	NA
100106651	10010665	20140314	NA	70	YR	NA	NA	F	CN	US	141	10515045	UNITED STATES	NO_target_PT	NA
100116751	10011675	20140314	NA	NA	NA	NA	NA	M	CN	US	141	10515045	UNITED STATES	NO_target_PT	NA
100119151	10011915	20140314	NA	NA	NA	NA	NA	M	CN	US	141	10515045	UNITED STATES	NO_target_PT	NA
100123001	10012300	20140314	NA	NA	NA	NA	NA	M	CN	US	141	10515045	UNITED STATES	NO_target_PT	NA
100124711	10012471	20140314	NA	NA	NA	100.68	KG	F	CN	US	141	10515045	UNITED STATES	NO_target_PT	NA
100125601	10012560	20140314	NA	NA	NA	NA	NA	M	CN	US	141	10515045	UNITED STATES	NO_target_PT	NA
100127072	10012707	20140526	NA	NA	NA	NA	NA	F	CN	US	142	10515045	UNITED STATES	NO_target_PT	NA
100127571	10012757	20140314	NA	NA	NA	NA	NA	M	CN	US	141	10515045	UNITED STATES	NO_target_PT	NA
100127791	10012779	20140314	NA	NA	NA	NA	NA	F	CN	US	141	10515045	UNITED STATES	NO_target_PT	NA
100129521	10012952	20140314	NA	96	YR	NA	NA	F	CN	US	141	10515045	UNITED STATES	NO_target_PT	NA
100145161	10014516	20140317	NA	NA	NA	NA	NA	M	CN	US	141	10515045	UNITED STATES	NO_target_PT	NA
100145451	10014545	20140317	NA	NA	NA	NA	NA	F	CN	US	141	10515045	UNITED STATES	NO_target_PT	NA
100146721	10014672	20140317	NA	5	YR	NA	NA	M	CN	US	141	10515045	UNITED STATES	NO_target_PT	NA
100147271	10014727	20140317	NA	NA	NA	NA	NA	F	CN	US	141	10515045	UNITED STATES	NO_target_PT	NA
100147771	10014777	20140317	NA	NA	NA	NA	NA	F	CN	US	141	10515045	UNITED STATES	NO_target_PT	NA
100158291	10015829	20140317	NA	53	YR	NA	NA	F	CN	US	141	10515045	UNITED STATES	NO_target_PT	NA
100159491	10015949	20140317	NA	NA	NA	NA	NA	F	CN	US	141	10515045	UNITED STATES	NO_target_PT	NA
100160761	10016076	20140317	NA	NA	NA	NA	NA	NA	CN	US	141	10515045	UNITED STATES	NO_target_PT	NA
100163822	10016382	20140625	NA	NA	NA	52.15	KG	F	CN	US	142	10515045	UNITED STATES	NO_target_PT	NA
100184461	10018446	20140314	20051121	42	YR	57.60593	LBS	F	NA	US	141	10515045	UNITED STATES	NO_target_PT	LT
100187871	10018787	20140318	NA	NA	NA	NA	NA	M	CN	US	141	10515045	UNITED STATES	NO_target_PT	NA
100188871	10018887	20140318	2013	71	YR	70.3	KG	F	CN	US	141	10515045	UNITED STATES	NO_target_PT	NA
100189121	10018912	20140318	20140306	NA	NA	NA	NA	F	CN	US	141	10515045	UNITED STATES	NO_target_PT	NA
100189521	10018952	20140318	NA	NA	NA	NA	NA	M	CN	US	141	10515045	UNITED STATES	NO_target_PT	NA
100189531	10018953	20140318	NA	NA	NA	NA	NA	F	CN	US	141	10515045	UNITED STATES	NO_target_PT	NA
100191121	10019112	20140318	NA	14	YR	NA	NA	F	CN	US	141	10515045	UNITED STATES	NO_target_PT	NA
100191881	10019188	20140318	201403	NA	NA	NA	NA	F	CN	US	141	10515045	UNITED STATES	NO_target_PT	NA
100192091	10019209	20140318	NA	NA	NA	NA	NA	F	CN	US	141	10515045	UNITED STATES	NO_target_PT	NA
100192271	10019227	20140318	20140305	NA	NA	NA	NA	M	CN	US	141	10515045	UNITED STATES	NO_target_PT	NA
100193091	10019309	20140318	NA	NA	NA	NA	NA	F	CN	US	141	10515045	UNITED STATES	NO_target_PT	NA
100193601	10019360	20140318	NA	6	YR	NA	NA	M	CN	US	141	10515045	UNITED STATES	NO_target_PT	NA
100209091	10020909	20140318	20140314	NA	DY	74.84235	LBS	F	NA	US	141	10515045	UNITED STATES	NO_target_PT	NA
100214701	10021470	20140319	20131121	NA	NA	NA	NA	M	CN	US	141	10515045	UNITED STATES	NO_target_PT	NA
100215191	10021519	20140313	20131110	64	YR	55	KG	F	MD	DE	141	313613	GERMANY	NO_target_PT	OT
100215591	10021559	20140319	20140219	NA	NA	NA	NA	F	CN	US	141	10515045	UNITED STATES	NO_target_PT	NA
100218362	10021836	20140917	NA	NA	NA	NA	NA	F	CN	US	143	10515045	UNITED STATES	NO_target_PT	NA
100219141	10021914	20140319	2013	NA	NA	45.35	KG	F	CN	US	141	10515045	UNITED STATES	NO_target_PT	NA
100220491	10022049	20131211	20131025	80	YR	NA	NA	NA	MD	JP	134	450340	JAPAN	NO_target_PT	OT
100220902	10022090	20140319	NA	NA	NA	NA	NA	F	CN	US	141	10515045	UNITED STATES	NO_target_PT	NA
100220992	10022099	20140515	20140209	53	YR	NA	NA	F	CN	US	142	10515045	UNITED STATES	NO_target_PT	NA
100222241	10022224	20140319	NA	NA	NA	NA	NA	F	CN	US	141	10515045	UNITED STATES	NO_target_PT	NA
100222571	10022257	20140319	NA	NA	NA	NA	NA	F	CN	US	141	10515045	UNITED STATES	NO_target_PT	NA
100224661	10022466	20140319	NA	NA	NA	NA	NA	F	CN	US	141	10515045	UNITED STATES	NO_target_PT	NA
100224911	10022491	20140319	NA	NA	NA	72.56	KG	F	CN	US	141	10515045	UNITED STATES	NO_target_PT	NA
100237381	10023738	20140113	20131229	58	YR	NA	NA	M	NA	US	141	10515045	UNITED STATES	NO_target_PT	OT
100240701	10024070	20140320	201402	NA	NA	NA	NA	F	CN	US	141	10515045	UNITED STATES	NO_target_PT	NA
100242911	10024291	20140320	NA	NA	NA	NA	NA	M	CN	US	141	10515045	UNITED STATES	NO_target_PT	NA
100242991	10024299	20140320	NA	NA	NA	NA	NA	M	CN	US	141	10515045	UNITED STATES	NO_target_PT	NA
100243471	10024347	20140320	NA	NA	NA	NA	NA	M	CN	US	141	10515045	UNITED STATES	NO_target_PT	NA
100243592	10024359	20140701	201403	NA	NA	NA	NA	M	CN	US	143	10515045	UNITED STATES	NO_target_PT	DE
100243631	10024363	20140320	NA	NA	NA	NA	NA	M	CN	US	141	10515045	UNITED STATES	NO_target_PT	NA
100243801	10024380	20140320	20140221	NA	NA	NA	NA	M	CN	US	141	10515045	UNITED STATES	NO_target_PT	NA
100243991	10024399	20140320	NA	NA	NA	NA	NA	F	CN	US	141	10515045	UNITED STATES	NO_target_PT	NA
100244401	10024440	20140320	NA	NA	NA	NA	NA	F	CN	US	141	10515045	UNITED STATES	NO_target_PT	NA
100244471	10024447	20140320	NA	NA	NA	NA	NA	F	CN	US	141	10515045	UNITED STATES	NO_target_PT	NA
100245022	10024502	20140327	20140304	NA	NA	NA	NA	F	CN	US	141	10515045	UNITED STATES	NO_target_PT	NA
100245091	10024509	20140320	NA	NA	NA	NA	NA	F	CN	US	141	10515045	UNITED STATES	NO_target_PT	NA
100245681	10024568	20140320	201403	NA	NA	NA	NA	M	CN	US	141	10515045	UNITED STATES	NO_target_PT	NA
100246521	10024652	20140320	NA	NA	NA	NA	NA	F	CN	US	141	10515045	UNITED STATES	NO_target_PT	NA
100246621	10024662	20140320	NA	2	YR	NA	NA	F	CN	US	141	10515045	UNITED STATES	NO_target_PT	NA
100247642	10024764	20140918	NA	NA	NA	92.63	KG	M	CN	US	143	10515045	UNITED STATES	NO_target_PT	NA
100247911	10024791	20140320	NA	NA	NA	NA	NA	F	CN	US	141	10515045	UNITED STATES	NO_target_PT	NA
100248111	10024811	20140320	NA	NA	NA	NA	NA	F	CN	US	141	10515045	UNITED STATES	NO_target_PT	NA
100250521	10025052	20140320	201403	NA	NA	NA	NA	F	CN	US	141	10515045	UNITED STATES	NO_target_PT	NA
100254121	10025412	20140320	NA	NA	NA	NA	NA	F	CN	US	141	10515045	UNITED STATES	NO_target_PT	NA
100256571	10025657	20140320	NA	3	YR	NA	NA	M	CN	US	141	10515045	UNITED STATES	NO_target_PT	NA
100257811	10025781	20140320	NA	NA	NA	48.73	KG	F	CN	US	141	10515045	UNITED STATES	NO_target_PT	NA
100258171	10025817	20140320	2010	NA	NA	74.83	KG	M	CN	US	141	10515045	UNITED STATES	NO_target_PT	NA
100258731	10025873	20140320	20131119	NA	NA	NA	NA	M	CN	US	141	10515045	UNITED STATES	NO_target_PT	NA
100272091	10027209	20140321	NA	NA	NA	NA	NA	NA	OT	US	141	10515045	UNITED STATES	NO_target_PT	NA
100281221	10028122	20140321	NA	NA	NA	NA	NA	F	CN	US	141	10515045	UNITED STATES	NO_target_PT	NA
100281281	10028128	20140321	NA	NA	NA	NA	NA	F	CN	US	141	10515045	UNITED STATES	NO_target_PT	NA
100281291	10028129	20140321	NA	NA	NA	77.98	KG	F	CN	US	141	10515045	UNITED STATES	NO_target_PT	NA
100281351	10028135	20140321	20140226	NA	NA	NA	NA	F	CN	US	141	10515045	UNITED STATES	NO_target_PT	NA
100281661	10028166	20140321	NA	NA	NA	NA	NA	F	CN	US	141	10515045	UNITED STATES	NO_target_PT	NA
100281931	10028193	20140321	20140227	NA	NA	NA	NA	F	CN	US	141	10515045	UNITED STATES	NO_target_PT	NA
100282691	10028269	20140321	201402	NA	NA	NA	NA	NA	CN	US	141	10515045	UNITED STATES	NO_target_PT	NA
100282751	10028275	20140321	NA	NA	NA	102.4	KG	M	CN	US	141	10515045	UNITED STATES	NO_target_PT	NA
100282761	10028276	20140321	NA	NA	NA	NA	NA	M	CN	US	141	10515045	UNITED STATES	NO_target_PT	NA
100283601	10028360	20140321	201311	NA	NA	NA	NA	F	CN	US	141	10515045	UNITED STATES	NO_target_PT	NA
100283921	10028392	20140321	20140307	NA	NA	NA	NA	F	CN	US	141	10515045	UNITED STATES	NO_target_PT	NA
100284392	10028439	20140902	NA	NA	NA	NA	NA	F	CN	US	143	10515045	UNITED STATES	NO_target_PT	NA
100284401	10028440	20140321	NA	NA	NA	NA	NA	M	CN	US	141	10515045	UNITED STATES	NO_target_PT	NA
100284861	10028486	20140321	NA	93	YR	NA	NA	F	CN	US	141	10515045	UNITED STATES	NO_target_PT	NA
100285081	10028508	20140321	NA	NA	NA	NA	NA	F	CN	US	141	10515045	UNITED STATES	NO_target_PT	NA
100285651	10028565	20140321	NA	NA	NA	NA	NA	M	CN	US	141	10515045	UNITED STATES	NO_target_PT	NA
100286541	10028654	20140321	NA	NA	NA	74.83	KG	F	CN	US	141	10515045	UNITED STATES	NO_target_PT	NA
100287961	10028796	20140321	NA	NA	NA	NA	NA	F	CN	US	141	10515045	UNITED STATES	NO_target_PT	NA
100288611	10028861	20140321	NA	NA	NA	NA	NA	F	CN	US	141	10515045	UNITED STATES	NO_target_PT	NA
100295672	10029567	20140409	201403	77	YR	NA	NA	F	CN	US	142	10515045	UNITED STATES	NO_target_PT	NA
100295911	10029591	20140322	NA	NA	NA	NA	NA	F	CN	US	141	10515045	UNITED STATES	NO_target_PT	NA
100296531	10029653	20140322	20140128	73	YR	79.37	KG	F	CN	US	141	10515045	UNITED STATES	NO_target_PT	NA
100296641	10029664	20140322	20140306	NA	NA	NA	NA	M	CN	US	141	10515045	UNITED STATES	NO_target_PT	NA
100296731	10029673	20140322	201403	NA	NA	NA	NA	F	CN	US	141	10515045	UNITED STATES	NO_target_PT	NA
100296801	10029680	20140321	20140313	62	YR	67.13132	LBS	F	NA	US	141	10515045	UNITED STATES	NO_target_PT	OT
100317171	10031717	20140324	201312	NA	NA	NA	NA	M	CN	US	141	10515045	UNITED STATES	NO_target_PT	NA
100317771	10031777	20140324	NA	NA	NA	63.49	KG	F	CN	US	141	10515045	UNITED STATES	NO_target_PT	NA
100318441	10031844	20140324	NA	NA	NA	NA	NA	M	CN	US	141	10515045	UNITED STATES	NO_target_PT	NA
100318571	10031857	20140324	NA	NA	NA	NA	NA	M	CN	US	141	10515045	UNITED STATES	NO_target_PT	NA
100318992	10031899	20140326	20140210	80	YR	NA	NA	M	CN	US	141	10515045	UNITED STATES	NO_target_PT	NA
100319192	10031919	20140409	NA	NA	NA	NA	NA	F	CN	US	142	10515045	UNITED STATES	NO_target_PT	NA
100319381	10031938	20140324	NA	NA	NA	NA	NA	F	CN	US	141	10515045	UNITED STATES	NO_target_PT	NA
100319401	10031940	20140324	20140227	NA	NA	NA	NA	M	CN	US	141	10515045	UNITED STATES	NO_target_PT	NA
100319551	10031955	20140324	NA	NA	NA	NA	NA	M	CN	US	141	10515045	UNITED STATES	NO_target_PT	NA
100321221	10032122	20140324	NA	NA	NA	NA	NA	F	CN	US	141	10515045	UNITED STATES	NO_target_PT	NA
100321891	10032189	20140324	NA	7	YR	NA	NA	NA	OT	US	141	10515045	UNITED STATES	NO_target_PT	NA
100322181	10032218	20140324	20140306	NA	NA	NA	NA	M	CN	US	141	10515045	UNITED STATES	NO_target_PT	NA
100322371	10032237	20140324	NA	NA	NA	NA	NA	F	CN	US	141	10515045	UNITED STATES	NO_target_PT	NA
100322711	10032271	20140324	20140303	NA	NA	NA	NA	M	CN	US	141	10515045	UNITED STATES	NO_target_PT	NA
100323881	10032388	20140324	20140305	67	YR	NA	NA	F	CN	US	141	10515045	UNITED STATES	NO_target_PT	NA
100324551	10032455	20140324	201402	NA	NA	NA	NA	F	CN	US	141	10515045	UNITED STATES	NO_target_PT	NA
100324861	10032486	20140324	NA	NA	NA	NA	NA	F	CN	US	141	10515045	UNITED STATES	NO_target_PT	NA
100327931	10032793	20140324	20140310	NA	NA	NA	NA	M	CN	US	141	10515045	UNITED STATES	NO_target_PT	NA
100329141	10032914	20140324	NA	NA	NA	NA	NA	F	CN	US	141	10515045	UNITED STATES	NO_target_PT	NA
100329641	10032964	20140324	NA	NA	NA	NA	NA	F	CN	US	141	10515045	UNITED STATES	NO_target_PT	NA
100329671	10032967	20140324	NA	NA	NA	NA	NA	M	CN	US	141	10515045	UNITED STATES	NO_target_PT	NA
100330261	10033026	20140324	20140223	NA	NA	NA	NA	M	CN	US	141	10515045	UNITED STATES	NO_target_PT	NA
100331001	10033100	20140324	NA	NA	NA	NA	NA	F	CN	US	141	10515045	UNITED STATES	NO_target_PT	NA
100340981	10034098	20140324	20140108	66	YR	75.29594	LBS	F	NA	US	141	10515045	UNITED STATES	NO_target_PT	LT
100344391	10034439	20140324	20140219	64	YR	83.91415	LBS	F	NA	US	141	10515045	UNITED STATES	NO_target_PT	OT
100346061	10034606	20140325	20140303	NA	NA	NA	NA	M	CN	US	141	10515045	UNITED STATES	NO_target_PT	NA
100347121	10034712	20140325	NA	NA	NA	NA	NA	M	CN	US	141	10515045	UNITED STATES	NO_target_PT	NA
100347151	10034715	20140325	NA	NA	NA	NA	NA	F	CN	US	141	10515045	UNITED STATES	NO_target_PT	NA
100349053	10034905	20140421	20140218	74	YR	42	KG	F	MD	JP	142	450340	JAPAN	NO_target_PT	DS
100349231	10034923	20140325	NA	NA	NA	NA	NA	F	CN	US	141	10515045	UNITED STATES	NO_target_PT	NA
100349741	10034974	20140325	NA	4	YR	NA	NA	F	CN	US	141	10515045	UNITED STATES	NO_target_PT	NA
100349921	10034992	20140325	NA	NA	NA	NA	NA	F	CN	US	141	10515045	UNITED STATES	NO_target_PT	NA
100359341	10035934	20140325	NA	NA	NA	86.17	KG	F	CN	US	141	10515045	UNITED STATES	NO_target_PT	NA
100359372	10035937	20140917	20140215	60	YR	56.69	KG	F	CN	US	143	10515045	UNITED STATES	NO_target_PT	NA
100359871	10035987	20140325	20140308	NA	NA	NA	NA	F	CN	US	141	10515045	UNITED STATES	NO_target_PT	NA
100359881	10035988	20140325	2013	56	YR	74.83	KG	M	CN	US	141	10515045	UNITED STATES	NO_target_PT	NA
100360741	10036074	20140325	NA	NA	NA	72.56	KG	F	CN	US	141	10515045	UNITED STATES	NO_target_PT	NA
100361141	10036114	20140325	NA	NA	NA	NA	NA	M	CN	US	141	10515045	UNITED STATES	NO_target_PT	NA
100361461	10036146	20140325	NA	NA	NA	NA	NA	F	CN	US	141	10515045	UNITED STATES	NO_target_PT	NA
100361571	10036157	20140325	NA	NA	NA	NA	NA	F	CN	US	141	10515045	UNITED STATES	NO_target_PT	NA
100361701	10036170	20140325	20140221	NA	NA	NA	NA	F	CN	US	141	10515045	UNITED STATES	NO_target_PT	NA
100362531	10036253	20140325	NA	NA	NA	NA	NA	F	CN	US	141	10515045	UNITED STATES	NO_target_PT	NA
100362681	10036268	20140325	NA	7	YR	NA	NA	F	CN	US	141	10515045	UNITED STATES	NO_target_PT	NA
100362881	10036288	20140325	NA	NA	NA	NA	NA	F	CN	US	141	10515045	UNITED STATES	NO_target_PT	NA
100362901	10036290	20140325	NA	NA	NA	NA	NA	F	CN	US	141	10515045	UNITED STATES	NO_target_PT	NA
100374632	10037463	20140530	NA	NA	NA	70.3	KG	M	CN	US	142	10515045	UNITED STATES	NO_target_PT	NA
100375861	10037586	20140326	2012	NA	NA	NA	NA	M	CN	US	141	10515045	UNITED STATES	NO_target_PT	NA
100378281	10037828	20140326	NA	NA	NA	NA	NA	F	CN	US	141	10515045	UNITED STATES	NO_target_PT	NA
100380292	10038029	20140723	NA	NA	NA	78.5	KG	M	CN	US	143	10515045	UNITED STATES	NO_target_PT	NA
100382551	10038255	20140326	NA	NA	NA	NA	NA	F	CN	US	141	10515045	UNITED STATES	NO_target_PT	NA
100384431	10038443	20140326	NA	NA	NA	NA	NA	NA	CN	US	141	10515045	UNITED STATES	NO_target_PT	NA
100385601	10038560	20140326	NA	NA	NA	NA	NA	F	CN	US	141	10515045	UNITED STATES	NO_target_PT	NA
100389702	10038970	20140410	20140228	66	YR	99.77	KG	F	CN	US	142	10515045	UNITED STATES	NO_target_PT	NA
100391771	10039177	20140326	NA	NA	NA	62.59	KG	F	CN	US	141	10515045	UNITED STATES	NO_target_PT	NA
100393541	10039354	20140326	NA	NA	NA	NA	NA	M	CN	US	141	10515045	UNITED STATES	NO_target_PT	NA
100394651	10039465	20140326	NA	NA	NA	NA	NA	F	CN	US	141	10515045	UNITED STATES	NO_target_PT	NA
100395101	10039510	20140326	201309	4	YR	NA	NA	M	CN	US	141	10515045	UNITED STATES	NO_target_PT	NA
100395511	10039551	20140326	NA	87	YR	NA	NA	M	CN	US	141	10515045	UNITED STATES	NO_target_PT	NA
100398492	10039849	20140602	20140305	12	YR	NA	NA	M	CN	US	142	10515045	UNITED STATES	NO_target_PT	NA
100407121	10040712	20140326	20140325	51	YR	104.3257	LBS	M	NA	US	141	10515045	UNITED STATES	NO_target_PT	OT
100412071	10041207	20140327	NA	NA	NA	NA	NA	F	CN	US	141	10515045	UNITED STATES	NO_target_PT	NA
100412091	10041209	20140327	NA	NA	NA	NA	NA	F	CN	US	141	10515045	UNITED STATES	NO_target_PT	NA
100412221	10041222	20140327	NA	NA	NA	NA	NA	F	CN	US	141	10515045	UNITED STATES	NO_target_PT	NA
100412271	10041227	20140327	NA	NA	NA	NA	NA	M	CN	US	141	10515045	UNITED STATES	NO_target_PT	NA
100416231	10041623	20140327	NA	NA	NA	NA	NA	M	CN	US	141	10515045	UNITED STATES	NO_target_PT	NA
100416751	10041675	20140327	20120301	70	YR	NA	NA	M	CN	US	141	10515045	UNITED STATES	NO_target_PT	NA
100416771	10041677	20140327	NA	NA	NA	NA	NA	F	CN	US	141	10515045	UNITED STATES	NO_target_PT	NA
100417961	10041796	20140327	NA	NA	NA	NA	NA	F	CN	US	141	10515045	UNITED STATES	NO_target_PT	NA
100422631	10042263	20140327	20140303	NA	NA	NA	NA	NA	CN	US	141	10515045	UNITED STATES	NO_target_PT	NA
100423031	10042303	20140327	NA	NA	NA	NA	NA	F	CN	US	141	10515045	UNITED STATES	NO_target_PT	NA
100423311	10042331	20140327	NA	NA	NA	NA	NA	F	CN	US	141	10515045	UNITED STATES	NO_target_PT	NA
100423431	10042343	20140327	2014	NA	NA	NA	NA	F	CN	US	141	10515045	UNITED STATES	NO_target_PT	NA
100423531	10042353	20140327	NA	87	YR	NA	NA	M	CN	US	141	10515045	UNITED STATES	NO_target_PT	NA
100423611	10042361	20140327	NA	NA	NA	NA	NA	F	CN	US	141	10515045	UNITED STATES	NO_target_PT	NA
100425671	10042567	20140327	NA	NA	NA	NA	NA	M	CN	US	141	10515045	UNITED STATES	NO_target_PT	NA
100425931	10042593	20140327	NA	74	YR	NA	NA	F	CN	US	141	10515045	UNITED STATES	NO_target_PT	NA
100437192	10043719	20140529	20140301	85	YR	70.3	KG	M	CN	US	142	10515045	UNITED STATES	NO_target_PT	NA
100437451	10043745	20140328	20140311	NA	NA	NA	NA	F	CN	US	141	10515045	UNITED STATES	NO_target_PT	NA
100438361	10043836	20140328	201403	NA	NA	NA	NA	F	CN	US	141	10515045	UNITED STATES	NO_target_PT	NA
100450242	10045024	20140902	2014	NA	NA	NA	NA	F	CN	US	143	10515045	UNITED STATES	NO_target_PT	NA
100450971	10045097	20140328	NA	NA	NA	NA	NA	M	CN	US	141	10515045	UNITED STATES	NO_target_PT	NA
100450982	10045098	20140529	201307	72	YR	39.68	KG	F	CN	US	142	10515045	UNITED STATES	NO_target_PT	NA
100451811	10045181	20140328	NA	NA	NA	NA	NA	F	CN	US	141	10515045	UNITED STATES	NO_target_PT	NA
100456781	10045678	20140328	NA	NA	NA	NA	NA	F	CN	US	141	10515045	UNITED STATES	NO_target_PT	DE
100458361	10045836	20140328	NA	NA	NA	NA	NA	M	CN	US	141	10515045	UNITED STATES	NO_target_PT	NA
100458421	10045842	20140328	NA	NA	NA	NA	NA	F	CN	US	141	10515045	UNITED STATES	NO_target_PT	NA
100476961	10047696	20140331	20140304	10	YR	NA	NA	F	CN	US	141	10515045	UNITED STATES	NO_target_PT	NA
100477222	10047722	20140529	2014	NA	NA	11.34	KG	M	CN	US	142	10515045	UNITED STATES	NO_target_PT	NA
100498251	10049825	20140401	NA	NA	NA	NA	NA	M	CN	US	142	10515045	UNITED STATES	NO_target_PT	NA
100501811	10050181	20140401	NA	NA	NA	NA	NA	F	CN	US	142	10515045	UNITED STATES	NO_target_PT	NA
100505001	10050500	20140401	2008	NA	NA	54.42	KG	F	CN	US	142	10515045	UNITED STATES	NO_target_PT	NA
100507901	10050790	20140401	2013	NA	NA	NA	NA	F	CN	US	142	10515045	UNITED STATES	NO_target_PT	NA
100510171	10051017	20140401	2014	80	YR	NA	NA	M	CN	US	142	10515045	UNITED STATES	NO_target_PT	NA
100511701	10051170	20140401	20140306	NA	NA	NA	NA	F	CN	US	142	10515045	UNITED STATES	NO_target_PT	NA
100527822	10052782	20140602	201312	58	YR	44.44	KG	F	CN	US	142	10515045	UNITED STATES	NO_target_PT	NA
100528552	10052855	20140530	NA	3	YR	15.87	KG	F	CN	US	142	10515045	UNITED STATES	NO_target_PT	NA
100530861	10053086	20140402	NA	NA	NA	NA	NA	F	CN	US	142	10515045	UNITED STATES	NO_target_PT	NA
100551671	10055167	20140402	201403	NA	NA	NA	NA	F	CN	US	142	10515045	UNITED STATES	NO_target_PT	NA
100562851	10056285	20140401	20140324	62	YR	NA	NA	F	CN	US	142	10515045	UNITED STATES	NO_target_PT	HO
100563452	10056345	20140414	20140227	80	YR	NA	NA	F	MD	JP	142	450340	JAPAN	target_PT	OT
100608971	10060897	20140404	NA	NA	NA	NA	NA	F	CN	US	142	10515045	UNITED STATES	NO_target_PT	OT
100616651	10061665	20140404	20140402	34	YR	88.45005	LBS	F	NA	US	142	10515045	UNITED STATES	NO_target_PT	DS
100621871	10062187	20140407	NA	NA	NA	NA	NA	F	CN	US	142	10515045	UNITED STATES	NO_target_PT	NA
100641002	10064100	20140130	20131220	51	YR	77.1103	LBS	M	CN	US	141	10515045	UNITED STATES	NO_target_PT	HO
100641171	10064117	20140109	20131229	58	YR	NA	NA	M	NA	US	141	10515045	UNITED STATES	NO_target_PT	OT
100644561	10064456	20140407	20140402	29	YR	77.1103	LBS	F	NA	US	142	10515045	UNITED STATES	NO_target_PT	LT
100645161	10064516	20140408	NA	70	YR	NA	NA	F	CN	US	142	10515045	UNITED STATES	NO_target_PT	NA
100649431	10064943	20140408	201403	NA	NA	NA	NA	F	CN	US	142	10515045	UNITED STATES	NO_target_PT	NA
100650911	10065091	20140408	201403	NA	NA	NA	NA	F	CN	US	142	10515045	UNITED STATES	NO_target_PT	NA
100650921	10065092	20140408	NA	NA	NA	NA	NA	F	CN	US	142	10515045	UNITED STATES	NO_target_PT	NA
100662373	10066237	20140529	2009	17	YR	52.15	KG	F	CN	US	142	10515045	UNITED STATES	NO_target_PT	NA
100662411	10066241	20140408	NA	NA	NA	NA	NA	F	CN	US	142	10515045	UNITED STATES	NO_target_PT	NA
100662881	10066288	20140408	NA	NA	NA	NA	NA	M	CN	US	142	10515045	UNITED STATES	NO_target_PT	NA
100664091	10066409	20140408	NA	NA	NA	NA	NA	F	CN	US	142	10515045	UNITED STATES	NO_target_PT	NA
100664341	10066434	20140408	201403	NA	NA	NA	NA	M	CN	US	142	10515045	UNITED STATES	NO_target_PT	NA
100665111	10066511	20140408	NA	NA	NA	NA	NA	M	CN	US	142	10515045	UNITED STATES	NO_target_PT	NA
100668871	10066887	20140408	NA	NA	NA	NA	NA	M	CN	US	142	10515045	UNITED STATES	NO_target_PT	NA
100671773	10067177	20140915	20140319	83	YR	NA	NA	M	MD	JP	143	450340	JAPAN	NO_target_PT	DE
100677672	10067767	20140414	20140327	35	YR	52.16285	LBS	F	NA	US	142	10515045	UNITED STATES	NO_target_PT	OT
100688141	10068814	20140409	NA	NA	NA	77.98	KG	M	CN	US	142	10515045	UNITED STATES	NO_target_PT	NA
100688911	10068891	20140409	NA	NA	NA	NA	NA	F	CN	US	142	10515045	UNITED STATES	NO_target_PT	NA
100689491	10068949	20140409	NA	7	YR	NA	NA	F	CN	US	142	10515045	UNITED STATES	NO_target_PT	NA
100689671	10068967	20140409	NA	NA	NA	NA	NA	F	CN	US	142	10515045	UNITED STATES	NO_target_PT	NA
100690351	10069035	20140409	20140324	NA	NA	NA	NA	F	CN	US	142	10515045	UNITED STATES	NO_target_PT	NA
100691082	10069108	20140529	2010	NA	NA	58.96	KG	F	CN	US	142	10515045	UNITED STATES	NO_target_PT	NA
100691171	10069117	20140409	201403	NA	NA	NA	NA	F	CN	US	142	10515045	UNITED STATES	NO_target_PT	NA
100691361	10069136	20140409	20140326	NA	NA	NA	NA	M	CN	US	142	10515045	UNITED STATES	NO_target_PT	NA
100693231	10069323	20140409	NA	NA	NA	NA	NA	F	CN	US	142	10515045	UNITED STATES	NO_target_PT	NA
100694461	10069446	20140410	NA	NA	NA	NA	NA	F	CN	US	142	10515045	UNITED STATES	NO_target_PT	NA
100696281	10069628	20140410	NA	NA	NA	NA	NA	F	CN	US	142	10515045	UNITED STATES	NO_target_PT	NA
100697411	10069741	20140410	NA	NA	NA	NA	NA	F	CN	US	142	10515045	UNITED STATES	NO_target_PT	NA
100700351	10070035	20140410	201403	NA	NA	NA	NA	F	CN	US	142	10515045	UNITED STATES	NO_target_PT	NA
100701271	10070127	20140410	201403	NA	NA	NA	NA	F	CN	US	142	10515045	UNITED STATES	NO_target_PT	NA
100701751	10070175	20140410	NA	NA	NA	NA	NA	F	CN	US	142	10515045	UNITED STATES	NO_target_PT	NA
100701922	10070192	20140805	201309	5	YR	NA	NA	M	CN	US	143	10515045	UNITED STATES	NO_target_PT	NA
100702441	10070244	20140410	NA	NA	NA	NA	NA	M	CN	US	142	10515045	UNITED STATES	NO_target_PT	NA
100703712	10070371	20140806	201311	67	YR	72.56	KG	F	CN	US	143	10515045	UNITED STATES	NO_target_PT	NA
100706241	10070624	20140410	NA	10	YR	NA	NA	M	CN	US	142	10515045	UNITED STATES	NO_target_PT	NA
100706251	10070625	20140410	NA	7	YR	NA	NA	F	CN	US	142	10515045	UNITED STATES	NO_target_PT	NA
100708211	10070821	20140410	NA	NA	NA	NA	NA	F	CN	US	142	10515045	UNITED STATES	NO_target_PT	NA
100711221	10071122	20140410	NA	1	YR	NA	NA	F	CN	US	142	10515045	UNITED STATES	NO_target_PT	NA
100711371	10071137	20140410	NA	NA	NA	61.22	KG	F	CN	US	142	10515045	UNITED STATES	NO_target_PT	NA
100711611	10071161	20140410	NA	NA	NA	NA	NA	M	CN	US	142	10515045	UNITED STATES	NO_target_PT	NA
100711942	10071194	20140917	20140324	NA	NA	NA	NA	M	CN	US	143	10515045	UNITED STATES	NO_target_PT	NA
100725741	10072574	20140411	NA	NA	NA	NA	NA	F	CN	US	142	10515045	UNITED STATES	NO_target_PT	OT
100732761	10073276	20140411	20140316	NA	NA	NA	NA	M	CN	US	142	10515045	UNITED STATES	NO_target_PT	NA
100733001	10073300	20140411	NA	NA	NA	NA	NA	F	CN	US	142	10515045	UNITED STATES	NO_target_PT	NA
100734421	10073442	20140411	NA	NA	NA	NA	NA	F	CN	US	142	10515045	UNITED STATES	NO_target_PT	NA
100735291	10073529	20140411	NA	NA	NA	NA	NA	M	CN	US	142	10515045	UNITED STATES	NO_target_PT	NA
100735821	10073582	20140411	20140327	NA	NA	NA	NA	F	CN	US	142	10515045	UNITED STATES	NO_target_PT	NA
100737071	10073707	20140411	20140327	NA	NA	NA	NA	F	CN	US	142	10515045	UNITED STATES	NO_target_PT	NA
100737112	10073711	20140602	20140320	79	YR	NA	NA	F	CN	US	142	10515045	UNITED STATES	NO_target_PT	NA
100737171	10073717	20140411	NA	NA	NA	NA	NA	F	CN	US	142	10515045	UNITED STATES	NO_target_PT	NA
100737232	10073723	20140529	2014	86	YR	52.15	KG	M	CN	US	142	10515045	UNITED STATES	NO_target_PT	NA
100741861	10074186	20140411	NA	NA	NA	NA	NA	F	CN	US	142	10515045	UNITED STATES	NO_target_PT	NA
100741931	10074193	20140411	20140301	86	YR	NA	NA	M	CN	US	142	10515045	UNITED STATES	NO_target_PT	NA
100741971	10074197	20140411	NA	NA	NA	NA	NA	F	CN	US	142	10515045	UNITED STATES	NO_target_PT	NA
100744041	10074404	20140413	201401	NA	NA	NA	NA	F	CN	US	142	10515045	UNITED STATES	NO_target_PT	NA
100756981	10075698	20140414	NA	NA	NA	NA	NA	M	CN	US	142	10515045	UNITED STATES	NO_target_PT	NA
100757741	10075774	20140414	NA	NA	NA	NA	NA	F	CN	US	142	10515045	UNITED STATES	NO_target_PT	NA
100757761	10075776	20140414	NA	NA	NA	NA	NA	F	CN	US	142	10515045	UNITED STATES	NO_target_PT	NA
100758091	10075809	20140414	NA	NA	NA	NA	NA	M	CN	US	142	10515045	UNITED STATES	NO_target_PT	NA
100758291	10075829	20140414	NA	NA	NA	NA	NA	M	CN	US	142	10515045	UNITED STATES	NO_target_PT	NA
100759251	10075925	20140414	NA	NA	NA	NA	NA	M	CN	US	142	10515045	UNITED STATES	NO_target_PT	NA
100759511	10075951	20140414	NA	NA	NA	NA	NA	F	CN	US	142	10515045	UNITED STATES	NO_target_PT	NA
100759801	10075980	20140414	NA	NA	NA	NA	NA	F	CN	US	142	10515045	UNITED STATES	NO_target_PT	NA
100759861	10075986	20140414	NA	7	YR	NA	NA	M	CN	US	142	10515045	UNITED STATES	NO_target_PT	NA
100768971	10076897	20140414	NA	NA	NA	63.49	KG	F	CN	US	142	10515045	UNITED STATES	NO_target_PT	NA
100769811	10076981	20140414	20140315	NA	NA	NA	NA	F	CN	US	142	10515045	UNITED STATES	NO_target_PT	NA
100770131	10077013	20140414	20140316	NA	NA	NA	NA	F	CN	US	142	10515045	UNITED STATES	NO_target_PT	NA
100770361	10077036	20140414	NA	NA	NA	NA	NA	F	CN	US	142	10515045	UNITED STATES	NO_target_PT	NA
100770741	10077074	20140414	201403	NA	NA	NA	NA	M	CN	US	142	10515045	UNITED STATES	NO_target_PT	NA
100770762	10077076	20140902	NA	NA	NA	NA	NA	F	CN	US	143	10515045	UNITED STATES	NO_target_PT	NA
100771251	10077125	20140414	201403	NA	NA	NA	NA	M	CN	US	142	10515045	UNITED STATES	NO_target_PT	NA
100771721	10077172	20140414	20140331	NA	NA	NA	NA	F	CN	US	142	10515045	UNITED STATES	NO_target_PT	NA
100777901	10077790	20140414	NA	NA	NA	NA	NA	F	CN	US	142	10515045	UNITED STATES	NO_target_PT	NA
100785291	10078529	20140415	NA	NA	NA	NA	NA	M	CN	US	142	10515045	UNITED STATES	NO_target_PT	NA
100786331	10078633	20140415	NA	NA	NA	NA	NA	M	CN	US	142	10515045	UNITED STATES	NO_target_PT	NA
100786991	10078699	20140415	20140312	NA	NA	NA	NA	F	CN	US	142	10515045	UNITED STATES	NO_target_PT	NA
100788172	10078817	20140529	201403	75	YR	67.57	KG	M	CN	US	142	10515045	UNITED STATES	NO_target_PT	NA
100788701	10078870	20140415	NA	NA	NA	NA	NA	F	CN	US	142	10515045	UNITED STATES	NO_target_PT	NA
100788771	10078877	20140415	20140317	NA	NA	NA	NA	M	CN	US	142	10515045	UNITED STATES	NO_target_PT	NA
100788911	10078891	20140415	NA	4	YR	NA	NA	F	CN	US	142	10515045	UNITED STATES	NO_target_PT	NA
100789741	10078974	20140415	NA	NA	NA	NA	NA	F	CN	US	142	10515045	UNITED STATES	NO_target_PT	NA
100789752	10078975	20140529	NA	NA	NA	81.63	KG	M	CN	US	142	10515045	UNITED STATES	NO_target_PT	NA
100790071	10079007	20140415	NA	NA	NA	NA	NA	F	CN	US	142	10515045	UNITED STATES	NO_target_PT	NA
100790081	10079008	20140415	NA	NA	NA	NA	NA	M	CN	US	142	10515045	UNITED STATES	NO_target_PT	NA
100791791	10079179	20140415	NA	NA	NA	NA	NA	F	CN	US	142	10515045	UNITED STATES	NO_target_PT	NA
100793211	10079321	20140415	NA	NA	NA	NA	NA	F	CN	US	142	10515045	UNITED STATES	NO_target_PT	NA
100793982	10079398	20140603	NA	NA	NA	NA	NA	F	CN	US	142	10515045	UNITED STATES	NO_target_PT	NA
100794831	10079483	20140415	NA	NA	NA	NA	NA	M	CN	US	142	10515045	UNITED STATES	NO_target_PT	NA
100794911	10079491	20140415	NA	NA	NA	NA	NA	F	CN	US	142	10515045	UNITED STATES	NO_target_PT	NA
100796482	10079648	20140423	201303	83	YR	108.39	KG	M	CN	US	142	10515045	UNITED STATES	NO_target_PT	HO
100796501	10079650	20140415	20140316	NA	NA	NA	NA	F	CN	US	142	10515045	UNITED STATES	NO_target_PT	NA
100796911	10079691	20140415	NA	NA	NA	NA	NA	F	CN	US	142	10515045	UNITED STATES	NO_target_PT	NA
100797251	10079725	20140415	201312	NA	NA	NA	NA	F	CN	US	142	10515045	UNITED STATES	NO_target_PT	NA
100797901	10079790	20140415	2014	37	YR	68.27	KG	F	CN	US	142	10515045	UNITED STATES	NO_target_PT	NA
100798431	10079843	20140415	NA	NA	NA	NA	NA	M	CN	US	142	10515045	UNITED STATES	NO_target_PT	NA
100798441	10079844	20140415	20140320	NA	NA	NA	NA	F	CN	US	142	10515045	UNITED STATES	NO_target_PT	NA
100798691	10079869	20140415	2014	101	YR	NA	NA	F	CN	US	142	10515045	UNITED STATES	NO_target_PT	NA
100800691	10080069	20140415	2013	73	YR	72.56	KG	M	CN	US	142	10515045	UNITED STATES	NO_target_PT	NA
100801031	10080103	20140415	20140217	NA	NA	NA	NA	M	CN	US	142	10515045	UNITED STATES	NO_target_PT	NA
100807011	10080701	20140416	NA	NA	NA	NA	NA	F	CN	US	142	10515045	UNITED STATES	NO_target_PT	NA
100807072	10080707	20140529	20140313	47	YR	62.13	KG	F	CN	US	142	10515045	UNITED STATES	NO_target_PT	NA
100807811	10080781	20140416	NA	NA	NA	NA	NA	F	CN	US	142	10515045	UNITED STATES	NO_target_PT	NA
100807891	10080789	20140416	2012	NA	NA	NA	NA	M	CN	US	142	10515045	UNITED STATES	NO_target_PT	NA
100808151	10080815	20140416	NA	NA	NA	NA	NA	M	CN	US	142	10515045	UNITED STATES	NO_target_PT	NA
100808171	10080817	20140416	20140318	NA	NA	NA	NA	F	CN	US	142	10515045	UNITED STATES	NO_target_PT	NA
100808761	10080876	20140416	20140319	NA	NA	NA	NA	M	CN	US	142	10515045	UNITED STATES	NO_target_PT	NA
100810612	10081061	20140529	NA	NA	NA	61.68	KG	F	CN	US	142	10515045	UNITED STATES	NO_target_PT	NA
100814681	10081468	20140416	NA	94	YR	NA	NA	F	CN	US	142	10515045	UNITED STATES	NO_target_PT	NA
100816521	10081652	20140416	NA	NA	NA	NA	NA	F	CN	US	142	10515045	UNITED STATES	NO_target_PT	NA
100817212	10081721	20140730	20140123	74	YR	NA	NA	F	MD	JP	143	450340	JAPAN	NO_target_PT	LT
100818881	10081888	20140416	NA	NA	NA	NA	NA	F	CN	US	142	10515045	UNITED STATES	NO_target_PT	NA
100820281	10082028	20140416	NA	NA	NA	NA	NA	F	CN	US	142	10515045	UNITED STATES	NO_target_PT	NA
100820761	10082076	20140416	NA	NA	NA	NA	NA	F	CN	US	142	10515045	UNITED STATES	NO_target_PT	NA
100823121	10082312	20140416	NA	NA	NA	NA	NA	F	CN	US	142	10515045	UNITED STATES	NO_target_PT	NA
100823131	10082313	20140416	NA	2	YR	NA	NA	M	CN	US	142	10515045	UNITED STATES	NO_target_PT	NA
100824241	10082424	20140416	201403	NA	NA	NA	NA	F	CN	US	142	10515045	UNITED STATES	NO_target_PT	NA
100833431	10083343	20140415	20140406	59	YR	74.84235	LBS	F	NA	US	142	10515045	UNITED STATES	NO_target_PT	NA
100834391	10083439	20140417	NA	NA	NA	NA	NA	F	CN	US	142	10515045	UNITED STATES	NO_target_PT	NA
100837211	10083721	20140417	NA	NA	NA	NA	NA	F	CN	US	142	10515045	UNITED STATES	NO_target_PT	NA
100837321	10083732	20140417	NA	NA	NA	NA	NA	F	CN	US	142	10515045	UNITED STATES	NO_target_PT	NA
100838591	10083859	20140417	201403	NA	NA	NA	NA	F	CN	US	142	10515045	UNITED STATES	NO_target_PT	NA
100839862	10083986	20140514	NA	NA	NA	57.14	KG	F	MD	US	142	10515045	UNITED STATES	NO_target_PT	NA
100843042	10084304	20140602	2014	NA	NA	NA	NA	M	CN	US	142	10515045	UNITED STATES	NO_target_PT	NA
100844971	10084497	20140417	20140319	NA	NA	NA	NA	NA	CN	US	142	10515045	UNITED STATES	NO_target_PT	NA
100845701	10084570	20140417	201403	NA	NA	NA	NA	F	CN	US	142	10515045	UNITED STATES	NO_target_PT	NA
100853581	10085358	20140417	2012	4	YR	NA	NA	M	CN	US	142	10515045	UNITED STATES	NO_target_PT	NA
100861551	10086155	20140418	NA	NA	NA	NA	NA	M	CN	US	142	10515045	UNITED STATES	NO_target_PT	NA
100865191	10086519	20140418	20140324	NA	NA	NA	NA	M	CN	US	142	10515045	UNITED STATES	NO_target_PT	NA
100868881	10086888	20140418	201403	NA	NA	NA	NA	F	CN	US	142	10515045	UNITED STATES	NO_target_PT	NA
100869301	10086930	20140418	201403	NA	NA	NA	NA	F	CN	US	142	10515045	UNITED STATES	NO_target_PT	NA
100879082	10087908	20140917	2014	NA	NA	52.61	KG	F	CN	US	143	10515045	UNITED STATES	NO_target_PT	NA
100881111	10088111	20140421	2014	NA	NA	NA	NA	M	CN	US	142	10515045	UNITED STATES	NO_target_PT	NA
100895141	10089514	20140421	NA	NA	NA	NA	NA	M	CN	US	142	10515045	UNITED STATES	NO_target_PT	NA
100897811	10089781	20140421	NA	NA	NA	NA	NA	M	CN	US	142	10515045	UNITED STATES	NO_target_PT	NA
100898381	10089838	20140421	2009	NA	NA	NA	NA	F	CN	US	142	10515045	UNITED STATES	NO_target_PT	NA
100899821	10089982	20140421	NA	NA	NA	NA	NA	F	CN	US	142	10515045	UNITED STATES	NO_target_PT	NA
100900491	10090049	20140421	NA	NA	NA	NA	NA	M	CN	US	142	10515045	UNITED STATES	NO_target_PT	NA
100901301	10090130	20140421	NA	58	YR	NA	NA	F	CN	US	142	10515045	UNITED STATES	NO_target_PT	NA
100903821	10090382	20140421	NA	NA	NA	NA	NA	F	CN	US	142	10515045	UNITED STATES	NO_target_PT	NA
100903991	10090399	20140421	NA	NA	NA	NA	NA	F	CN	US	142	10515045	UNITED STATES	NO_target_PT	NA
100905392	10090539	20140602	201403	20	YR	NA	NA	F	CN	US	142	10515045	UNITED STATES	NO_target_PT	NA
100906221	10090622	20140421	NA	NA	NA	NA	NA	M	CN	US	142	10515045	UNITED STATES	NO_target_PT	NA
100908741	10090874	20140421	NA	NA	NA	NA	NA	F	CN	US	142	10515045	UNITED STATES	NO_target_PT	NA
100913921	10091392	20140421	2014	NA	NA	NA	NA	M	CN	US	142	10515045	UNITED STATES	NO_target_PT	HO
100941261	10094126	20140422	NA	NA	NA	NA	NA	F	CN	US	142	10515045	UNITED STATES	NO_target_PT	NA
100948831	10094883	20140422	2010	NA	NA	68.27	KG	F	CN	US	142	10515045	UNITED STATES	NO_target_PT	NA
100962301	10096230	20140422	NA	NA	NA	NA	NA	M	CN	US	142	10515045	UNITED STATES	NO_target_PT	NA
100966111	10096611	20140422	NA	NA	NA	NA	NA	F	CN	US	142	10515045	UNITED STATES	NO_target_PT	NA
100966381	10096638	20140422	NA	NA	NA	NA	NA	F	CN	US	142	10515045	UNITED STATES	NO_target_PT	NA
100966712	10096671	20140530	2012	NA	NA	NA	NA	F	CN	US	142	10515045	UNITED STATES	NO_target_PT	NA
100967061	10096706	20140422	NA	NA	NA	NA	NA	M	CN	US	142	10515045	UNITED STATES	NO_target_PT	NA
100968021	10096802	20140422	NA	NA	NA	NA	NA	F	CN	US	142	10515045	UNITED STATES	NO_target_PT	NA
100971511	10097151	20140422	NA	NA	NA	NA	NA	F	CN	US	142	10515045	UNITED STATES	NO_target_PT	NA
100972031	10097203	20140422	NA	NA	NA	NA	NA	F	CN	US	142	10515045	UNITED STATES	NO_target_PT	NA
100972082	10097208	20140530	201403	NA	NA	NA	NA	M	CN	US	142	10515045	UNITED STATES	NO_target_PT	NA
100972131	10097213	20140422	NA	NA	NA	NA	NA	F	CN	US	142	10515045	UNITED STATES	NO_target_PT	NA
100972151	10097215	20140422	NA	NA	NA	NA	NA	F	CN	US	142	10515045	UNITED STATES	NO_target_PT	NA
100972551	10097255	20140422	NA	NA	NA	NA	NA	M	CN	US	142	10515045	UNITED STATES	NO_target_PT	NA
100972591	10097259	20140422	NA	1	YR	NA	NA	F	CN	US	142	10515045	UNITED STATES	NO_target_PT	NA
100972921	10097292	20140422	20140415	NA	NA	NA	NA	F	CN	US	142	10515045	UNITED STATES	NO_target_PT	NA
100985841	10098584	20140423	NA	NA	NA	NA	NA	F	CN	US	142	10515045	UNITED STATES	NO_target_PT	NA
100994731	10099473	20140423	NA	14	YR	NA	NA	M	OT	US	142	10515045	UNITED STATES	NO_target_PT	NA
100995241	10099524	20140423	201311	NA	NA	NA	NA	M	CN	US	142	10515045	UNITED STATES	NO_target_PT	NA
101006221	10100622	20140423	2012	NA	NA	NA	NA	F	CN	US	142	10515045	UNITED STATES	NO_target_PT	NA
101007131	10100713	20140423	NA	NA	NA	NA	NA	M	CN	US	142	10515045	UNITED STATES	NO_target_PT	NA
101007291	10100729	20140423	NA	86	YR	NA	NA	M	CN	US	142	10515045	UNITED STATES	NO_target_PT	NA
101017301	10101730	20140424	NA	NA	NA	NA	NA	F	CN	US	142	10515045	UNITED STATES	NO_target_PT	NA
101019791	10101979	20140424	NA	NA	NA	NA	NA	M	CN	US	142	10515045	UNITED STATES	NO_target_PT	NA
101020341	10102034	20140424	20131227	66	YR	NA	NA	F	CN	US	142	10515045	UNITED STATES	NO_target_PT	NA
101020961	10102096	20140424	NA	NA	NA	NA	NA	F	CN	US	142	10515045	UNITED STATES	NO_target_PT	NA
101021081	10102108	20140424	NA	6	YR	NA	NA	F	CN	US	142	10515045	UNITED STATES	NO_target_PT	NA
101023011	10102301	20140424	NA	90	YR	NA	NA	M	CN	US	142	10515045	UNITED STATES	NO_target_PT	NA
101024751	10102475	20140424	NA	74	YR	NA	NA	F	CN	US	142	10515045	UNITED STATES	NO_target_PT	NA
101027721	10102772	20140424	20140415	NA	NA	NA	NA	M	CN	US	142	10515045	UNITED STATES	NO_target_PT	NA
101036091	10103609	20140424	NA	NA	NA	NA	NA	M	CN	US	142	10515045	UNITED STATES	NO_target_PT	NA
101036981	10103698	20140424	NA	NA	NA	NA	NA	F	CN	US	142	10515045	UNITED STATES	NO_target_PT	NA
101038021	10103802	20140424	NA	4	YR	NA	NA	M	CN	US	142	10515045	UNITED STATES	NO_target_PT	NA
101074651	10107465	20140424	NA	NA	NA	NA	NA	F	CN	US	142	10515045	UNITED STATES	NO_target_PT	NA
101084091	10108409	20140425	NA	70	YR	NA	NA	F	CN	US	142	10515045	UNITED STATES	NO_target_PT	NA
101092291	10109229	20140425	201208	1.66666667	MON	NA	NA	F	CN	US	142	10515045	UNITED STATES	NO_target_PT	NA
101095251	10109525	20140425	NA	0.5	MON	NA	NA	M	CN	US	142	10515045	UNITED STATES	NO_target_PT	NA
101095361	10109536	20140425	20140408	NA	NA	NA	NA	F	CN	US	142	10515045	UNITED STATES	NO_target_PT	NA
101095441	10109544	20140425	NA	81	YR	NA	NA	F	CN	US	142	10515045	UNITED STATES	NO_target_PT	NA
101103761	10110376	20140425	NA	NA	NA	NA	NA	F	CN	US	142	10515045	UNITED STATES	NO_target_PT	NA
101106811	10110681	20140425	20140311	2	YR	NA	NA	F	CN	US	142	10515045	UNITED STATES	NO_target_PT	NA
101114871	10111487	20140425	NA	NA	NA	NA	NA	F	CN	US	142	10515045	UNITED STATES	NO_target_PT	NA
101117151	10111715	20140425	201403	NA	NA	NA	NA	M	CN	US	142	10515045	UNITED STATES	NO_target_PT	NA
101121781	10112178	20140425	NA	NA	NA	NA	NA	F	CN	US	142	10515045	UNITED STATES	NO_target_PT	NA
101121812	10112181	20140603	201404	NA	NA	NA	NA	F	CN	US	142	10515045	UNITED STATES	NO_target_PT	NA
101121821	10112182	20140425	NA	NA	NA	NA	NA	F	CN	US	142	10515045	UNITED STATES	NO_target_PT	NA
101121922	10112192	20140602	201402	NA	NA	NA	NA	M	CN	US	142	10515045	UNITED STATES	NO_target_PT	NA
101122371	10112237	20140425	20140316	NA	NA	NA	NA	F	CN	US	142	10515045	UNITED STATES	NO_target_PT	NA
101122701	10112270	20140425	NA	NA	NA	NA	NA	F	CN	US	142	10515045	UNITED STATES	NO_target_PT	NA
101122731	10112273	20140425	NA	NA	NA	NA	NA	F	CN	US	142	10515045	UNITED STATES	NO_target_PT	NA
101123221	10112322	20140425	NA	NA	NA	NA	NA	F	CN	US	142	10515045	UNITED STATES	NO_target_PT	NA
101123321	10112332	20140425	NA	NA	NA	NA	NA	F	CN	US	142	10515045	UNITED STATES	NO_target_PT	NA
101123651	10112365	20140425	NA	NA	NA	NA	NA	F	CN	US	142	10515045	UNITED STATES	NO_target_PT	NA
101125261	10112526	20140425	NA	NA	NA	NA	NA	F	CN	US	142	10515045	UNITED STATES	NO_target_PT	NA
101144261	10114426	20140425	NA	93	YR	NA	NA	F	CN	US	142	10515045	UNITED STATES	NO_target_PT	NA
101144592	10114459	20140711	201403	81	YR	NA	NA	F	CN	US	143	10515045	UNITED STATES	NO_target_PT	NA
101145601	10114560	20140426	NA	NA	NA	NA	NA	F	CN	US	142	10515045	UNITED STATES	NO_target_PT	NA
101202881	10120288	20140425	NA	NA	NA	NA	NA	M	CN	US	142	10515045	UNITED STATES	NO_target_PT	NA
101203061	10120306	20140425	201403	NA	NA	NA	NA	F	CN	US	142	10515045	UNITED STATES	NO_target_PT	NA
101206371	10120637	20140425	2014	NA	NA	NA	NA	M	CN	US	142	10515045	UNITED STATES	NO_target_PT	NA
101206931	10120693	20140425	NA	NA	NA	NA	NA	F	CN	US	142	10515045	UNITED STATES	NO_target_PT	NA
101207311	10120731	20140425	NA	NA	NA	NA	NA	F	CN	US	142	10515045	UNITED STATES	NO_target_PT	NA
101257001	10125700	20140427	2013	NA	NA	NA	NA	F	CN	US	142	10515045	UNITED STATES	NO_target_PT	NA
101286641	10128664	20140428	20140410	NA	NA	NA	NA	F	CN	US	142	10515045	UNITED STATES	NO_target_PT	NA
101296591	10129659	20140428	NA	NA	NA	NA	NA	F	CN	US	142	10515045	UNITED STATES	NO_target_PT	NA
101301391	10130139	20140425	20140218	6	YR	21.77232	LBS	F	NA	US	142	10515045	UNITED STATES	NO_target_PT	OT
101301572	10130157	20140529	NA	NA	NA	54.42	KG	M	CN	US	142	10515045	UNITED STATES	NO_target_PT	NA
101305491	10130549	20140428	NA	NA	NA	NA	NA	M	CN	US	142	10515045	UNITED STATES	NO_target_PT	NA
101314221	10131422	20140428	NA	NA	NA	NA	NA	M	CN	US	142	10515045	UNITED STATES	NO_target_PT	NA
101315502	10131550	20140701	NA	NA	NA	NA	NA	M	CN	US	143	10515045	UNITED STATES	NO_target_PT	NA
101321011	10132101	20140428	NA	NA	NA	NA	NA	F	CN	US	142	10515045	UNITED STATES	NO_target_PT	NA
101321391	10132139	20140428	NA	NA	NA	NA	NA	M	CN	US	142	10515045	UNITED STATES	NO_target_PT	NA
101322561	10132256	20140428	NA	60	YR	90.7	KG	F	CN	US	142	10515045	UNITED STATES	NO_target_PT	NA
101324061	10132406	20140428	2014	NA	NA	NA	NA	F	CN	US	142	10515045	UNITED STATES	NO_target_PT	NA
101329351	10132935	20140428	NA	NA	NA	NA	NA	F	CN	US	142	10515045	UNITED STATES	NO_target_PT	NA
101333801	10133380	20140428	NA	NA	NA	NA	NA	F	CN	US	142	10515045	UNITED STATES	NO_target_PT	NA
101334432	10133443	20140602	NA	NA	NA	104.31	KG	M	CN	US	142	10515045	UNITED STATES	NO_target_PT	NA
101335261	10133526	20140428	201404	NA	NA	NA	NA	F	CN	US	142	10515045	UNITED STATES	NO_target_PT	NA
101336032	10133603	20140603	20140414	63	YR	73.16	KG	F	CN	US	142	10515045	UNITED STATES	NO_target_PT	NA
101337161	10133716	20140428	201404	NA	NA	NA	NA	M	CN	US	142	10515045	UNITED STATES	NO_target_PT	NA
101337181	10133718	20140428	NA	NA	NA	NA	NA	F	CN	US	142	10515045	UNITED STATES	NO_target_PT	NA
101337691	10133769	20140428	NA	NA	NA	NA	NA	F	CN	US	142	10515045	UNITED STATES	NO_target_PT	NA
101337811	10133781	20140428	NA	94	YR	NA	NA	F	CN	US	142	10515045	UNITED STATES	NO_target_PT	NA
101338851	10133885	20140428	2010	4	YR	18.14	KG	M	CN	US	142	10515045	UNITED STATES	NO_target_PT	NA
101342121	10134212	20140428	NA	NA	NA	NA	NA	M	CN	US	142	10515045	UNITED STATES	NO_target_PT	NA
101349351	10134935	20140428	NA	NA	NA	NA	NA	M	CN	US	142	10515045	UNITED STATES	NO_target_PT	NA
101354341	10135434	20140428	NA	14	YR	NA	NA	F	CN	US	142	10515045	UNITED STATES	NO_target_PT	NA
101358241	10135824	20140428	NA	NA	NA	NA	NA	F	CN	US	142	10515045	UNITED STATES	NO_target_PT	NA
101361751	10136175	20140429	20140423	NA	NA	NA	NA	F	CN	US	142	10515045	UNITED STATES	NO_target_PT	NA
101378061	10137806	20140429	NA	NA	NA	NA	NA	M	CN	US	142	10515045	UNITED STATES	NO_target_PT	NA
101390761	10139076	20140429	20140331	NA	NA	NA	NA	F	CN	US	142	10515045	UNITED STATES	NO_target_PT	NA
101402511	10140251	20140429	201404	NA	NA	NA	NA	NA	CN	US	142	10515045	UNITED STATES	NO_target_PT	NA
101417411	10141741	20140429	NA	NA	NA	NA	NA	F	CN	US	142	10515045	UNITED STATES	NO_target_PT	NA
101418232	10141823	20140902	20140410	86	YR	NA	NA	M	CN	US	143	10515045	UNITED STATES	NO_target_PT	NA
101419011	10141901	20140429	201404	NA	NA	NA	NA	F	CN	US	142	10515045	UNITED STATES	NO_target_PT	NA
101419731	10141973	20140429	2014	12	YR	NA	NA	F	CN	US	142	10515045	UNITED STATES	NO_target_PT	NA
101423441	10142344	20140429	NA	NA	NA	NA	NA	F	CN	US	142	10515045	UNITED STATES	NO_target_PT	NA
101433131	10143313	20140430	NA	NA	NA	NA	NA	F	CN	US	142	10515045	UNITED STATES	NO_target_PT	NA
101442951	10144295	20140430	2014	NA	NA	NA	NA	M	CN	US	142	10515045	UNITED STATES	NO_target_PT	NA
101449651	10144965	20140430	NA	NA	NA	NA	NA	M	CN	US	142	10515045	UNITED STATES	NO_target_PT	NA
101464741	10146474	20140501	2009	NA	NA	NA	NA	F	CN	US	142	10515045	UNITED STATES	NO_target_PT	NA
101464911	10146491	20140501	NA	NA	NA	NA	NA	F	CN	US	142	10515045	UNITED STATES	NO_target_PT	NA
101470941	10147094	20140501	NA	1.33333333	MON	NA	NA	M	CN	US	142	10515045	UNITED STATES	NO_target_PT	NA
101471251	10147125	20140501	20140412	NA	NA	NA	NA	F	CN	US	142	10515045	UNITED STATES	NO_target_PT	NA
101471732	10147173	20140603	2011	NA	NA	49.89	KG	F	CN	US	142	10515045	UNITED STATES	NO_target_PT	NA
101495541	10149554	20140502	NA	NA	NA	NA	NA	M	CN	US	142	10515045	UNITED STATES	NO_target_PT	NA
101497431	10149743	20140502	NA	NA	NA	NA	NA	M	CN	US	142	10515045	UNITED STATES	NO_target_PT	NA
101500222	10150022	20140602	2014	NA	NA	NA	NA	F	CN	US	142	10515045	UNITED STATES	NO_target_PT	NA
101500311	10150031	20140502	NA	NA	NA	NA	NA	F	CN	US	142	10515045	UNITED STATES	NO_target_PT	NA
101500912	10150091	20140603	20140409	85	YR	NA	NA	F	CN	US	142	10515045	UNITED STATES	NO_target_PT	NA
101512141	10151214	20140504	2008	NA	NA	NA	NA	M	CN	US	142	10515045	UNITED STATES	NO_target_PT	NA
101520312	10152031	20140529	2012	64	YR	68.93	KG	F	CN	US	142	10515045	UNITED STATES	NO_target_PT	NA
101522233	10152223	20140822	2014	NA	NA	NA	NA	M	CN	US	143	10515045	UNITED STATES	NO_target_PT	NA
101526101	10152610	20140505	NA	NA	NA	NA	NA	M	CN	US	142	10515045	UNITED STATES	NO_target_PT	NA
101526181	10152618	20140505	NA	NA	NA	NA	NA	M	CN	US	142	10515045	UNITED STATES	NO_target_PT	NA
101526522	10152652	20140603	2010	14	YR	49.89	KG	M	CN	US	142	10515045	UNITED STATES	NO_target_PT	NA
101535341	10153534	20140505	20140425	NA	NA	NA	NA	F	CN	US	142	10515045	UNITED STATES	NO_target_PT	NA
101542711	10154271	20140506	20140417	NA	NA	NA	NA	F	CN	US	142	10515045	UNITED STATES	NO_target_PT	NA
101545761	10154576	20140506	201404	NA	NA	NA	NA	F	CN	US	142	10515045	UNITED STATES	NO_target_PT	NA
101546421	10154642	20140506	NA	NA	NA	NA	NA	M	CN	US	142	10515045	UNITED STATES	NO_target_PT	NA
101553291	10155329	20140506	201312	NA	NA	NA	NA	M	CN	US	142	10515045	UNITED STATES	NO_target_PT	NA
101554591	10155459	20140506	NA	NA	NA	NA	NA	M	CN	US	142	10515045	UNITED STATES	NO_target_PT	NA
101556251	10155625	20140506	NA	NA	NA	NA	NA	M	CN	US	142	10515045	UNITED STATES	NO_target_PT	NA
101562551	10156255	20140507	NA	NA	NA	NA	NA	M	CN	US	142	10515045	UNITED STATES	NO_target_PT	NA
101567741	10156774	20140507	NA	NA	NA	NA	NA	M	CN	US	142	10515045	UNITED STATES	NO_target_PT	NA
101569581	10156958	20140507	NA	NA	NA	NA	NA	F	CN	US	142	10515045	UNITED STATES	NO_target_PT	HO
101572171	10157217	20140507	NA	NA	NA	NA	NA	F	CN	US	142	10515045	UNITED STATES	NO_target_PT	NA
101572191	10157219	20140507	NA	NA	NA	NA	NA	F	CN	US	142	10515045	UNITED STATES	NO_target_PT	NA
101572202	10157220	20140528	NA	NA	NA	81.63	KG	F	CN	US	142	10515045	UNITED STATES	NO_target_PT	DS
101572961	10157296	20140507	201404	NA	NA	NA	NA	M	CN	US	142	10515045	UNITED STATES	NO_target_PT	NA
101574851	10157485	20140507	NA	NA	NA	NA	NA	M	CN	US	142	10515045	UNITED STATES	NO_target_PT	NA
101574881	10157488	20140507	NA	NA	NA	NA	NA	F	CN	US	142	10515045	UNITED STATES	NO_target_PT	NA
101575161	10157516	20140507	20140408	NA	NA	NA	NA	M	CN	US	142	10515045	UNITED STATES	NO_target_PT	NA
101577192	10157719	20140603	201404	90	YR	NA	NA	M	CN	US	142	10515045	UNITED STATES	NO_target_PT	NA
101577301	10157730	20140507	NA	NA	NA	NA	NA	F	CN	US	142	10515045	UNITED STATES	NO_target_PT	NA
101577883	10157788	20140709	201404	78	YR	48.98	KG	F	CN	US	143	10515045	UNITED STATES	NO_target_PT	NA
101578011	10157801	20140507	20140327	NA	NA	NA	NA	F	CN	US	142	10515045	UNITED STATES	NO_target_PT	NA
101578081	10157808	20140507	NA	NA	NA	NA	NA	F	CN	US	142	10515045	UNITED STATES	NO_target_PT	NA
101578441	10157844	20140507	NA	NA	NA	NA	NA	F	CN	US	142	10515045	UNITED STATES	NO_target_PT	NA
101579241	10157924	20140507	NA	NA	NA	NA	NA	M	CN	US	142	10515045	UNITED STATES	NO_target_PT	NA
101579291	10157929	20140507	NA	NA	NA	NA	NA	F	CN	US	142	10515045	UNITED STATES	NO_target_PT	NA
101582331	10158233	20140507	20140404	NA	NA	NA	NA	M	CN	US	142	10515045	UNITED STATES	NO_target_PT	NA
101585221	10158522	20140507	NA	NA	NA	NA	NA	F	CN	US	142	10515045	UNITED STATES	NO_target_PT	NA
101597921	10159792	20140508	201404	NA	NA	NA	NA	M	CN	US	142	10515045	UNITED STATES	NO_target_PT	NA
101598572	10159857	20140910	NA	NA	NA	73.92	KG	F	CN	US	143	10515045	UNITED STATES	NO_target_PT	NA
101600612	10160061	20140602	2010	79	YR	83.9	KG	M	CN	US	142	10515045	UNITED STATES	NO_target_PT	NA
101601151	10160115	20140508	NA	NA	NA	NA	NA	F	CN	US	142	10515045	UNITED STATES	NO_target_PT	NA
101601281	10160128	20140508	NA	NA	NA	NA	NA	F	CN	US	142	10515045	UNITED STATES	NO_target_PT	NA
101605342	10160534	20140513	2012	NA	NA	NA	NA	F	CN	US	142	10515045	UNITED STATES	NO_target_PT	NA
101605371	10160537	20140508	NA	NA	NA	NA	NA	M	CN	US	142	10515045	UNITED STATES	NO_target_PT	NA
101605881	10160588	20140508	2013	NA	NA	NA	NA	F	CN	US	142	10515045	UNITED STATES	NO_target_PT	NA
101606301	10160630	20140508	NA	NA	NA	NA	NA	F	CN	US	142	10515045	UNITED STATES	NO_target_PT	NA
101606611	10160661	20140508	NA	NA	NA	NA	NA	M	CN	US	142	10515045	UNITED STATES	NO_target_PT	NA
101606812	10160681	20140603	201402	3	YR	18.14	KG	M	CN	US	142	10515045	UNITED STATES	NO_target_PT	NA
101609271	10160927	20140508	NA	NA	NA	NA	NA	F	CN	US	142	10515045	UNITED STATES	NO_target_PT	NA
101612421	10161242	20140508	NA	NA	NA	NA	NA	F	CN	US	142	10515045	UNITED STATES	NO_target_PT	NA
101612781	10161278	20140508	NA	NA	NA	NA	NA	F	CN	US	142	10515045	UNITED STATES	NO_target_PT	NA
101624951	10162495	20140509	NA	NA	NA	NA	NA	M	CN	US	142	10515045	UNITED STATES	NO_target_PT	NA
101625451	10162545	20140509	NA	40	YR	NA	NA	F	CN	US	142	10515045	UNITED STATES	NO_target_PT	NA
101636502	10163650	20140918	NA	NA	NA	71.2	KG	M	CN	US	143	10515045	UNITED STATES	NO_target_PT	NA
101663521	10166352	20140512	NA	NA	NA	NA	NA	F	CN	US	142	10515045	UNITED STATES	NO_target_PT	NA
101664881	10166488	20140512	NA	NA	NA	NA	NA	F	CN	US	142	10515045	UNITED STATES	NO_target_PT	NA
101668481	10166848	20140512	2012	NA	NA	NA	NA	M	CN	US	142	10515045	UNITED STATES	NO_target_PT	NA
101672091	10167209	20140509	20140430	84	YR	62.14183	LBS	M	NA	US	142	10515045	UNITED STATES	NO_target_PT	LT
101682511	10168251	20140512	NA	NA	NA	NA	NA	F	CN	US	142	10515045	UNITED STATES	NO_target_PT	NA
101682521	10168252	20140512	NA	NA	NA	NA	NA	F	CN	US	142	10515045	UNITED STATES	NO_target_PT	NA
101682572	10168257	20140910	NA	NA	NA	48.98	KG	F	CN	US	143	10515045	UNITED STATES	NO_target_PT	NA
101683141	10168314	20140512	NA	NA	NA	NA	NA	NA	CN	US	142	10515045	UNITED STATES	NO_target_PT	NA
101683921	10168392	20140513	20140505	NA	NA	NA	NA	F	CN	US	142	10515045	UNITED STATES	NO_target_PT	NA
101683931	10168393	20140513	20140502	NA	NA	NA	NA	M	CN	US	142	10515045	UNITED STATES	NO_target_PT	NA
101685611	10168561	20140513	NA	NA	NA	NA	NA	F	CN	US	142	10515045	UNITED STATES	NO_target_PT	NA
101690682	10169068	20140605	2014	NA	NA	87.53	KG	M	CN	US	142	10515045	UNITED STATES	NO_target_PT	NA
101692271	10169227	20140513	20140407	NA	NA	NA	NA	M	CN	US	142	10515045	UNITED STATES	NO_target_PT	NA
101693631	10169363	20140513	NA	NA	NA	NA	NA	F	CN	US	142	10515045	UNITED STATES	NO_target_PT	NA
101694941	10169494	20140513	20140504	NA	NA	NA	NA	M	CN	US	142	10515045	UNITED STATES	NO_target_PT	NA
101695071	10169507	20140513	NA	NA	NA	NA	NA	F	CN	US	142	10515045	UNITED STATES	NO_target_PT	NA
101705971	10170597	20140513	NA	NA	NA	NA	NA	M	CN	US	142	10515045	UNITED STATES	NO_target_PT	NA
101706211	10170621	20140514	NA	NA	NA	NA	NA	F	CN	US	142	10515045	UNITED STATES	NO_target_PT	NA
101706351	10170635	20140514	NA	NA	NA	NA	NA	F	CN	US	142	10515045	UNITED STATES	NO_target_PT	NA
101707481	10170748	20140514	NA	NA	NA	NA	NA	M	CN	US	142	10515045	UNITED STATES	NO_target_PT	NA
101707691	10170769	20140514	NA	NA	NA	NA	NA	M	CN	US	142	10515045	UNITED STATES	NO_target_PT	NA
101720591	10172059	20140515	NA	NA	NA	NA	NA	M	CN	US	142	10515045	UNITED STATES	NO_target_PT	NA
101720931	10172093	20140515	20140502	NA	NA	NA	NA	M	CN	US	142	10515045	UNITED STATES	NO_target_PT	NA
101720941	10172094	20140515	NA	NA	NA	NA	NA	F	CN	US	142	10515045	UNITED STATES	NO_target_PT	NA
101721041	10172104	20140515	NA	NA	NA	NA	NA	F	CN	US	142	10515045	UNITED STATES	NO_target_PT	NA
101721521	10172152	20140515	201405	NA	NA	NA	NA	M	CN	US	142	10515045	UNITED STATES	NO_target_PT	NA
101725811	10172581	20140515	NA	NA	NA	NA	NA	M	CN	US	142	10515045	UNITED STATES	NO_target_PT	NA
101730791	10173079	20140515	NA	8	YR	NA	NA	F	CN	US	142	10515045	UNITED STATES	NO_target_PT	NA
101736431	10173643	20140514	20130908	41	YR	71.66722	LBS	F	NA	US	142	10515045	UNITED STATES	NO_target_PT	LT
101737511	10173751	20140515	20140421	86	YR	NA	NA	F	CN	US	142	10515045	UNITED STATES	NO_target_PT	NA
101739781	10173978	20140513	20140422	65	YR	NA	NA	F	NA	GB	142	520206	UNITED KINGDOM	NO_target_PT	HO
101741861	10174186	20140515	NA	NA	NA	NA	NA	M	CN	US	142	10515045	UNITED STATES	NO_target_PT	NA
101748961	10174896	20140515	NA	NA	NA	NA	NA	F	CN	US	142	10515045	UNITED STATES	NO_target_PT	NA
101751111	10175111	20140515	20140509	NA	NA	NA	NA	F	CN	US	142	10515045	UNITED STATES	NO_target_PT	NA
101751362	10175136	20140604	2013	NA	NA	NA	NA	F	CN	US	142	10515045	UNITED STATES	NO_target_PT	NA
101755392	10175539	20140529	201404	56	YR	90.7	KG	F	CN	US	142	10515045	UNITED STATES	NO_target_PT	NA
101756571	10175657	20140516	NA	NA	NA	NA	NA	F	CN	US	142	10515045	UNITED STATES	NO_target_PT	NA
101757001	10175700	20140516	NA	NA	NA	NA	NA	F	CN	US	142	10515045	UNITED STATES	NO_target_PT	NA
101757371	10175737	20140516	NA	NA	NA	NA	NA	NA	CN	US	142	10515045	UNITED STATES	NO_target_PT	NA
101757383	10175738	20140806	20140421	47	YR	95.24	KG	F	CN	US	143	10515045	UNITED STATES	NO_target_PT	NA
101767821	10176782	20140516	20140513	NA	NA	NA	NA	M	CN	US	142	10515045	UNITED STATES	NO_target_PT	NA
101775041	10177504	20140516	NA	NA	NA	NA	NA	F	CN	US	142	10515045	UNITED STATES	NO_target_PT	OT
101788552	10178855	20140520	20140502	36	YR	NA	NA	F	MD	US	142	10515045	UNITED STATES	NO_target_PT	OT
101789391	10178939	20140519	NA	11	YR	NA	NA	F	CN	US	142	10515045	UNITED STATES	NO_target_PT	NA
101795191	10179519	20140519	NA	NA	NA	NA	NA	F	CN	US	142	10515045	UNITED STATES	NO_target_PT	NA
101814281	10181428	20140519	NA	NA	NA	NA	NA	F	CN	US	142	10515045	UNITED STATES	NO_target_PT	NA
101816141	10181614	20140519	NA	96	YR	NA	NA	M	CN	US	142	10515045	UNITED STATES	NO_target_PT	NA
101817022	10181702	20140519	2013	NA	NA	NA	NA	M	CN	US	142	10515045	UNITED STATES	NO_target_PT	NA
101817041	10181704	20140519	NA	NA	NA	NA	NA	F	CN	US	142	10515045	UNITED STATES	NO_target_PT	NA
101817891	10181789	20140519	NA	NA	NA	NA	NA	M	CN	US	142	10515045	UNITED STATES	NO_target_PT	NA
101820181	10182018	20140519	NA	16	YR	NA	NA	F	CN	US	142	10515045	UNITED STATES	NO_target_PT	NA
101820191	10182019	20140519	2014	NA	NA	NA	NA	M	CN	US	142	10515045	UNITED STATES	NO_target_PT	NA
101820221	10182022	20140519	20140507	NA	NA	NA	NA	M	CN	US	142	10515045	UNITED STATES	NO_target_PT	NA
101820241	10182024	20140519	NA	NA	NA	NA	NA	F	CN	US	142	10515045	UNITED STATES	NO_target_PT	NA
101820251	10182025	20140519	NA	NA	NA	NA	NA	NA	CN	US	142	10515045	UNITED STATES	NO_target_PT	NA
101820261	10182026	20140519	2009	NA	NA	NA	NA	M	CN	US	142	10515045	UNITED STATES	NO_target_PT	NA
101820271	10182027	20140519	NA	NA	NA	NA	NA	M	CN	US	142	10515045	UNITED STATES	NO_target_PT	NA
101820282	10182028	20140603	NA	NA	NA	NA	NA	F	CN	US	142	10515045	UNITED STATES	NO_target_PT	NA
101820301	10182030	20140519	NA	NA	NA	NA	NA	F	CN	US	142	10515045	UNITED STATES	NO_target_PT	NA
101820311	10182031	20140519	NA	9	YR	NA	NA	F	CN	US	142	10515045	UNITED STATES	NO_target_PT	NA
101820321	10182032	20140519	NA	NA	NA	NA	NA	F	CN	US	142	10515045	UNITED STATES	NO_target_PT	NA
101820331	10182033	20140519	NA	NA	NA	NA	NA	F	CN	US	142	10515045	UNITED STATES	NO_target_PT	NA
101820351	10182035	20140519	NA	NA	NA	NA	NA	F	CN	US	142	10515045	UNITED STATES	NO_target_PT	NA
101820371	10182037	20140519	NA	NA	NA	NA	NA	F	CN	US	142	10515045	UNITED STATES	NO_target_PT	NA
101820401	10182040	20140519	NA	NA	NA	NA	NA	F	CN	US	142	10515045	UNITED STATES	NO_target_PT	NA
101821202	10182120	20140530	201211	9	YR	NA	NA	F	CN	US	142	10515045	UNITED STATES	NO_target_PT	NA
101821361	10182136	20140520	NA	NA	NA	NA	NA	F	CN	US	142	10515045	UNITED STATES	NO_target_PT	NA
101829631	10182963	20140520	NA	NA	NA	NA	NA	M	OT	US	142	10515045	UNITED STATES	NO_target_PT	NA
101833541	10183354	20140520	201404	NA	NA	NA	NA	M	CN	US	142	10515045	UNITED STATES	NO_target_PT	NA
101834491	10183449	20140520	201405	NA	NA	NA	NA	F	CN	US	142	10515045	UNITED STATES	NO_target_PT	NA
101834861	10183486	20140520	201404	NA	NA	NA	NA	M	CN	US	142	10515045	UNITED STATES	NO_target_PT	NA
101836641	10183664	20140520	NA	NA	NA	NA	NA	F	CN	US	142	10515045	UNITED STATES	NO_target_PT	NA
101841362	10184136	20140606	NA	NA	NA	55.33	KG	F	CN	US	142	10515045	UNITED STATES	NO_target_PT	NA
101842121	10184212	20140520	20140513	NA	NA	NA	NA	F	CN	US	142	10515045	UNITED STATES	NO_target_PT	NA
101844091	10184409	20140521	20140516	NA	NA	NA	NA	F	CN	US	142	10515045	UNITED STATES	NO_target_PT	NA
101844251	10184425	20140521	20140516	NA	NA	NA	NA	F	CN	US	142	10515045	UNITED STATES	NO_target_PT	NA
101844351	10184435	20140521	NA	NA	NA	NA	NA	F	CN	US	142	10515045	UNITED STATES	NO_target_PT	NA
101844541	10184454	20140521	2012	7	YR	NA	NA	F	CN	US	142	10515045	UNITED STATES	NO_target_PT	NA
101846101	10184610	20140521	201405	NA	NA	NA	NA	M	CN	US	142	10515045	UNITED STATES	NO_target_PT	NA
101848121	10184812	20140521	201405	NA	NA	NA	NA	F	CN	US	142	10515045	UNITED STATES	NO_target_PT	NA
101849491	10184949	20140520	20140423	46	YR	71.21363	LBS	F	NA	US	142	10515045	UNITED STATES	NO_target_PT	NA
101851191	10185119	20140521	20140428	NA	NA	NA	NA	F	CN	US	142	10515045	UNITED STATES	NO_target_PT	NA
101852091	10185209	20140521	NA	10	YR	NA	NA	M	CN	US	142	10515045	UNITED STATES	NO_target_PT	NA
101852671	10185267	20140521	2013	NA	NA	NA	NA	M	CN	US	142	10515045	UNITED STATES	NO_target_PT	NA
101853911	10185391	20140521	NA	NA	NA	NA	NA	F	CN	US	142	10515045	UNITED STATES	NO_target_PT	NA
101854931	10185493	20140521	NA	NA	NA	NA	NA	F	CN	US	142	10515045	UNITED STATES	NO_target_PT	NA
101854961	10185496	20140521	NA	NA	NA	NA	NA	M	CN	US	142	10515045	UNITED STATES	NO_target_PT	NA
101855281	10185528	20140521	20140429	NA	NA	NA	NA	F	CN	US	142	10515045	UNITED STATES	NO_target_PT	NA
101856081	10185608	20140521	2014	67	YR	NA	NA	F	CN	US	142	10515045	UNITED STATES	NO_target_PT	NA
101856941	10185694	20140521	NA	NA	NA	NA	NA	M	CN	US	142	10515045	UNITED STATES	NO_target_PT	NA
101859161	10185916	20140521	20140414	86	YR	NA	NA	F	CN	US	142	10515045	UNITED STATES	NO_target_PT	NA
101859341	10185934	20140521	20140425	21	YR	NA	NA	F	CN	US	142	10515045	UNITED STATES	NO_target_PT	NA
101859351	10185935	20140521	NA	NA	NA	NA	NA	F	CN	US	142	10515045	UNITED STATES	NO_target_PT	NA
101865171	10186517	20140521	NA	NA	NA	NA	NA	F	CN	US	142	10515045	UNITED STATES	NO_target_PT	NA
101867061	10186706	20140521	NA	NA	NA	NA	NA	F	CN	US	142	10515045	UNITED STATES	NO_target_PT	NA
101867821	10186782	20140521	NA	NA	NA	NA	NA	M	CN	US	142	10515045	UNITED STATES	NO_target_PT	NA
101867942	10186794	20140806	2014	NA	NA	62.59	KG	F	CN	US	143	10515045	UNITED STATES	NO_target_PT	NA
101870241	10187024	20140522	20140519	NA	NA	NA	NA	F	CN	US	142	10515045	UNITED STATES	NO_target_PT	NA
101882801	10188280	20140522	NA	NA	NA	NA	NA	NA	CN	US	142	10515045	UNITED STATES	NO_target_PT	NA
101883331	10188333	20140522	NA	NA	NA	NA	NA	M	CN	US	142	10515045	UNITED STATES	NO_target_PT	NA
101884261	10188426	20140522	20140505	NA	NA	NA	NA	M	CN	US	142	10515045	UNITED STATES	NO_target_PT	NA
101890471	10189047	20140522	NA	NA	NA	NA	NA	F	CN	US	142	10515045	UNITED STATES	NO_target_PT	NA
101890852	10189085	20140701	2014	NA	NA	90.7	KG	F	CN	US	143	10515045	UNITED STATES	NO_target_PT	NA
101906092	10190609	20140529	201405	NA	NA	NA	NA	F	CN	US	142	10515045	UNITED STATES	NO_target_PT	NA
101906361	10190636	20140523	NA	NA	NA	NA	NA	F	CN	US	142	10515045	UNITED STATES	NO_target_PT	NA
101907632	10190763	20140826	2012	NA	NA	62.59	KG	F	CN	US	143	10515045	UNITED STATES	NO_target_PT	NA
101907683	10190768	20140616	201405	81	YR	61.22	KG	F	CN	US	142	10515045	UNITED STATES	NO_target_PT	NA
101911271	10191127	20140523	201306	32	YR	58.5	KG	F	CN	US	142	10515045	UNITED STATES	NO_target_PT	NA
101911661	10191166	20140523	201306	66	YR	64.4	KG	F	OT	US	142	10515045	UNITED STATES	NO_target_PT	NA
101912121	10191212	20140523	NA	NA	NA	NA	NA	F	CN	US	142	10515045	UNITED STATES	NO_target_PT	NA
101925432	10192543	20140530	NA	NA	NA	NA	NA	M	CN	US	142	10515045	UNITED STATES	NO_target_PT	NA
101926621	10192662	20140523	2014	NA	NA	NA	NA	F	CN	US	142	10515045	UNITED STATES	NO_target_PT	NA
101927911	10192791	20140523	2011	NA	NA	NA	NA	F	CN	US	142	10515045	UNITED STATES	NO_target_PT	NA
101942702	10194270	20140530	20140507	NA	NA	NA	NA	M	CN	US	142	10515045	UNITED STATES	NO_target_PT	NA
101942741	10194274	20140526	NA	NA	NA	NA	NA	F	CN	US	142	10515045	UNITED STATES	NO_target_PT	NA
101943061	10194306	20140526	NA	NA	NA	NA	NA	F	CN	US	142	10515045	UNITED STATES	NO_target_PT	NA
101946891	10194689	20140526	NA	NA	NA	NA	NA	F	CN	US	142	10515045	UNITED STATES	NO_target_PT	NA
101946951	10194695	20140526	NA	NA	NA	NA	NA	F	CN	US	142	10515045	UNITED STATES	NO_target_PT	NA
101954142	10195414	20140529	NA	NA	NA	NA	NA	F	CN	US	142	10515045	UNITED STATES	NO_target_PT	NA
101954431	10195443	20140526	NA	NA	NA	NA	NA	F	CN	US	142	10515045	UNITED STATES	NO_target_PT	NA
101955591	10195559	20140527	NA	NA	NA	NA	NA	F	CN	US	142	10515045	UNITED STATES	NO_target_PT	NA
101956861	10195686	20140527	NA	NA	NA	NA	NA	F	CN	US	142	10515045	UNITED STATES	NO_target_PT	NA
101964702	10196470	20140917	201403	54	YR	108.84	KG	M	CN	US	143	10515045	UNITED STATES	NO_target_PT	NA
101964831	10196483	20140527	NA	NA	NA	NA	NA	F	CN	US	142	10515045	UNITED STATES	NO_target_PT	NA
101968921	10196892	20140527	NA	NA	NA	NA	NA	M	CN	US	142	10515045	UNITED STATES	NO_target_PT	NA
101970501	10197050	20140527	NA	NA	NA	NA	NA	M	CN	US	142	10515045	UNITED STATES	NO_target_PT	NA
101971181	10197118	20140527	NA	NA	NA	NA	NA	F	CN	US	142	10515045	UNITED STATES	NO_target_PT	NA
101981933	10198193	20140730	201406	57	YR	82.54	KG	M	CN	US	143	10515045	UNITED STATES	NO_target_PT	NA
102002131	10200213	20140527	2014	NA	NA	NA	NA	F	CN	US	142	10515045	UNITED STATES	NO_target_PT	NA
102003021	10200302	20140527	NA	NA	NA	NA	NA	F	CN	US	142	10515045	UNITED STATES	NO_target_PT	NA
102008831	10200883	20140528	NA	NA	NA	NA	NA	M	CN	US	142	10515045	UNITED STATES	NO_target_PT	NA
102009791	10200979	20140528	NA	NA	NA	NA	NA	M	CN	US	142	10515045	UNITED STATES	NO_target_PT	NA
102016602	10201660	20140528	2009	NA	NA	63.39	KG	F	CN	US	142	10515045	UNITED STATES	NO_target_PT	NA
102018921	10201892	20140528	NA	NA	NA	NA	NA	F	CN	US	142	10515045	UNITED STATES	NO_target_PT	NA
102019071	10201907	20140528	NA	NA	NA	NA	NA	F	CN	US	142	10515045	UNITED STATES	NO_target_PT	NA
102021762	10202176	20140528	NA	NA	NA	NA	NA	M	CN	US	142	10515045	UNITED STATES	NO_target_PT	NA
102023891	10202389	20140528	NA	NA	NA	NA	NA	M	CN	US	142	10515045	UNITED STATES	NO_target_PT	NA
102023941	10202394	20140528	NA	83	YR	65.76	KG	F	CN	US	142	10515045	UNITED STATES	NO_target_PT	NA
102024041	10202404	20140528	NA	NA	NA	NA	NA	M	CN	US	142	10515045	UNITED STATES	NO_target_PT	NA
102024092	10202409	20140528	201311	83	YR	40.82	KG	F	CN	US	142	10515045	UNITED STATES	NO_target_PT	NA
102024511	10202451	20140528	NA	NA	NA	NA	NA	F	CN	US	142	10515045	UNITED STATES	NO_target_PT	NA
102024601	10202460	20140528	NA	75	YR	NA	NA	M	CN	US	142	10515045	UNITED STATES	NO_target_PT	NA
102024651	10202465	20140528	NA	NA	NA	NA	NA	F	CN	US	142	10515045	UNITED STATES	NO_target_PT	NA
102024671	10202467	20140528	NA	NA	NA	NA	NA	F	CN	US	142	10515045	UNITED STATES	NO_target_PT	NA
102024831	10202483	20140528	NA	NA	NA	NA	NA	F	CN	US	142	10515045	UNITED STATES	NO_target_PT	NA
102025591	10202559	20140528	NA	NA	NA	NA	NA	F	CN	US	142	10515045	UNITED STATES	NO_target_PT	NA
102025721	10202572	20140528	20140510	NA	NA	NA	NA	NA	CN	US	142	10515045	UNITED STATES	NO_target_PT	NA
102025731	10202573	20140528	NA	NA	NA	NA	NA	M	CN	US	142	10515045	UNITED STATES	NO_target_PT	NA
102025901	10202590	20140528	20140413	56	YR	NA	NA	F	CN	US	142	10515045	UNITED STATES	NO_target_PT	NA
102026031	10202603	20140528	201404	NA	NA	NA	NA	M	CN	US	142	10515045	UNITED STATES	NO_target_PT	NA
102026131	10202613	20140528	NA	NA	NA	NA	NA	F	CN	US	142	10515045	UNITED STATES	NO_target_PT	NA
102026492	10202649	20140905	NA	NA	NA	NA	NA	F	CN	US	143	10515045	UNITED STATES	NO_target_PT	NA
102026601	10202660	20140528	NA	NA	NA	NA	NA	M	CN	US	142	10515045	UNITED STATES	NO_target_PT	NA
102026651	10202665	20140528	NA	NA	NA	NA	NA	F	CN	US	142	10515045	UNITED STATES	NO_target_PT	NA
102026761	10202676	20140528	20140109	63	YR	58.96	KG	F	CN	US	142	10515045	UNITED STATES	NO_target_PT	NA
102026771	10202677	20140528	20140504	NA	NA	NA	NA	F	CN	US	142	10515045	UNITED STATES	NO_target_PT	NA
102027192	10202719	20140602	NA	NA	NA	68.27	KG	F	CN	US	142	10515045	UNITED STATES	NO_target_PT	NA
102027561	10202756	20140528	NA	NA	NA	NA	NA	M	CN	US	142	10515045	UNITED STATES	NO_target_PT	NA
102027591	10202759	20140528	NA	NA	NA	NA	NA	F	CN	US	142	10515045	UNITED STATES	NO_target_PT	NA
102027752	10202775	20140529	20140515	NA	NA	NA	NA	F	CN	US	142	10515045	UNITED STATES	NO_target_PT	NA
102028081	10202808	20140528	NA	NA	NA	NA	NA	M	CN	US	142	10515045	UNITED STATES	NO_target_PT	NA
102028232	10202823	20140903	2006	NA	NA	61.68	KG	M	CN	US	143	10515045	UNITED STATES	NO_target_PT	NA
102029301	10202930	20140528	NA	NA	NA	NA	NA	F	CN	US	142	10515045	UNITED STATES	NO_target_PT	NA
102029351	10202935	20140528	NA	NA	NA	NA	NA	M	CN	US	142	10515045	UNITED STATES	NO_target_PT	NA
102029401	10202940	20140528	NA	NA	NA	NA	NA	F	CN	US	142	10515045	UNITED STATES	NO_target_PT	NA
102029631	10202963	20140528	NA	NA	NA	NA	NA	F	CN	US	142	10515045	UNITED STATES	NO_target_PT	NA
102029871	10202987	20140528	NA	NA	NA	NA	NA	F	CN	US	142	10515045	UNITED STATES	NO_target_PT	NA
102029951	10202995	20140528	NA	NA	NA	NA	NA	F	CN	US	142	10515045	UNITED STATES	NO_target_PT	NA
102029991	10202999	20140528	NA	45	YR	NA	NA	M	CN	US	142	10515045	UNITED STATES	NO_target_PT	NA
102030001	10203000	20140528	NA	NA	NA	NA	NA	F	CN	US	142	10515045	UNITED STATES	NO_target_PT	NA
102030011	10203001	20140528	NA	NA	NA	NA	NA	F	CN	US	142	10515045	UNITED STATES	NO_target_PT	NA
102030022	10203002	20140611	2014	NA	NA	117.91	KG	F	CN	US	142	10515045	UNITED STATES	NO_target_PT	NA
102030041	10203004	20140528	NA	NA	NA	NA	NA	F	CN	US	142	10515045	UNITED STATES	NO_target_PT	NA
102030132	10203013	20140912	201405	53	YR	94.33	KG	M	CN	US	143	10515045	UNITED STATES	NO_target_PT	NA
102030171	10203017	20140528	2014	NA	NA	NA	NA	F	CN	US	142	10515045	UNITED STATES	NO_target_PT	NA
102034161	10203416	20140529	201404	NA	NA	NA	NA	M	CN	US	142	10515045	UNITED STATES	NO_target_PT	NA
102034701	10203470	20140529	NA	NA	NA	NA	NA	F	CN	US	142	10515045	UNITED STATES	NO_target_PT	NA
102035131	10203513	20140529	NA	NA	NA	NA	NA	M	CN	US	142	10515045	UNITED STATES	NO_target_PT	NA
102035141	10203514	20140529	NA	NA	NA	NA	NA	F	CN	US	142	10515045	UNITED STATES	NO_target_PT	NA
102036341	10203634	20140529	NA	NA	NA	NA	NA	F	CN	US	142	10515045	UNITED STATES	NO_target_PT	NA
102036351	10203635	20140529	2013	NA	NA	NA	NA	F	CN	US	142	10515045	UNITED STATES	NO_target_PT	NA
102036941	10203694	20140529	NA	NA	NA	NA	NA	F	CN	US	142	10515045	UNITED STATES	NO_target_PT	NA
102037341	10203734	20140529	NA	NA	NA	NA	NA	NA	CN	US	142	10515045	UNITED STATES	NO_target_PT	NA
102037381	10203738	20140529	NA	NA	NA	NA	NA	M	CN	US	142	10515045	UNITED STATES	NO_target_PT	NA
102039431	10203943	20140529	NA	NA	NA	61.68	KG	F	CN	US	142	10515045	UNITED STATES	NO_target_PT	NA
102039451	10203945	20140529	20140501	NA	NA	NA	NA	F	CN	US	142	10515045	UNITED STATES	NO_target_PT	NA
102039771	10203977	20140529	2014	2	YR	NA	NA	NA	CN	US	142	10515045	UNITED STATES	NO_target_PT	NA
102040011	10204001	20140529	NA	NA	NA	NA	NA	F	CN	US	142	10515045	UNITED STATES	NO_target_PT	NA
102040071	10204007	20140529	NA	NA	NA	NA	NA	M	CN	US	142	10515045	UNITED STATES	NO_target_PT	NA
102040531	10204053	20140529	NA	NA	NA	NA	NA	M	CN	US	142	10515045	UNITED STATES	NO_target_PT	NA
102041021	10204102	20140529	NA	NA	NA	NA	NA	M	CN	US	142	10515045	UNITED STATES	NO_target_PT	NA
102041151	10204115	20140529	NA	NA	NA	NA	NA	F	CN	US	142	10515045	UNITED STATES	NO_target_PT	NA
102041201	10204120	20140529	NA	NA	NA	NA	NA	F	CN	US	142	10515045	UNITED STATES	NO_target_PT	NA
102041661	10204166	20140529	201405	NA	NA	NA	NA	F	CN	US	142	10515045	UNITED STATES	NO_target_PT	NA
102041831	10204183	20140529	NA	NA	NA	NA	NA	M	CN	US	142	10515045	UNITED STATES	NO_target_PT	NA
102041941	10204194	20140529	20140428	NA	NA	NA	NA	F	CN	US	142	10515045	UNITED STATES	NO_target_PT	NA
102041952	10204195	20140602	20140429	67	YR	58.96	KG	F	CN	US	142	10515045	UNITED STATES	NO_target_PT	NA
102042151	10204215	20140529	NA	8	YR	NA	NA	NA	CN	US	142	10515045	UNITED STATES	NO_target_PT	NA
102043281	10204328	20140529	NA	NA	NA	NA	NA	M	CN	US	142	10515045	UNITED STATES	NO_target_PT	NA
102045641	10204564	20140529	NA	NA	NA	NA	NA	M	CN	US	142	10515045	UNITED STATES	NO_target_PT	NA
102046082	10204608	20140814	2014	77	YR	58.96	KG	F	CN	US	143	10515045	UNITED STATES	NO_target_PT	NA
102047941	10204794	20140529	NA	NA	NA	NA	NA	M	CN	US	142	10515045	UNITED STATES	NO_target_PT	NA
102047982	10204798	20140606	2007	NA	NA	31.29	KG	F	CN	US	142	10515045	UNITED STATES	NO_target_PT	NA
102048851	10204885	20140529	20140512	39	YR	80.73	KG	F	CN	US	142	10515045	UNITED STATES	NO_target_PT	NA
102049021	10204902	20140529	NA	NA	NA	NA	NA	M	CN	US	142	10515045	UNITED STATES	NO_target_PT	NA
102049561	10204956	20140529	NA	NA	NA	NA	NA	F	CN	US	142	10515045	UNITED STATES	NO_target_PT	NA
102050001	10205000	20140529	NA	NA	NA	NA	NA	F	CN	US	142	10515045	UNITED STATES	NO_target_PT	NA
102050251	10205025	20140529	NA	NA	NA	NA	NA	F	CN	US	142	10515045	UNITED STATES	NO_target_PT	NA
102050802	10205080	20140603	201405	NA	NA	NA	NA	F	CN	US	142	10515045	UNITED STATES	NO_target_PT	NA
102050911	10205091	20140529	20140513	NA	NA	NA	NA	F	CN	US	142	10515045	UNITED STATES	NO_target_PT	NA
102052891	10205289	20140529	2014	NA	NA	NA	NA	F	CN	US	142	10515045	UNITED STATES	NO_target_PT	NA
102054482	10205448	20140529	2014	73	YR	48.98	KG	F	CN	US	142	10515045	UNITED STATES	NO_target_PT	NA
102056272	10205627	20140822	NA	NA	NA	63.49	KG	M	CN	US	143	10515045	UNITED STATES	NO_target_PT	NA
102056321	10205632	20140529	201404	NA	NA	NA	NA	F	CN	US	142	10515045	UNITED STATES	NO_target_PT	NA
102056361	10205636	20140529	201401	76	YR	81.18	KG	M	CN	US	142	10515045	UNITED STATES	NO_target_PT	NA
102056461	10205646	20140529	NA	NA	NA	NA	NA	F	CN	US	142	10515045	UNITED STATES	NO_target_PT	NA
102056531	10205653	20140529	NA	NA	NA	NA	NA	F	CN	US	142	10515045	UNITED STATES	NO_target_PT	NA
102056591	10205659	20140529	201404	NA	NA	NA	NA	F	CN	US	142	10515045	UNITED STATES	NO_target_PT	NA
102059841	10205984	20140530	201405	74	YR	NA	NA	F	CN	US	142	10515045	UNITED STATES	NO_target_PT	NA
102066841	10206684	20140528	NA	3	YR	NA	NA	M	NA	US	142	10515045	UNITED STATES	NO_target_PT	RI
102071902	10207190	20140530	20130819	62	YR	59.86	KG	F	CN	US	142	10515045	UNITED STATES	NO_target_PT	NA
102086291	10208629	20140530	NA	NA	NA	81.18	KG	M	CN	US	142	10515045	UNITED STATES	NO_target_PT	NA
102086721	10208672	20140530	20131201	68	YR	NA	NA	M	CN	US	142	10515045	UNITED STATES	NO_target_PT	NA
102086781	10208678	20140530	NA	NA	NA	NA	NA	F	CN	US	142	10515045	UNITED STATES	NO_target_PT	NA
102088352	10208835	20140530	2013	NA	NA	NA	NA	F	CN	US	142	10515045	UNITED STATES	NO_target_PT	NA
102088402	10208840	20140530	201312	84	YR	80.73	KG	M	CN	US	142	10515045	UNITED STATES	NO_target_PT	NA
102088902	10208890	20140530	201401	NA	NA	NA	NA	F	CN	US	142	10515045	UNITED STATES	NO_target_PT	NA
102092521	10209252	20140530	NA	NA	NA	NA	NA	F	CN	US	142	10515045	UNITED STATES	NO_target_PT	NA
102094891	10209489	20140601	NA	NA	NA	54.42	KG	F	CN	US	142	10515045	UNITED STATES	NO_target_PT	NA
102101121	10210112	20140602	20140220	NA	NA	NA	NA	F	CN	US	142	10515045	UNITED STATES	NO_target_PT	NA
102101541	10210154	20140602	20140503	63	YR	60.32	KG	F	CN	US	142	10515045	UNITED STATES	NO_target_PT	NA
102102141	10210214	20140602	NA	NA	NA	NA	NA	NA	OT	US	142	10515045	UNITED STATES	NO_target_PT	OT
102102321	10210232	20140602	20140402	76	YR	58.96	KG	F	CN	US	142	10515045	UNITED STATES	NO_target_PT	NA
102103881	10210388	20140602	NA	NA	NA	NA	NA	F	CN	US	142	10515045	UNITED STATES	NO_target_PT	OT
102108421	10210842	20140602	201405	NA	NA	NA	NA	F	CN	US	142	10515045	UNITED STATES	NO_target_PT	NA
102108742	10210874	20140602	NA	NA	NA	70.3	KG	F	CN	US	142	10515045	UNITED STATES	NO_target_PT	NA
102109141	10210914	20140602	2014	NA	NA	62.13	KG	F	CN	US	142	10515045	UNITED STATES	NO_target_PT	NA
102109241	10210924	20140602	NA	NA	NA	NA	NA	F	CN	US	142	10515045	UNITED STATES	NO_target_PT	NA
102110751	10211075	20140602	20140513	NA	NA	NA	NA	F	CN	US	142	10515045	UNITED STATES	NO_target_PT	NA
102110931	10211093	20140602	20140317	NA	NA	NA	NA	F	CN	US	142	10515045	UNITED STATES	NO_target_PT	NA
102111201	10211120	20140602	NA	NA	NA	NA	NA	F	CN	US	142	10515045	UNITED STATES	NO_target_PT	NA
102111511	10211151	20140602	2004	20	YR	NA	NA	M	CN	US	142	10515045	UNITED STATES	NO_target_PT	NA
102112121	10211212	20140602	20140319	NA	NA	NA	NA	M	CN	US	142	10515045	UNITED STATES	NO_target_PT	NA
102112381	10211238	20140602	NA	NA	NA	NA	NA	M	CN	US	142	10515045	UNITED STATES	NO_target_PT	NA
102112391	10211239	20140602	NA	NA	NA	NA	NA	M	CN	US	142	10515045	UNITED STATES	NO_target_PT	NA
102112941	10211294	20140602	NA	NA	NA	NA	NA	F	CN	US	142	10515045	UNITED STATES	NO_target_PT	NA
102114011	10211401	20140602	NA	NA	NA	NA	NA	F	CN	US	142	10515045	UNITED STATES	NO_target_PT	NA
102114411	10211441	20140602	20140514	NA	NA	NA	NA	NA	CN	US	142	10515045	UNITED STATES	NO_target_PT	NA
102115451	10211545	20140602	NA	NA	NA	NA	NA	F	CN	US	142	10515045	UNITED STATES	NO_target_PT	NA
102115722	10211572	20140830	2014	95	YR	88.44	KG	M	CN	US	143	10515045	UNITED STATES	NO_target_PT	NA
102117001	10211700	20140602	201403	25	YR	NA	NA	F	CN	US	142	10515045	UNITED STATES	NO_target_PT	NA
102123091	10212309	20140602	20120822	61	YR	80	KG	M	MD	US	142	10515045	UNITED STATES	NO_target_PT	HO
102130001	10213000	20140602	NA	NA	NA	NA	NA	F	CN	US	142	10515045	UNITED STATES	NO_target_PT	NA
102130041	10213004	20140602	NA	NA	NA	NA	NA	M	CN	US	142	10515045	UNITED STATES	NO_target_PT	NA
102131191	10213119	20140603	NA	NA	NA	NA	NA	F	CN	US	142	10515045	UNITED STATES	NO_target_PT	NA
102138221	10213822	20140603	NA	5	YR	NA	NA	NA	CN	US	142	10515045	UNITED STATES	NO_target_PT	NA
102138871	10213887	20140603	NA	NA	NA	NA	NA	F	CN	US	142	10515045	UNITED STATES	NO_target_PT	NA
102140731	10214073	20140530	20080627	48	YR	NA	NA	F	NA	US	142	10515045	UNITED STATES	NO_target_PT	HO
102140921	10214092	20140603	201404	NA	NA	NA	NA	M	CN	US	142	10515045	UNITED STATES	NO_target_PT	NA
102144371	10214437	20140603	20140524	NA	NA	NA	NA	F	CN	US	142	10515045	UNITED STATES	NO_target_PT	NA
102149561	10214956	20140603	201405	NA	NA	NA	NA	F	CN	US	142	10515045	UNITED STATES	NO_target_PT	NA
102149871	10214987	20140603	NA	NA	NA	NA	NA	F	CN	US	142	10515045	UNITED STATES	NO_target_PT	NA
102153301	10215330	20140603	20140517	NA	NA	NA	NA	M	CN	US	142	10515045	UNITED STATES	NO_target_PT	NA
102159642	10215964	20140610	201404	69	YR	52.15	KG	F	CN	US	142	10515045	UNITED STATES	NO_target_PT	NA
102161481	10216148	20140604	201405	81	YR	NA	NA	F	CN	US	142	10515045	UNITED STATES	NO_target_PT	NA
102161491	10216149	20140604	201405	NA	NA	NA	NA	F	CN	US	142	10515045	UNITED STATES	NO_target_PT	NA
102162991	10216299	20140604	201405	NA	NA	NA	NA	M	CN	US	142	10515045	UNITED STATES	NO_target_PT	NA
102163341	10216334	20140604	201403	NA	NA	58.96	KG	F	OT	US	142	10515045	UNITED STATES	NO_target_PT	NA
102173792	10217379	20140604	2014	NA	NA	64.85	KG	F	CN	US	142	10515045	UNITED STATES	NO_target_PT	NA
102199012	10219901	20140723	20140529	91	YR	48.98	KG	F	CN	US	143	10515045	UNITED STATES	NO_target_PT	NA
102199591	10219959	20140605	NA	NA	NA	NA	NA	M	CN	US	142	10515045	UNITED STATES	NO_target_PT	NA
102211991	10221199	20140606	201405	NA	NA	NA	NA	M	CN	US	142	10515045	UNITED STATES	NO_target_PT	NA
102213831	10221383	20140606	NA	NA	NA	NA	NA	F	CN	US	142	10515045	UNITED STATES	NO_target_PT	NA
102279721	10227972	20140609	NA	55	YR	79.37825	LBS	F	CN	US	142	10515045	UNITED STATES	NO_target_PT	HO
102283902	10228390	20140808	20140331	NA	NA	NA	NA	F	CN	US	143	10515045	UNITED STATES	NO_target_PT	NA
102298251	10229825	20140611	NA	NA	NA	NA	NA	M	CN	US	142	10515045	UNITED STATES	NO_target_PT	NA
102314531	10231453	20140611	20140528	NA	NA	NA	NA	M	CN	US	142	10515045	UNITED STATES	NO_target_PT	NA
102315411	10231541	20140611	NA	NA	NA	NA	NA	M	CN	US	142	10515045	UNITED STATES	NO_target_PT	NA
102335961	10233596	20140612	NA	NA	NA	NA	NA	F	CN	US	142	10515045	UNITED STATES	NO_target_PT	NA
102339901	10233990	20140612	201308	NA	NA	NA	NA	M	CN	US	142	10515045	UNITED STATES	NO_target_PT	DE
102339941	10233994	20140612	NA	88	YR	NA	NA	F	CN	US	142	10515045	UNITED STATES	NO_target_PT	HO
102353812	10235381	20140618	20140525	87	YR	NA	NA	F	MD	JP	142	450340	JAPAN	NO_target_PT	LT
102391561	10239156	20140616	NA	NA	NA	NA	NA	F	CN	US	142	10515045	UNITED STATES	NO_target_PT	NA
102398691	10239869	20140616	2013	NA	NA	NA	NA	F	CN	US	142	10515045	UNITED STATES	NO_target_PT	NA
102414191	10241419	20140617	20140530	NA	NA	NA	NA	M	CN	US	142	10515045	UNITED STATES	NO_target_PT	NA
102423521	10242352	20140617	NA	13	YR	NA	NA	M	CN	US	142	10515045	UNITED STATES	NO_target_PT	LT
102430881	10243088	20140616	20140513	69	YR	108.8616	LBS	M	RN	US	142	10515045	UNITED STATES	NO_target_PT	DE
102451081	10245108	20140618	20140523	NA	NA	NA	NA	M	CN	US	142	10515045	UNITED STATES	NO_target_PT	NA
102452502	10245250	20140918	20140601	29	YR	108.84	KG	F	CN	US	143	10515045	UNITED STATES	NO_target_PT	NA
102452531	10245253	20140618	NA	NA	NA	NA	NA	M	CN	US	142	10515045	UNITED STATES	NO_target_PT	NA
102452941	10245294	20140618	NA	NA	NA	NA	NA	M	CN	US	142	10515045	UNITED STATES	NO_target_PT	NA
102453301	10245330	20140618	2014	NA	NA	NA	NA	M	CN	US	142	10515045	UNITED STATES	NO_target_PT	NA
102468391	10246839	20140619	NA	NA	NA	NA	NA	F	CN	US	142	10515045	UNITED STATES	NO_target_PT	NA
102478511	10247851	20140619	NA	NA	NA	NA	NA	M	CN	US	142	10515045	UNITED STATES	NO_target_PT	NA
102503721	10250372	20140620	NA	NA	NA	NA	NA	F	CN	US	142	10515045	UNITED STATES	NO_target_PT	NA
102511691	10251169	20140620	2014	NA	NA	NA	NA	M	CN	US	142	10515045	UNITED STATES	NO_target_PT	NA
102530852	10253085	20140917	20140605	71	YR	78.91	KG	M	CN	US	143	10515045	UNITED STATES	NO_target_PT	NA
102535101	10253510	20140623	NA	NA	NA	NA	NA	F	CN	US	142	10515045	UNITED STATES	NO_target_PT	NA
102541001	10254100	20140623	201406	NA	NA	NA	NA	M	CN	US	142	10515045	UNITED STATES	NO_target_PT	NA
102548261	10254826	20140620	20140422	74	YR	67.13132	LBS	F	NA	US	142	10515045	UNITED STATES	NO_target_PT	HO
102551341	10255134	20140624	NA	NA	NA	NA	NA	F	CN	US	142	10515045	UNITED STATES	NO_target_PT	NA
102551761	10255176	20140624	2014	NA	NA	NA	NA	M	CN	US	142	10515045	UNITED STATES	NO_target_PT	NA
102551801	10255180	20140624	2004	NA	NA	NA	NA	F	CN	US	142	10515045	UNITED STATES	NO_target_PT	DE
102552181	10255218	20140624	201406	NA	NA	NA	NA	F	CN	US	142	10515045	UNITED STATES	NO_target_PT	HO
102553331	10255333	20140624	201406	NA	NA	NA	NA	M	CN	US	142	10515045	UNITED STATES	NO_target_PT	NA
102556641	10255664	20140624	NA	NA	NA	NA	NA	M	CN	US	142	10515045	UNITED STATES	NO_target_PT	NA
102557381	10255738	20140624	NA	NA	NA	NA	NA	F	CN	US	142	10515045	UNITED STATES	NO_target_PT	NA
102557391	10255739	20140624	NA	NA	NA	NA	NA	F	CN	US	142	10515045	UNITED STATES	NO_target_PT	NA
102557641	10255764	20140624	20140608	NA	NA	NA	NA	M	CN	US	142	10515045	UNITED STATES	NO_target_PT	NA
102557871	10255787	20140624	201406	NA	NA	NA	NA	M	CN	US	142	10515045	UNITED STATES	NO_target_PT	NA
102576981	10257698	20140625	NA	NA	NA	NA	NA	F	OT	US	142	10515045	UNITED STATES	NO_target_PT	NA
102581571	10258157	20140623	20140619	NA	NA	NA	NA	NA	OT	US	142	10515045	UNITED STATES	NO_target_PT	NA
102581721	10258172	20140625	NA	NA	NA	NA	NA	F	CN	US	142	10515045	UNITED STATES	NO_target_PT	NA
102582151	10258215	20140625	NA	NA	NA	NA	NA	M	CN	US	142	10515045	UNITED STATES	NO_target_PT	NA
102582551	10258255	20140625	NA	NA	NA	NA	NA	F	CN	US	142	10515045	UNITED STATES	NO_target_PT	NA
102584691	10258469	20140625	20140605	NA	NA	NA	NA	M	CN	US	142	10515045	UNITED STATES	NO_target_PT	NA
102585061	10258506	20140625	NA	NA	NA	NA	NA	M	CN	US	142	10515045	UNITED STATES	NO_target_PT	NA
102585981	10258598	20140625	NA	7	YR	NA	NA	M	CN	US	142	10515045	UNITED STATES	NO_target_PT	NA
102589353	10258935	20140917	2013	NA	NA	NA	NA	F	CN	US	143	10515045	UNITED STATES	NO_target_PT	NA
102589751	10258975	20140625	NA	NA	NA	NA	NA	F	CN	US	142	10515045	UNITED STATES	NO_target_PT	NA
102598261	10259826	20140625	NA	NA	NA	NA	NA	F	CN	US	142	10515045	UNITED STATES	NO_target_PT	NA
102616581	10261658	20140626	NA	1.5	MON	NA	NA	F	CN	US	142	10515045	UNITED STATES	NO_target_PT	NA
102616701	10261670	20140626	NA	NA	NA	NA	NA	F	CN	US	142	10515045	UNITED STATES	NO_target_PT	NA
102641821	10264182	20140623	20140303	69	YR	43.99823	LBS	F	NA	US	142	10515045	UNITED STATES	NO_target_PT	DS
102653351	10265335	20140627	NA	NA	NA	122.45	KG	M	CN	US	142	10515045	UNITED STATES	NO_target_PT	NA
102678811	10267881	20140630	NA	NA	NA	NA	NA	M	CN	US	142	10515045	UNITED STATES	NO_target_PT	NA
102679751	10267975	20140630	NA	NA	NA	NA	NA	F	CN	US	142	10515045	UNITED STATES	NO_target_PT	NA
102680741	10268074	20140630	NA	3	YR	NA	NA	F	CN	US	142	10515045	UNITED STATES	NO_target_PT	NA
102682591	10268259	20140630	20140527	NA	NA	NA	NA	M	CN	US	142	10515045	UNITED STATES	NO_target_PT	NA
102683141	10268314	20140630	NA	NA	NA	NA	NA	M	CN	US	142	10515045	UNITED STATES	NO_target_PT	NA
102683731	10268373	20140630	NA	6	YR	NA	NA	NA	CN	US	142	10515045	UNITED STATES	NO_target_PT	NA
102684341	10268434	20140630	20140530	NA	NA	NA	NA	F	CN	US	142	10515045	UNITED STATES	NO_target_PT	NA
102684851	10268485	20140630	NA	NA	NA	NA	NA	F	CN	US	142	10515045	UNITED STATES	NO_target_PT	NA
102684971	10268497	20140630	NA	NA	NA	NA	NA	F	CN	US	142	10515045	UNITED STATES	NO_target_PT	NA
102686801	10268680	20140630	20140518	NA	NA	NA	NA	M	CN	US	142	10515045	UNITED STATES	NO_target_PT	NA
102689111	10268911	20140630	NA	NA	NA	NA	NA	F	CN	US	142	10515045	UNITED STATES	NO_target_PT	NA
102691311	10269131	20140630	20140611	NA	NA	NA	NA	M	CN	US	142	10515045	UNITED STATES	NO_target_PT	NA
102696402	10269640	20140827	20131126	68	YR	113.3975	LBS	M	CN	GB	143	520206	UNITED KINGDOM	NO_target_PT	HO
102701611	10270161	20140701	201406	NA	NA	NA	NA	M	CN	US	143	10515045	UNITED STATES	NO_target_PT	NA
102704731	10270473	20140701	NA	NA	NA	NA	NA	M	CN	US	143	10515045	UNITED STATES	NO_target_PT	NA
102705961	10270596	20140701	2013	NA	NA	83.9	KG	M	CN	US	143	10515045	UNITED STATES	NO_target_PT	NA
102706011	10270601	20140701	NA	NA	NA	NA	NA	F	CN	US	143	10515045	UNITED STATES	NO_target_PT	NA
102706231	10270623	20140701	NA	NA	NA	90.25	KG	F	CN	US	143	10515045	UNITED STATES	NO_target_PT	NA
102709931	10270993	20140701	20140601	72	YR	50.79	KG	F	CN	US	143	10515045	UNITED STATES	NO_target_PT	NA
102710321	10271032	20140701	NA	NA	NA	NA	NA	M	CN	US	143	10515045	UNITED STATES	NO_target_PT	NA
102711781	10271178	20140701	2007	NA	NA	NA	NA	F	CN	US	143	10515045	UNITED STATES	NO_target_PT	NA
102712321	10271232	20140701	20140602	NA	NA	NA	NA	M	CN	US	143	10515045	UNITED STATES	NO_target_PT	NA
102712571	10271257	20140701	NA	NA	NA	NA	NA	M	CN	US	143	10515045	UNITED STATES	NO_target_PT	NA
102713621	10271362	20140701	20140529	NA	NA	NA	NA	F	CN	US	143	10515045	UNITED STATES	NO_target_PT	NA
102715142	10271514	20140826	NA	NA	NA	92.97	KG	M	CN	US	143	10515045	UNITED STATES	NO_target_PT	NA
102727752	10272775	20140717	20111004	55	YR	52.61644	LBS	F	NA	US	143	10515045	UNITED STATES	NO_target_PT	OT
102729251	10272925	20140702	NA	NA	NA	NA	NA	F	CN	US	143	10515045	UNITED STATES	NO_target_PT	NA
102743591	10274359	20140702	NA	NA	NA	NA	NA	M	CN	US	143	10515045	UNITED STATES	NO_target_PT	NA
102746602	10274660	20140917	20140606	43	YR	90.7	KG	M	CN	US	143	10515045	UNITED STATES	NO_target_PT	NA
102747221	10274722	20140702	201406	NA	NA	NA	NA	F	CN	US	143	10515045	UNITED STATES	NO_target_PT	NA
102747601	10274760	20140702	2013	NA	NA	NA	NA	F	CN	US	143	10515045	UNITED STATES	NO_target_PT	NA
102754201	10275420	20140703	20140604	NA	NA	NA	NA	M	CN	US	143	10515045	UNITED STATES	NO_target_PT	NA
102755721	10275572	20140703	20140604	NA	NA	NA	NA	F	CN	US	143	10515045	UNITED STATES	NO_target_PT	NA
102756242	10275624	20140918	2014	88	YR	75.28	KG	F	CN	US	143	10515045	UNITED STATES	NO_target_PT	NA
102757721	10275772	20140703	NA	NA	NA	NA	NA	F	CN	US	143	10515045	UNITED STATES	NO_target_PT	NA
102760351	10276035	20140703	NA	NA	NA	NA	NA	F	CN	US	143	10515045	UNITED STATES	NO_target_PT	NA
102760441	10276044	20140701	20050726	51	YR	NA	NA	F	NA	US	143	10515045	UNITED STATES	NO_target_PT	HO
102762632	10276263	20140918	NA	NA	NA	81.63	KG	F	CN	US	143	10515045	UNITED STATES	NO_target_PT	NA
102763011	10276301	20140703	NA	NA	NA	NA	NA	F	CN	US	143	10515045	UNITED STATES	NO_target_PT	NA
102765021	10276502	20140703	NA	NA	NA	NA	NA	F	CN	US	143	10515045	UNITED STATES	NO_target_PT	NA
102771381	10277138	20140703	201406	NA	NA	NA	NA	F	CN	US	143	10515045	UNITED STATES	NO_target_PT	NA
102801872	10280187	20140805	2014	NA	NA	81.63	KG	M	CN	US	143	10515045	UNITED STATES	NO_target_PT	NA
102819181	10281918	20140707	NA	NA	NA	NA	NA	M	CN	US	143	10515045	UNITED STATES	NO_target_PT	NA
102819851	10281985	20140707	NA	NA	NA	NA	NA	M	CN	US	143	10515045	UNITED STATES	NO_target_PT	NA
102822861	10282286	20140707	NA	NA	NA	NA	NA	F	CN	US	143	10515045	UNITED STATES	NO_target_PT	NA
102837562	10283756	20140918	2013	NA	NA	92.97	KG	F	CN	US	143	10515045	UNITED STATES	NO_target_PT	NA
102842141	10284214	20140708	NA	NA	NA	NA	NA	F	CN	US	143	10515045	UNITED STATES	NO_target_PT	NA
102845361	10284536	20140708	NA	NA	NA	NA	NA	F	CN	US	143	10515045	UNITED STATES	NO_target_PT	NA
102845391	10284539	20140708	NA	NA	NA	NA	NA	F	CN	US	143	10515045	UNITED STATES	NO_target_PT	NA
102845841	10284584	20140708	NA	NA	NA	NA	NA	F	CN	US	143	10515045	UNITED STATES	NO_target_PT	NA
102846131	10284613	20140708	NA	NA	NA	NA	NA	F	CN	US	143	10515045	UNITED STATES	NO_target_PT	NA
102846152	10284615	20140830	20140324	8	YR	24.36	KG	M	CN	US	143	10515045	UNITED STATES	NO_target_PT	NA
102846302	10284630	20140805	20140210	73	YR	44.44	KG	F	CN	US	143	10515045	UNITED STATES	NO_target_PT	NA
102846801	10284680	20140708	NA	NA	NA	NA	NA	M	CN	US	143	10515045	UNITED STATES	NO_target_PT	NA
102847111	10284711	20140708	NA	NA	NA	NA	NA	F	CN	US	143	10515045	UNITED STATES	NO_target_PT	NA
102848461	10284846	20140708	NA	4	YR	NA	NA	M	CN	US	143	10515045	UNITED STATES	NO_target_PT	NA
102849621	10284962	20140708	NA	NA	NA	NA	NA	F	CN	US	143	10515045	UNITED STATES	NO_target_PT	NA
102852111	10285211	20140708	NA	NA	NA	NA	NA	M	CN	US	143	10515045	UNITED STATES	NO_target_PT	NA
102861671	10286167	20140709	20140529	NA	NA	NA	NA	F	CN	US	143	10515045	UNITED STATES	NO_target_PT	NA
102866961	10286696	20140709	NA	NA	NA	NA	NA	F	CN	US	143	10515045	UNITED STATES	NO_target_PT	NA
102868351	10286835	20140707	20140425	42	YR	62	KG	F	MD	DE	143	313613	GERMANY	NO_target_PT	OT
102877411	10287741	20140709	201405	NA	NA	NA	NA	F	CN	US	143	10515045	UNITED STATES	NO_target_PT	NA
102884341	10288434	20140709	201406	NA	NA	NA	NA	NA	CN	US	143	10515045	UNITED STATES	NO_target_PT	NA
102896571	10289657	20140710	NA	NA	NA	NA	NA	M	CN	US	143	10515045	UNITED STATES	NO_target_PT	NA
102898301	10289830	20140710	20140530	NA	NA	NA	NA	F	CN	US	143	10515045	UNITED STATES	NO_target_PT	NA
102899091	10289909	20140710	NA	NA	NA	NA	NA	F	CN	US	143	10515045	UNITED STATES	NO_target_PT	NA
102900061	10290006	20140710	NA	NA	NA	NA	NA	F	CN	US	143	10515045	UNITED STATES	NO_target_PT	NA
102900561	10290056	20140710	NA	NA	NA	NA	NA	F	CN	US	143	10515045	UNITED STATES	NO_target_PT	NA
102900611	10290061	20140710	20140612	NA	NA	NA	NA	F	CN	US	143	10515045	UNITED STATES	NO_target_PT	NA
102905351	10290535	20140710	NA	NA	NA	NA	NA	M	CN	US	143	10515045	UNITED STATES	NO_target_PT	NA
102906061	10290606	20140710	NA	NA	NA	NA	NA	F	CN	US	143	10515045	UNITED STATES	NO_target_PT	NA
102907541	10290754	20140710	NA	NA	NA	NA	NA	F	CN	US	143	10515045	UNITED STATES	NO_target_PT	NA
102914911	10291491	20140710	NA	NA	NA	NA	NA	M	CN	US	143	10515045	UNITED STATES	NO_target_PT	NA
102917691	10291769	20140710	NA	NA	NA	NA	NA	M	CN	US	143	10515045	UNITED STATES	NO_target_PT	NA
102925111	10292511	20140710	NA	NA	NA	NA	NA	M	CN	US	143	10515045	UNITED STATES	NO_target_PT	NA
102942921	10294292	20140710	201406	81	YR	63.63	KG	F	CN	US	143	10515045	UNITED STATES	NO_target_PT	HO
102946471	10294647	20140710	NA	NA	NA	NA	NA	M	CN	US	143	10515045	UNITED STATES	NO_target_PT	NA
102955831	10295583	20140710	NA	NA	NA	NA	NA	M	CN	US	143	10515045	UNITED STATES	NO_target_PT	NA
102958171	10295817	20140710	NA	NA	NA	NA	NA	M	CN	US	143	10515045	UNITED STATES	NO_target_PT	NA
102962641	10296264	20140708	20140521	10	YR	19.95796	LBS	F	NA	US	143	10515045	UNITED STATES	NO_target_PT	HO
102965561	10296556	20140711	2014	NA	NA	NA	NA	F	CN	US	143	10515045	UNITED STATES	NO_target_PT	NA
102974481	10297448	20140711	201406	NA	NA	NA	NA	F	CN	US	143	10515045	UNITED STATES	NO_target_PT	NA
102975351	10297535	20140711	NA	NA	NA	NA	NA	F	CN	US	143	10515045	UNITED STATES	NO_target_PT	NA
102982531	10298253	20140711	NA	NA	NA	NA	NA	F	CN	US	143	10515045	UNITED STATES	NO_target_PT	NA
102985612	10298561	20140804	201304	78	YR	63.49	KG	F	CN	US	143	10515045	UNITED STATES	NO_target_PT	NA
102985901	10298590	20140711	NA	NA	NA	NA	NA	F	CN	US	143	10515045	UNITED STATES	NO_target_PT	NA
102986031	10298603	20140711	NA	NA	NA	NA	NA	F	CN	US	143	10515045	UNITED STATES	NO_target_PT	NA
102987461	10298746	20140711	NA	NA	NA	NA	NA	F	CN	US	143	10515045	UNITED STATES	NO_target_PT	NA
102988631	10298863	20140711	NA	NA	NA	NA	NA	M	CN	US	143	10515045	UNITED STATES	NO_target_PT	NA
102991011	10299101	20140711	20140605	NA	NA	NA	NA	F	CN	US	143	10515045	UNITED STATES	NO_target_PT	NA
102991301	10299130	20140711	NA	NA	NA	NA	NA	F	CN	US	143	10515045	UNITED STATES	NO_target_PT	NA
102992271	10299227	20140711	NA	NA	NA	NA	NA	F	CN	US	143	10515045	UNITED STATES	NO_target_PT	NA
102993921	10299392	20140711	20140604	NA	NA	NA	NA	M	CN	US	143	10515045	UNITED STATES	NO_target_PT	NA
102995421	10299542	20140711	NA	NA	NA	NA	NA	M	CN	US	143	10515045	UNITED STATES	NO_target_PT	NA
102995551	10299555	20140711	2014	NA	NA	NA	NA	F	CN	US	143	10515045	UNITED STATES	NO_target_PT	NA
102996201	10299620	20140711	NA	NA	NA	NA	NA	F	CN	US	143	10515045	UNITED STATES	NO_target_PT	NA
102997681	10299768	20140711	NA	NA	NA	NA	NA	F	CN	US	143	10515045	UNITED STATES	NO_target_PT	NA
103012351	10301235	20140714	201406	NA	NA	NA	NA	F	CN	US	143	10515045	UNITED STATES	NO_target_PT	NA
103012381	10301238	20140714	NA	NA	NA	NA	NA	F	CN	US	143	10515045	UNITED STATES	NO_target_PT	NA
103012531	10301253	20140714	NA	NA	NA	NA	NA	F	CN	US	143	10515045	UNITED STATES	NO_target_PT	NA
103013001	10301300	20140714	20140623	NA	NA	NA	NA	F	CN	US	143	10515045	UNITED STATES	NO_target_PT	NA
103013132	10301313	20140918	20140608	78	YR	NA	NA	M	CN	US	143	10515045	UNITED STATES	NO_target_PT	NA
103013552	10301355	20140825	NA	NA	NA	80.27	KG	F	CN	US	143	10515045	UNITED STATES	NO_target_PT	NA
103016042	10301604	20140812	NA	NA	NA	77.98	KG	F	CN	US	143	10515045	UNITED STATES	NO_target_PT	NA
103016291	10301629	20140714	NA	NA	NA	NA	NA	F	CN	US	143	10515045	UNITED STATES	NO_target_PT	NA
103017921	10301792	20140714	NA	NA	NA	NA	NA	F	CN	US	143	10515045	UNITED STATES	NO_target_PT	NA
103017981	10301798	20140714	201406	NA	NA	NA	NA	F	CN	US	143	10515045	UNITED STATES	NO_target_PT	NA
103018631	10301863	20140714	2014	NA	NA	NA	NA	M	CN	US	143	10515045	UNITED STATES	NO_target_PT	NA
103019481	10301948	20140714	NA	NA	NA	NA	NA	F	CN	US	143	10515045	UNITED STATES	NO_target_PT	NA
103020201	10302020	20140709	20071106	6	YR	18.1436	LBS	M	NA	US	143	10515045	UNITED STATES	NO_target_PT	OT
103020731	10302073	20140714	20140708	NA	NA	NA	NA	F	CN	US	143	10515045	UNITED STATES	NO_target_PT	HO
103021041	10302104	20140714	NA	NA	NA	NA	NA	F	CN	US	143	10515045	UNITED STATES	NO_target_PT	NA
103022131	10302213	20140714	NA	NA	NA	NA	NA	M	CN	US	143	10515045	UNITED STATES	NO_target_PT	NA
103023322	10302332	20140918	NA	NA	NA	73.47	KG	F	CN	US	143	10515045	UNITED STATES	NO_target_PT	NA
103023331	10302333	20140714	20140620	NA	NA	NA	NA	M	CN	US	143	10515045	UNITED STATES	NO_target_PT	NA
103024351	10302435	20140714	201406	NA	NA	NA	NA	F	CN	US	143	10515045	UNITED STATES	NO_target_PT	NA
103024551	10302455	20140714	20140609	NA	NA	NA	NA	M	CN	US	143	10515045	UNITED STATES	NO_target_PT	NA
103026641	10302664	20140714	NA	NA	NA	NA	NA	NA	CN	US	143	10515045	UNITED STATES	NO_target_PT	NA
103026761	10302676	20140714	20140704	6	YR	NA	NA	M	CN	US	143	10515045	UNITED STATES	NO_target_PT	HO
103026781	10302678	20140714	201406	NA	NA	NA	NA	M	CN	US	143	10515045	UNITED STATES	NO_target_PT	NA
103026801	10302680	20140714	NA	NA	NA	NA	NA	F	CN	US	143	10515045	UNITED STATES	NO_target_PT	NA
103027411	10302741	20140714	20140619	NA	NA	NA	NA	F	CN	US	143	10515045	UNITED STATES	NO_target_PT	NA
103028551	10302855	20140714	NA	NA	NA	NA	NA	F	CN	US	143	10515045	UNITED STATES	NO_target_PT	NA
103028621	10302862	20140714	NA	NA	NA	NA	NA	F	CN	US	143	10515045	UNITED STATES	NO_target_PT	NA
103028891	10302889	20140714	20140611	NA	NA	NA	NA	F	CN	US	143	10515045	UNITED STATES	NO_target_PT	NA
103049281	10304928	20140715	201406	NA	NA	NA	NA	M	CN	US	143	10515045	UNITED STATES	NO_target_PT	NA
103049771	10304977	20140715	NA	NA	NA	NA	NA	F	CN	US	143	10515045	UNITED STATES	NO_target_PT	NA
103051081	10305108	20140715	NA	NA	NA	NA	NA	M	CN	US	143	10515045	UNITED STATES	NO_target_PT	NA
103052001	10305200	20140715	2014	89	YR	NA	NA	M	CN	US	143	10515045	UNITED STATES	NO_target_PT	NA
103052441	10305244	20140715	NA	NA	NA	NA	NA	F	CN	US	143	10515045	UNITED STATES	NO_target_PT	NA
103054761	10305476	20140715	NA	7	YR	NA	NA	F	CN	US	143	10515045	UNITED STATES	NO_target_PT	NA
103055261	10305526	20140711	20140128	68	YR	59.87388	LBS	F	NA	CA	143	590303	CANADA	NO_target_PT	HO
103057091	10305709	20140715	NA	NA	NA	NA	NA	F	CN	US	143	10515045	UNITED STATES	NO_target_PT	NA
103058091	10305809	20140715	2014	NA	NA	NA	NA	M	CN	US	143	10515045	UNITED STATES	NO_target_PT	NA
103059281	10305928	20140715	NA	2	YR	NA	NA	F	CN	US	143	10515045	UNITED STATES	NO_target_PT	NA
103059561	10305956	20140715	NA	NA	NA	NA	NA	M	CN	US	143	10515045	UNITED STATES	NO_target_PT	NA
103060001	10306000	20140715	NA	NA	NA	NA	NA	NA	CN	US	143	10515045	UNITED STATES	NO_target_PT	NA
103061871	10306187	20140715	NA	NA	NA	NA	NA	F	CN	US	143	10515045	UNITED STATES	NO_target_PT	NA
103075311	10307531	20140714	20140710	49	YR	63.5026	LBS	F	CN	US	143	10515045	UNITED STATES	NO_target_PT	NA
103075401	10307540	20140714	NA	7	YR	NA	NA	M	NA	US	143	10515045	UNITED STATES	NO_target_PT	DS
103075881	10307588	20140714	20140706	69	YR	71.66722	LBS	F	NA	US	143	10515045	UNITED STATES	NO_target_PT	OT
103076941	10307694	20140716	NA	NA	NA	NA	NA	M	CN	US	143	10515045	UNITED STATES	NO_target_PT	NA
103079821	10307982	20140716	20140609	NA	NA	NA	NA	F	CN	US	143	10515045	UNITED STATES	NO_target_PT	NA
103080581	10308058	20140716	NA	NA	NA	NA	NA	F	CN	US	143	10515045	UNITED STATES	NO_target_PT	NA
103081842	10308184	20140908	NA	4	YR	18.14	KG	F	CN	US	143	10515045	UNITED STATES	NO_target_PT	NA
103082011	10308201	20140716	NA	NA	NA	NA	NA	M	CN	US	143	10515045	UNITED STATES	NO_target_PT	NA
103083261	10308326	20140716	20140524	62	YR	NA	NA	F	CN	US	143	10515045	UNITED STATES	NO_target_PT	NA
103092051	10309205	20140716	NA	NA	NA	NA	NA	F	CN	US	143	10515045	UNITED STATES	NO_target_PT	NA
103105231	10310523	20140717	201407	NA	NA	NA	NA	F	CN	US	143	10515045	UNITED STATES	NO_target_PT	NA
103106241	10310624	20140716	20140715	6	YR	22.22591	LBS	F	NA	US	143	10515045	UNITED STATES	NO_target_PT	DS
103106541	10310654	20140717	20140701	NA	NA	NA	NA	M	CN	US	143	10515045	UNITED STATES	NO_target_PT	NA
103107121	10310712	20140717	NA	NA	NA	NA	NA	F	CN	US	143	10515045	UNITED STATES	NO_target_PT	NA
103109471	10310947	20140717	201407	NA	NA	NA	NA	M	CN	US	143	10515045	UNITED STATES	NO_target_PT	NA
103115131	10311513	20140717	NA	13	YR	NA	NA	F	CN	US	143	10515045	UNITED STATES	NO_target_PT	NA
103116181	10311618	20140717	NA	81	YR	NA	NA	F	CN	US	143	10515045	UNITED STATES	NO_target_PT	NA
103119021	10311902	20140717	NA	NA	NA	NA	NA	M	CN	US	143	10515045	UNITED STATES	NO_target_PT	DE
103119151	10311915	20140717	20140618	NA	NA	NA	NA	M	CN	US	143	10515045	UNITED STATES	NO_target_PT	NA
103119591	10311959	20140717	2014	NA	NA	NA	NA	F	CN	US	143	10515045	UNITED STATES	NO_target_PT	NA
103119981	10311998	20140717	NA	NA	NA	NA	NA	F	CN	US	143	10515045	UNITED STATES	NO_target_PT	NA
103120041	10312004	20140717	NA	NA	NA	NA	NA	F	CN	US	143	10515045	UNITED STATES	NO_target_PT	NA
103120632	10312063	20140730	20140613	NA	NA	NA	NA	F	CN	US	143	10515045	UNITED STATES	NO_target_PT	NA
103127971	10312797	20140717	20131001	0.16666667	MON	17.23642	LBS	F	NA	US	143	10515045	UNITED STATES	NO_target_PT	HO
103131151	10313115	20140718	20140701	NA	NA	NA	NA	F	CN	US	143	10515045	UNITED STATES	NO_target_PT	NA
103131591	10313159	20140718	201406	NA	NA	NA	NA	F	CN	US	143	10515045	UNITED STATES	NO_target_PT	NA
103133491	10313349	20140718	NA	NA	NA	NA	NA	F	CN	US	143	10515045	UNITED STATES	NO_target_PT	NA
103135141	10313514	20140718	NA	NA	NA	NA	NA	F	CN	US	143	10515045	UNITED STATES	NO_target_PT	NA
103135681	10313568	20140718	NA	NA	NA	NA	NA	F	CN	US	143	10515045	UNITED STATES	NO_target_PT	NA
103136793	10313679	20140801	20140619	80	YR	101.59	KG	M	CN	US	143	10515045	UNITED STATES	NO_target_PT	NA
103139582	10313958	20140804	NA	NA	NA	NA	NA	F	CN	US	143	10515045	UNITED STATES	NO_target_PT	NA
103140621	10314062	20140718	201406	NA	NA	NA	NA	M	CN	US	143	10515045	UNITED STATES	NO_target_PT	NA
103144581	10314458	20140718	NA	NA	NA	NA	NA	M	CN	US	143	10515045	UNITED STATES	NO_target_PT	NA
103161231	10316123	20140719	NA	5	YR	NA	NA	F	CN	US	143	10515045	UNITED STATES	NO_target_PT	NA
103270901	10327090	20140720	NA	NA	NA	NA	NA	F	CN	US	143	10515045	UNITED STATES	NO_target_PT	NA
103272021	10327202	20140720	20140327	70	YR	NA	NA	F	CN	US	143	10515045	UNITED STATES	NO_target_PT	NA
103285341	10328534	20140721	NA	NA	NA	NA	NA	F	CN	US	143	10515045	UNITED STATES	NO_target_PT	NA
103286001	10328600	20140721	NA	NA	NA	NA	NA	F	CN	US	143	10515045	UNITED STATES	NO_target_PT	NA
103288701	10328870	20140721	NA	78	YR	NA	NA	F	CN	US	143	10515045	UNITED STATES	NO_target_PT	NA
103291591	10329159	20140721	NA	5	YR	NA	NA	NA	CN	US	143	10515045	UNITED STATES	NO_target_PT	NA
103292061	10329206	20140721	NA	NA	NA	NA	NA	F	CN	US	143	10515045	UNITED STATES	NO_target_PT	NA
103293932	10329393	20140826	201404	55	YR	53.61	KG	F	CN	US	143	10515045	UNITED STATES	NO_target_PT	NA
103295771	10329577	20140721	20140624	NA	NA	NA	NA	F	CN	US	143	10515045	UNITED STATES	NO_target_PT	NA
103295921	10329592	20140721	NA	99	YR	NA	NA	F	CN	US	143	10515045	UNITED STATES	NO_target_PT	NA
103298121	10329812	20140721	20140702	NA	NA	NA	NA	F	CN	US	143	10515045	UNITED STATES	NO_target_PT	NA
103298551	10329855	20140721	201407	NA	NA	NA	NA	F	CN	US	143	10515045	UNITED STATES	NO_target_PT	NA
103298831	10329883	20140721	NA	NA	NA	NA	NA	M	CN	US	143	10515045	UNITED STATES	NO_target_PT	NA
103300061	10330006	20140721	20140710	NA	NA	NA	NA	F	CN	US	143	10515045	UNITED STATES	NO_target_PT	NA
103300161	10330016	20140721	NA	NA	NA	NA	NA	F	CN	US	143	10515045	UNITED STATES	NO_target_PT	NA
103300521	10330052	20140721	NA	NA	NA	NA	NA	F	CN	US	143	10515045	UNITED STATES	NO_target_PT	NA
103312561	10331256	20140718	NA	9	YR	NA	NA	M	MD	US	143	10515045	UNITED STATES	NO_target_PT	LT
103313641	10331364	20140722	NA	NA	NA	NA	NA	M	CN	US	143	10515045	UNITED STATES	NO_target_PT	NA
103315561	10331556	20140722	NA	NA	NA	NA	NA	M	CN	US	143	10515045	UNITED STATES	NO_target_PT	NA
103315951	10331595	20140722	NA	NA	NA	NA	NA	F	CN	US	143	10515045	UNITED STATES	NO_target_PT	NA
103318621	10331862	20140722	NA	NA	NA	NA	NA	M	CN	US	143	10515045	UNITED STATES	NO_target_PT	NA
103319181	10331918	20140722	NA	6	YR	NA	NA	M	CN	US	143	10515045	UNITED STATES	NO_target_PT	NA
103320181	10332018	20140722	NA	2	YR	NA	NA	M	CN	US	143	10515045	UNITED STATES	NO_target_PT	NA
103321071	10332107	20140721	20140715	56	YR	NA	NA	F	NA	US	143	10515045	UNITED STATES	NO_target_PT	NA
103322711	10332271	20140722	NA	NA	NA	NA	NA	F	CN	US	143	10515045	UNITED STATES	NO_target_PT	NA
103325762	10332576	20140826	NA	NA	NA	18.14	KG	F	CN	US	143	10515045	UNITED STATES	NO_target_PT	NA
103325882	10332588	20140731	2014	NA	NA	54.42	KG	F	CN	US	143	10515045	UNITED STATES	NO_target_PT	NA
103326311	10332631	20140722	20140710	NA	NA	NA	NA	F	CN	US	143	10515045	UNITED STATES	NO_target_PT	NA
103327601	10332760	20140722	NA	NA	NA	NA	NA	F	CN	US	143	10515045	UNITED STATES	NO_target_PT	NA
103327641	10332764	20140722	2014	NA	NA	NA	NA	M	CN	US	143	10515045	UNITED STATES	NO_target_PT	NA
103328301	10332830	20140722	20140710	2	YR	12.25	KG	M	CN	US	143	10515045	UNITED STATES	NO_target_PT	NA
103328702	10332870	20140822	2013	NA	NA	NA	NA	F	CN	US	143	10515045	UNITED STATES	NO_target_PT	NA
103347601	10334760	20140723	2014	NA	NA	NA	NA	F	CN	US	143	10515045	UNITED STATES	NO_target_PT	NA
103351391	10335139	20140722	20140716	61	YR	68.0385	LBS	F	NA	US	143	10515045	UNITED STATES	NO_target_PT	NA
103355131	10335513	20140722	20140720	54	YR	68.0385	LBS	F	NA	US	143	10515045	UNITED STATES	NO_target_PT	NA
103371001	10337100	20140723	NA	NA	NA	NA	NA	M	CN	US	143	10515045	UNITED STATES	NO_target_PT	NA
103371791	10337179	20140723	NA	NA	NA	NA	NA	F	CN	US	143	10515045	UNITED STATES	NO_target_PT	OT
103400731	10340073	20140724	NA	NA	NA	56.69	KG	F	CN	US	143	10515045	UNITED STATES	NO_target_PT	NA
103404251	10340425	20140724	201406	63	YR	88.44	KG	F	CN	US	143	10515045	UNITED STATES	NO_target_PT	NA
103404681	10340468	20140724	NA	NA	NA	NA	NA	M	CN	US	143	10515045	UNITED STATES	NO_target_PT	NA
103404751	10340475	20140724	NA	NA	NA	NA	NA	M	CN	US	143	10515045	UNITED STATES	NO_target_PT	NA
103405321	10340532	20140724	NA	NA	NA	NA	NA	F	CN	US	143	10515045	UNITED STATES	NO_target_PT	NA
103405391	10340539	20140724	201406	NA	NA	NA	NA	F	CN	US	143	10515045	UNITED STATES	NO_target_PT	NA
103407901	10340790	20140724	NA	NA	NA	NA	NA	F	CN	US	143	10515045	UNITED STATES	NO_target_PT	NA
103408401	10340840	20140724	NA	2	YR	NA	NA	F	CN	US	143	10515045	UNITED STATES	NO_target_PT	NA
103422791	10342279	20140725	NA	NA	NA	NA	NA	M	CN	US	143	10515045	UNITED STATES	NO_target_PT	NA
103422822	10342282	20140822	NA	76	YR	NA	NA	F	CN	US	143	10515045	UNITED STATES	NO_target_PT	NA
103422971	10342297	20140725	NA	NA	NA	NA	NA	F	CN	US	143	10515045	UNITED STATES	NO_target_PT	NA
103425771	10342577	20140725	NA	NA	NA	NA	NA	F	CN	US	143	10515045	UNITED STATES	NO_target_PT	NA
103428241	10342824	20140725	NA	NA	NA	NA	NA	M	CN	US	143	10515045	UNITED STATES	NO_target_PT	NA
103428931	10342893	20140723	201407	53	YR	55.79157	LBS	F	CN	US	143	10515045	UNITED STATES	NO_target_PT	OT
103429401	10342940	20140725	NA	NA	NA	NA	NA	M	CN	US	143	10515045	UNITED STATES	NO_target_PT	NA
103431771	10343177	20140725	20140627	NA	NA	NA	NA	M	CN	US	143	10515045	UNITED STATES	NO_target_PT	NA
103433602	10343360	20150326	NA	NA	NA	NA	NA	F	CN	US	151	10515045	UNITED STATES	NO_target_PT	NA
103434002	10343400	20140826	201407	NA	NA	NA	NA	F	CN	US	143	10515045	UNITED STATES	NO_target_PT	NA
103434451	10343445	20140725	NA	4	YR	NA	NA	M	CN	US	143	10515045	UNITED STATES	NO_target_PT	NA
103435181	10343518	20140725	20140616	NA	NA	NA	NA	F	CN	US	143	10515045	UNITED STATES	NO_target_PT	NA
103437191	10343719	20140725	NA	NA	NA	106.58	KG	F	OT	US	143	10515045	UNITED STATES	NO_target_PT	NA
103444721	10344472	20140724	20140703	49	YR	NA	NA	F	MD	US	143	10515045	UNITED STATES	NO_target_PT	OT
103452451	10345245	20140728	NA	23	YR	NA	NA	F	CN	US	143	10515045	UNITED STATES	NO_target_PT	NA
103452511	10345251	20140728	2009	NA	NA	NA	NA	F	CN	US	143	10515045	UNITED STATES	NO_target_PT	NA
103454091	10345409	20140728	NA	NA	NA	NA	NA	M	CN	US	143	10515045	UNITED STATES	NO_target_PT	NA
103456071	10345607	20140728	NA	NA	NA	NA	NA	M	CN	US	143	10515045	UNITED STATES	NO_target_PT	NA
103456941	10345694	20140728	NA	NA	NA	NA	NA	F	CN	US	143	10515045	UNITED STATES	NO_target_PT	NA
103456991	10345699	20140728	2014	NA	NA	NA	NA	F	CN	US	143	10515045	UNITED STATES	NO_target_PT	NA
103457421	10345742	20140728	NA	NA	NA	NA	NA	F	CN	US	143	10515045	UNITED STATES	NO_target_PT	NA
103457691	10345769	20140728	201407	93	YR	NA	NA	F	CN	US	143	10515045	UNITED STATES	NO_target_PT	NA
103458191	10345819	20140728	201407	NA	NA	NA	NA	F	CN	US	143	10515045	UNITED STATES	NO_target_PT	NA
103458371	10345837	20140728	20140718	61	YR	NA	NA	M	CN	US	143	10515045	UNITED STATES	NO_target_PT	NA
103458622	10345862	20140815	NA	91	YR	NA	NA	F	CN	US	143	10515045	UNITED STATES	NO_target_PT	NA
103459031	10345903	20140728	NA	1	YR	NA	NA	F	CN	US	143	10515045	UNITED STATES	NO_target_PT	NA
103459661	10345966	20140728	NA	10	YR	NA	NA	F	CN	US	143	10515045	UNITED STATES	NO_target_PT	NA
103459872	10345987	20140805	20110101	73	YR	87.98	KG	M	CN	US	143	10515045	UNITED STATES	NO_target_PT	NA
103461241	10346124	20140728	20140715	NA	NA	NA	NA	F	CN	US	143	10515045	UNITED STATES	NO_target_PT	NA
103461501	10346150	20140728	201405	NA	NA	NA	NA	F	CN	US	143	10515045	UNITED STATES	NO_target_PT	NA
103462551	10346255	20140728	20140717	NA	NA	NA	NA	M	CN	US	143	10515045	UNITED STATES	NO_target_PT	NA
103462571	10346257	20140728	NA	NA	NA	NA	NA	F	CN	US	143	10515045	UNITED STATES	NO_target_PT	NA
103462691	10346269	20140728	NA	NA	NA	NA	NA	F	CN	US	143	10515045	UNITED STATES	NO_target_PT	NA
103470831	10347083	20140729	NA	NA	NA	NA	NA	F	CN	US	143	10515045	UNITED STATES	NO_target_PT	NA
103471941	10347194	20140729	NA	NA	NA	NA	NA	M	CN	US	143	10515045	UNITED STATES	NO_target_PT	NA
103472522	10347252	20140825	NA	NA	NA	NA	NA	F	CN	US	143	10515045	UNITED STATES	NO_target_PT	NA
103472751	10347275	20140729	NA	NA	NA	NA	NA	M	CN	US	143	10515045	UNITED STATES	NO_target_PT	NA
103474121	10347412	20140725	20140716	NA	NA	NA	NA	M	NA	US	143	10515045	UNITED STATES	NO_target_PT	OT
103474151	10347415	20140729	NA	NA	NA	NA	NA	M	CN	US	143	10515045	UNITED STATES	NO_target_PT	NA
103475951	10347595	20140729	201312	NA	NA	NA	NA	F	CN	US	143	10515045	UNITED STATES	NO_target_PT	NA
103477301	10347730	20140729	NA	NA	NA	NA	NA	F	CN	US	143	10515045	UNITED STATES	NO_target_PT	NA
103478321	10347832	20140729	NA	NA	NA	NA	NA	F	CN	US	143	10515045	UNITED STATES	NO_target_PT	NA
103478841	10347884	20140729	NA	NA	NA	NA	NA	F	CN	US	143	10515045	UNITED STATES	NO_target_PT	NA
103479741	10347974	20140729	201407	NA	NA	NA	NA	M	CN	US	143	10515045	UNITED STATES	NO_target_PT	NA
103479751	10347975	20140729	2014	NA	NA	NA	NA	M	CN	US	143	10515045	UNITED STATES	NO_target_PT	NA
103480201	10348020	20140729	201407	NA	NA	NA	NA	M	CN	US	143	10515045	UNITED STATES	NO_target_PT	NA
103481881	10348188	20140729	201407	NA	NA	NA	NA	M	CN	US	143	10515045	UNITED STATES	NO_target_PT	NA
103481891	10348189	20140729	NA	NA	NA	NA	NA	F	CN	US	143	10515045	UNITED STATES	NO_target_PT	NA
103481971	10348197	20140729	NA	NA	NA	NA	NA	F	CN	US	143	10515045	UNITED STATES	NO_target_PT	NA
103482871	10348287	20140729	NA	NA	NA	NA	NA	F	CN	US	143	10515045	UNITED STATES	NO_target_PT	NA
103483881	10348388	20140729	20140706	NA	NA	NA	NA	F	CN	US	143	10515045	UNITED STATES	NO_target_PT	NA
103483991	10348399	20140729	NA	NA	NA	NA	NA	F	CN	US	143	10515045	UNITED STATES	NO_target_PT	NA
103486611	10348661	20140729	NA	NA	NA	NA	NA	F	CN	US	143	10515045	UNITED STATES	NO_target_PT	NA
103487431	10348743	20140729	201405	NA	NA	NA	NA	M	CN	US	143	10515045	UNITED STATES	NO_target_PT	NA
103487971	10348797	20140729	20140630	NA	NA	NA	NA	F	CN	US	143	10515045	UNITED STATES	NO_target_PT	NA
103488961	10348896	20140729	NA	NA	NA	NA	NA	F	CN	US	143	10515045	UNITED STATES	NO_target_PT	NA
103501001	10350100	20140730	20140708	NA	NA	NA	NA	F	CN	US	143	10515045	UNITED STATES	NO_target_PT	NA
103511441	10351144	20140730	20140722	66	YR	NA	NA	F	CN	US	143	10515045	UNITED STATES	NO_target_PT	NA
103512462	10351246	20140908	NA	NA	NA	102.49	KG	M	CN	US	143	10515045	UNITED STATES	NO_target_PT	NA
103513861	10351386	20140730	20140727	NA	NA	NA	NA	M	CN	US	143	10515045	UNITED STATES	NO_target_PT	NA
103513981	10351398	20140730	20140727	NA	NA	NA	NA	F	CN	US	143	10515045	UNITED STATES	NO_target_PT	NA
103514402	10351440	20140830	201407	60	YR	68.27	KG	F	CN	US	143	10515045	UNITED STATES	NO_target_PT	NA
103516701	10351670	20140730	NA	NA	NA	NA	NA	M	CN	US	143	10515045	UNITED STATES	NO_target_PT	NA
103530971	10353097	20140730	NA	NA	NA	NA	NA	F	CN	US	143	10515045	UNITED STATES	NO_target_PT	NA
103542471	10354247	20140731	NA	NA	NA	NA	NA	F	CN	US	143	10515045	UNITED STATES	NO_target_PT	NA
103545582	10354558	20140731	2014	NA	NA	117.1	KG	F	OT	US	143	10515045	UNITED STATES	NO_target_PT	NA
103546251	10354625	20140729	20140728	8	YR	23.58668	LBS	M	NA	US	143	10515045	UNITED STATES	NO_target_PT	DS
103549181	10354918	20140731	NA	NA	NA	NA	NA	F	CN	US	143	10515045	UNITED STATES	NO_target_PT	NA
103549841	10354984	20140731	NA	NA	NA	NA	NA	M	CN	US	143	10515045	UNITED STATES	NO_target_PT	NA
103549871	10354987	20140731	NA	NA	NA	NA	NA	F	CN	US	143	10515045	UNITED STATES	NO_target_PT	NA
103568611	10356861	20140801	NA	NA	NA	NA	NA	NA	CN	US	143	10515045	UNITED STATES	NO_target_PT	OT
103571611	10357161	20140801	NA	NA	NA	NA	NA	F	CN	US	143	10515045	UNITED STATES	NO_target_PT	NA
103572291	10357229	20140801	2014	NA	NA	NA	NA	F	CN	US	143	10515045	UNITED STATES	NO_target_PT	NA
103573131	10357313	20140801	20140713	73	YR	NA	NA	M	CN	US	143	10515045	UNITED STATES	NO_target_PT	NA
103573171	10357317	20140801	20140714	NA	NA	NA	NA	M	CN	US	143	10515045	UNITED STATES	NO_target_PT	NA
103573271	10357327	20140801	201407	NA	NA	NA	NA	F	CN	US	143	10515045	UNITED STATES	NO_target_PT	NA
103575072	10357507	20140801	NA	NA	NA	NA	NA	F	CN	US	143	10515045	UNITED STATES	NO_target_PT	NA
103576141	10357614	20140801	NA	3	YR	NA	NA	M	CN	US	143	10515045	UNITED STATES	NO_target_PT	NA
103578621	10357862	20140801	NA	NA	NA	72.56	KG	F	CN	US	143	10515045	UNITED STATES	NO_target_PT	NA
103581562	10358156	20140806	NA	69	YR	79.82	KG	M	CN	US	143	10515045	UNITED STATES	NO_target_PT	NA
103581581	10358158	20140801	2014	83	YR	107.3	KG	M	CN	US	143	10515045	UNITED STATES	NO_target_PT	NA
103582591	10358259	20140801	NA	NA	NA	NA	NA	M	CN	US	143	10515045	UNITED STATES	NO_target_PT	NA
103583481	10358348	20140801	NA	NA	NA	NA	NA	F	CN	US	143	10515045	UNITED STATES	NO_target_PT	NA
103626281	10362628	20140805	2014	30	YR	86.17	KG	F	CN	US	143	10515045	UNITED STATES	NO_target_PT	NA
103630361	10363036	20140805	NA	NA	NA	NA	NA	M	CN	US	143	10515045	UNITED STATES	NO_target_PT	NA
103644901	10364490	20140804	NA	2	YR	24.94745	LBS	M	NA	US	143	10515045	UNITED STATES	NO_target_PT	DS
103653731	10365373	20140806	201407	86	YR	54.88	KG	F	CN	US	143	10515045	UNITED STATES	NO_target_PT	NA
103666821	10366682	20140806	NA	NA	NA	NA	NA	F	CN	US	143	10515045	UNITED STATES	NO_target_PT	HO
103667352	10366735	20140821	NA	84	YR	NA	NA	M	CN	US	143	10515045	UNITED STATES	NO_target_PT	OT
103672501	10367250	20140805	20140801	61	YR	55.33798	LBS	F	NA	US	143	10515045	UNITED STATES	NO_target_PT	DS
103673351	10367335	20140805	20140803	51	YR	99.7898	LBS	F	NA	US	143	10515045	UNITED STATES	NO_target_PT	OT
103676791	10367679	20140807	201406	NA	NA	NA	NA	F	CN	US	143	10515045	UNITED STATES	NO_target_PT	NA
103684361	10368436	20140807	20140802	NA	NA	NA	NA	F	CN	US	143	10515045	UNITED STATES	NO_target_PT	NA
103688221	10368822	20140807	NA	NA	NA	NA	NA	M	CN	US	143	10515045	UNITED STATES	NO_target_PT	NA
103739711	10373971	20140810	20140708	NA	NA	NA	NA	M	CN	US	143	10515045	UNITED STATES	NO_target_PT	NA
103739741	10373974	20140810	NA	NA	NA	NA	NA	M	CN	US	143	10515045	UNITED STATES	NO_target_PT	NA
103739881	10373988	20140810	NA	NA	NA	NA	NA	M	CN	US	143	10515045	UNITED STATES	NO_target_PT	NA
103739891	10373989	20140810	NA	NA	NA	NA	NA	F	CN	US	143	10515045	UNITED STATES	NO_target_PT	NA
103739971	10373997	20140810	20140714	NA	NA	NA	NA	F	CN	US	143	10515045	UNITED STATES	NO_target_PT	NA
103739981	10373998	20140810	NA	NA	NA	NA	NA	M	CN	US	143	10515045	UNITED STATES	NO_target_PT	NA
103755711	10375571	20140811	NA	NA	NA	NA	NA	M	CN	US	143	10515045	UNITED STATES	NO_target_PT	NA
103763991	10376399	20140811	NA	NA	NA	NA	NA	F	CN	US	143	10515045	UNITED STATES	NO_target_PT	OT
103785541	10378554	20140812	201408	NA	NA	NA	NA	F	CN	US	143	10515045	UNITED STATES	NO_target_PT	NA
103786641	10378664	20140812	20140807	48	YR	72.56	KG	M	CN	US	143	10515045	UNITED STATES	NO_target_PT	NA
103806841	10380684	20140812	20140205	65	YR	80.73902	LBS	M	NA	US	143	10515045	UNITED STATES	NO_target_PT	OT
103811332	10381133	20141021	2014	NA	NA	94.33	KG	M	CN	US	144	10515045	UNITED STATES	NO_target_PT	NA
103811411	10381141	20140813	NA	NA	NA	NA	NA	M	CN	US	143	10515045	UNITED STATES	NO_target_PT	NA
103815941	10381594	20140813	NA	NA	NA	NA	NA	F	CN	US	143	10515045	UNITED STATES	NO_target_PT	NA
103817101	10381710	20140813	NA	NA	NA	NA	NA	F	CN	US	143	10515045	UNITED STATES	NO_target_PT	NA
103840093	10384009	20141016	20140720	46	YR	52.1	KG	F	CN	US	144	10515045	UNITED STATES	NO_target_PT	HO
103844411	10384441	20140812	20140610	88	YR	NA	NA	F	MD	JP	143	450340	JAPAN	NO_target_PT	DE
103854463	10385446	20141017	20140518	60	YR	NA	NA	F	MD	IT	144	221243	ITALY	NO_target_PT	LT
103855611	10385561	20140814	NA	8	YR	NA	NA	M	CN	US	143	10515045	UNITED STATES	NO_target_PT	DS
103856332	10385633	20140918	NA	NA	NA	46.71	KG	F	CN	US	143	10515045	UNITED STATES	NO_target_PT	NA
103856441	10385644	20140814	NA	NA	NA	NA	NA	F	CN	US	143	10515045	UNITED STATES	NO_target_PT	NA
103858631	10385863	20140814	NA	NA	NA	NA	NA	M	CN	US	143	10515045	UNITED STATES	NO_target_PT	NA
103858671	10385867	20140814	20140811	NA	NA	NA	NA	M	CN	US	143	10515045	UNITED STATES	NO_target_PT	NA
103871111	10387111	20140815	201408	NA	NA	NA	NA	F	CN	US	143	10515045	UNITED STATES	NO_target_PT	NA
103878411	10387841	20140815	20140710	83	YR	NA	NA	F	CN	US	143	10515045	UNITED STATES	NO_target_PT	NA
103880552	10388055	20141201	2014	59	YR	77.98	KG	F	CN	US	144	10515045	UNITED STATES	NO_target_PT	NA
103898741	10389874	20140818	NA	NA	NA	NA	NA	M	CN	US	143	10515045	UNITED STATES	NO_target_PT	NA
103901261	10390126	20140818	NA	NA	NA	48.98	KG	F	CN	US	143	10515045	UNITED STATES	NO_target_PT	NA
103905111	10390511	20140818	20140530	89	YR	NA	NA	F	CN	US	143	10515045	UNITED STATES	NO_target_PT	NA
103906211	10390621	20140818	2014	65	YR	76.19	KG	M	CN	US	143	10515045	UNITED STATES	NO_target_PT	NA
103906281	10390628	20140818	20140810	NA	NA	NA	NA	F	CN	US	143	10515045	UNITED STATES	NO_target_PT	NA
103909522	10390952	20140830	2012	NA	NA	55.78	KG	F	CN	US	143	10515045	UNITED STATES	NO_target_PT	NA
103910441	10391044	20140818	NA	8	YR	NA	NA	F	CN	US	143	10515045	UNITED STATES	NO_target_PT	NA
103911611	10391161	20140818	20140809	NA	NA	NA	NA	M	CN	US	143	10515045	UNITED STATES	NO_target_PT	NA
103911622	10391162	20141022	201408	67	YR	77.98	KG	F	CN	US	144	10515045	UNITED STATES	NO_target_PT	NA
103912861	10391286	20140818	NA	NA	NA	NA	NA	F	CN	US	143	10515045	UNITED STATES	NO_target_PT	NA
103912871	10391287	20140818	NA	NA	NA	NA	NA	F	CN	US	143	10515045	UNITED STATES	NO_target_PT	NA
103913351	10391335	20140818	20140810	NA	NA	NA	NA	M	CN	US	143	10515045	UNITED STATES	NO_target_PT	NA
103913371	10391337	20140818	20140807	NA	NA	NA	NA	F	CN	US	143	10515045	UNITED STATES	NO_target_PT	NA
103914631	10391463	20140818	NA	NA	NA	NA	NA	F	CN	US	143	10515045	UNITED STATES	NO_target_PT	NA
103915321	10391532	20140818	20140807	NA	NA	NA	NA	M	CN	US	143	10515045	UNITED STATES	NO_target_PT	NA
103915351	10391535	20140818	NA	NA	NA	NA	NA	F	CN	US	143	10515045	UNITED STATES	NO_target_PT	NA
103915961	10391596	20140818	NA	95	YR	NA	NA	F	CN	US	143	10515045	UNITED STATES	NO_target_PT	NA
103916041	10391604	20140818	NA	NA	NA	NA	NA	M	CN	US	143	10515045	UNITED STATES	NO_target_PT	NA
103916051	10391605	20140818	201407	NA	NA	NA	NA	F	CN	US	143	10515045	UNITED STATES	NO_target_PT	NA
103935071	10393507	20140819	NA	NA	NA	NA	NA	M	CN	US	143	10515045	UNITED STATES	NO_target_PT	NA
103939911	10393991	20140819	NA	NA	NA	NA	NA	M	CN	US	143	10515045	UNITED STATES	NO_target_PT	NA
103940761	10394076	20140819	2013	NA	NA	NA	NA	F	CN	US	143	10515045	UNITED STATES	NO_target_PT	NA
103942891	10394289	20140819	NA	NA	NA	NA	NA	M	CN	US	143	10515045	UNITED STATES	NO_target_PT	NA
103943621	10394362	20140819	NA	NA	NA	NA	NA	M	CN	US	143	10515045	UNITED STATES	NO_target_PT	NA
103955871	10395587	20140820	20140608	NA	NA	NA	NA	F	CN	US	143	10515045	UNITED STATES	NO_target_PT	NA
103955881	10395588	20140820	20140627	NA	NA	NA	NA	F	CN	US	143	10515045	UNITED STATES	NO_target_PT	NA
103957791	10395779	20140820	NA	NA	NA	NA	NA	F	CN	US	143	10515045	UNITED STATES	NO_target_PT	OT
103965622	10396562	20140827	20140617	NA	NA	NA	NA	F	NA	JP	143	450340	JAPAN	NO_target_PT	HO
103973531	10397353	20140820	NA	9	YR	NA	NA	F	CN	US	143	10515045	UNITED STATES	NO_target_PT	NA
103986941	10398694	20140821	NA	NA	NA	NA	NA	F	CN	US	143	10515045	UNITED STATES	NO_target_PT	NA
103992701	10399270	20140821	NA	67	YR	NA	NA	M	CN	US	143	10515045	UNITED STATES	NO_target_PT	NA
103992741	10399274	20140821	NA	17	YR	NA	NA	M	CN	US	143	10515045	UNITED STATES	NO_target_PT	NA
103993692	10399369	20140828	2014	87	YR	NA	NA	F	CN	US	143	10515045	UNITED STATES	NO_target_PT	NA
103993761	10399376	20140821	NA	NA	NA	NA	NA	F	CN	US	143	10515045	UNITED STATES	NO_target_PT	NA
103995261	10399526	20140821	NA	12	YR	NA	NA	M	CN	US	143	10515045	UNITED STATES	NO_target_PT	NA
103998021	10399802	20140821	NA	NA	NA	NA	NA	F	CN	US	143	10515045	UNITED STATES	NO_target_PT	NA
103998201	10399820	20140821	NA	NA	NA	NA	NA	M	CN	US	143	10515045	UNITED STATES	NO_target_PT	NA
103999771	10399977	20140821	20140210	63	YR	83.9	KG	M	CN	US	143	10515045	UNITED STATES	NO_target_PT	NA
104000541	10400054	20140821	NA	NA	NA	NA	NA	M	CN	US	143	10515045	UNITED STATES	NO_target_PT	DE
104001941	10400194	20140821	2009	9	YR	29.25	KG	F	CN	US	143	10515045	UNITED STATES	NO_target_PT	NA
104003713	10400371	20140905	NA	NA	NA	77.98	KG	F	CN	US	143	10515045	UNITED STATES	NO_target_PT	NA
104020821	10402082	20140822	NA	NA	NA	NA	NA	F	CN	US	143	10515045	UNITED STATES	NO_target_PT	NA
104020871	10402087	20140822	NA	NA	NA	NA	NA	M	CN	US	143	10515045	UNITED STATES	NO_target_PT	NA
104024741	10402474	20140822	20140818	NA	NA	NA	NA	M	CN	US	143	10515045	UNITED STATES	NO_target_PT	NA
104026161	10402616	20140822	NA	NA	NA	NA	NA	F	CN	US	143	10515045	UNITED STATES	NO_target_PT	NA
104026242	10402624	20141111	201408	59	YR	NA	NA	F	CN	US	144	10515045	UNITED STATES	NO_target_PT	NA
104029251	10402925	20140822	NA	NA	NA	NA	NA	F	CN	US	143	10515045	UNITED STATES	NO_target_PT	NA
104030051	10403005	20140822	NA	NA	NA	NA	NA	F	CN	US	143	10515045	UNITED STATES	NO_target_PT	NA
104030071	10403007	20140822	2014	NA	NA	77.98	KG	F	CN	US	143	10515045	UNITED STATES	NO_target_PT	NA
104032191	10403219	20140822	2014	NA	NA	33.56	KG	F	CN	US	143	10515045	UNITED STATES	NO_target_PT	NA
104035552	10403555	20141022	2014	NA	NA	58.96	KG	F	CN	US	144	10515045	UNITED STATES	NO_target_PT	NA
104036241	10403624	20140822	NA	NA	NA	NA	NA	F	CN	US	143	10515045	UNITED STATES	NO_target_PT	NA
104037081	10403708	20140822	NA	NA	NA	NA	NA	F	CN	US	143	10515045	UNITED STATES	NO_target_PT	NA
104037091	10403709	20140822	201408	NA	NA	NA	NA	F	CN	US	143	10515045	UNITED STATES	NO_target_PT	NA
104038001	10403800	20140822	20140807	NA	NA	NA	NA	F	CN	US	143	10515045	UNITED STATES	NO_target_PT	NA
104038021	10403802	20140822	NA	4	YR	NA	NA	F	CN	US	143	10515045	UNITED STATES	NO_target_PT	NA
104038671	10403867	20140822	NA	NA	NA	NA	NA	F	CN	US	143	10515045	UNITED STATES	NO_target_PT	NA
104046791	10404679	20140824	20140815	NA	NA	NA	NA	NA	CN	US	143	10515045	UNITED STATES	NO_target_PT	NA
104046861	10404686	20140824	20140819	NA	NA	NA	NA	M	CN	US	143	10515045	UNITED STATES	NO_target_PT	NA
104046881	10404688	20140824	2013	NA	NA	NA	NA	F	CN	US	143	10515045	UNITED STATES	NO_target_PT	NA
104046921	10404692	20140824	NA	NA	NA	NA	NA	F	CN	US	143	10515045	UNITED STATES	NO_target_PT	NA
104052922	10405292	20140825	NA	NA	NA	83.9	KG	F	CN	US	143	10515045	UNITED STATES	NO_target_PT	NA
104057721	10405772	20140825	20140817	NA	NA	NA	NA	M	CN	US	143	10515045	UNITED STATES	NO_target_PT	NA
104057791	10405779	20140825	NA	NA	NA	NA	NA	F	CN	US	143	10515045	UNITED STATES	NO_target_PT	NA
104059721	10405972	20140825	NA	NA	NA	NA	NA	M	CN	US	143	10515045	UNITED STATES	NO_target_PT	NA
104060731	10406073	20140825	NA	5	YR	NA	NA	F	CN	US	143	10515045	UNITED STATES	NO_target_PT	NA
104060782	10406078	20141003	NA	NA	NA	63.49	KG	F	CN	US	144	10515045	UNITED STATES	NO_target_PT	NA
104060811	10406081	20140825	NA	5	YR	NA	NA	F	CN	US	143	10515045	UNITED STATES	NO_target_PT	NA
104060831	10406083	20140825	2012	NA	NA	NA	NA	M	CN	US	143	10515045	UNITED STATES	NO_target_PT	NA
104062281	10406228	20140825	20140818	NA	NA	NA	NA	F	CN	US	143	10515045	UNITED STATES	NO_target_PT	NA
104062341	10406234	20140825	NA	NA	NA	NA	NA	M	CN	US	143	10515045	UNITED STATES	NO_target_PT	NA
104062351	10406235	20140825	NA	NA	NA	NA	NA	M	CN	US	143	10515045	UNITED STATES	NO_target_PT	NA
104066151	10406615	20140825	NA	NA	NA	NA	NA	M	CN	US	143	10515045	UNITED STATES	NO_target_PT	NA
104066251	10406625	20140825	NA	0.66666667	MON	NA	NA	F	CN	US	143	10515045	UNITED STATES	NO_target_PT	NA
104072221	10407222	20140825	NA	NA	NA	NA	NA	F	CN	US	143	10515045	UNITED STATES	NO_target_PT	NA
104073111	10407311	20140825	NA	NA	NA	NA	NA	M	CN	US	143	10515045	UNITED STATES	NO_target_PT	NA
104073121	10407312	20140825	2014	NA	NA	NA	NA	F	CN	US	143	10515045	UNITED STATES	NO_target_PT	NA
104074992	10407499	20140828	20140815	NA	NA	NA	NA	M	CN	US	143	10515045	UNITED STATES	NO_target_PT	NA
104078311	10407831	20140825	201408	NA	NA	NA	NA	F	CN	US	143	10515045	UNITED STATES	NO_target_PT	NA
104079331	10407933	20140825	NA	10	YR	NA	NA	F	CN	US	143	10515045	UNITED STATES	NO_target_PT	NA
104084561	10408456	20140826	NA	NA	NA	NA	NA	F	CN	US	143	10515045	UNITED STATES	NO_target_PT	NA
104084571	10408457	20140826	2013	NA	NA	NA	NA	M	CN	US	143	10515045	UNITED STATES	NO_target_PT	NA
104087871	10408787	20140826	NA	NA	NA	NA	NA	F	CN	US	143	10515045	UNITED STATES	NO_target_PT	NA
104092441	10409244	20140826	201407	NA	NA	NA	NA	F	CN	US	143	10515045	UNITED STATES	NO_target_PT	NA
104092602	10409260	20140915	20140806	84	YR	NA	NA	F	OT	JP	143	450340	JAPAN	NO_target_PT	OT
104093251	10409325	20140826	20140819	NA	NA	NA	NA	F	CN	US	143	10515045	UNITED STATES	NO_target_PT	NA
104094481	10409448	20140826	201407	NA	NA	NA	NA	M	CN	US	143	10515045	UNITED STATES	NO_target_PT	NA
104094491	10409449	20140826	NA	NA	NA	NA	NA	F	CN	US	143	10515045	UNITED STATES	NO_target_PT	NA
104095351	10409535	20140826	NA	NA	NA	NA	NA	F	CN	US	143	10515045	UNITED STATES	NO_target_PT	NA
104095371	10409537	20140826	201407	NA	NA	NA	NA	NA	CN	US	143	10515045	UNITED STATES	NO_target_PT	NA
104096971	10409697	20140826	NA	NA	NA	NA	NA	F	CN	US	143	10515045	UNITED STATES	NO_target_PT	NA
104098041	10409804	20140826	NA	NA	NA	NA	NA	F	CN	US	143	10515045	UNITED STATES	NO_target_PT	NA
104098141	10409814	20140826	NA	NA	NA	NA	NA	F	CN	US	143	10515045	UNITED STATES	NO_target_PT	NA
104099431	10409943	20140826	NA	NA	NA	NA	NA	F	CN	US	143	10515045	UNITED STATES	NO_target_PT	NA
104099462	10409946	20141021	NA	NA	NA	71.2	KG	F	CN	US	144	10515045	UNITED STATES	NO_target_PT	NA
104099481	10409948	20140826	201407	NA	NA	NA	NA	F	CN	US	143	10515045	UNITED STATES	NO_target_PT	NA
104099501	10409950	20140826	20140819	NA	NA	NA	NA	F	CN	US	143	10515045	UNITED STATES	NO_target_PT	NA
104100711	10410071	20140826	201407	NA	NA	NA	NA	F	CN	US	143	10515045	UNITED STATES	NO_target_PT	NA
104100791	10410079	20140826	NA	NA	NA	NA	NA	F	CN	US	143	10515045	UNITED STATES	NO_target_PT	NA
104102511	10410251	20140826	NA	NA	NA	NA	NA	M	CN	US	143	10515045	UNITED STATES	NO_target_PT	NA
104102541	10410254	20140826	NA	NA	NA	NA	NA	F	CN	US	143	10515045	UNITED STATES	NO_target_PT	NA
104103981	10410398	20140826	NA	NA	NA	NA	NA	M	CN	US	143	10515045	UNITED STATES	NO_target_PT	NA
104104171	10410417	20140826	2014	NA	NA	NA	NA	F	CN	US	143	10515045	UNITED STATES	NO_target_PT	NA
104105051	10410505	20140826	2013	NA	NA	NA	NA	M	CN	US	143	10515045	UNITED STATES	NO_target_PT	NA
104106411	10410641	20140826	201407	NA	NA	NA	NA	F	CN	US	143	10515045	UNITED STATES	NO_target_PT	NA
104106451	10410645	20140826	NA	NA	NA	NA	NA	F	CN	US	143	10515045	UNITED STATES	NO_target_PT	NA
104106531	10410653	20140826	201407	NA	NA	NA	NA	F	CN	US	143	10515045	UNITED STATES	NO_target_PT	NA
104107161	10410716	20140826	NA	NA	NA	NA	NA	F	CN	US	143	10515045	UNITED STATES	NO_target_PT	NA
104107191	10410719	20140826	201407	NA	NA	NA	NA	F	CN	US	143	10515045	UNITED STATES	NO_target_PT	NA
104107241	10410724	20140826	NA	NA	NA	NA	NA	F	CN	US	143	10515045	UNITED STATES	NO_target_PT	NA
104107261	10410726	20140826	NA	22	YR	NA	NA	M	CN	US	143	10515045	UNITED STATES	NO_target_PT	NA
104108891	10410889	20140826	NA	NA	NA	NA	NA	M	CN	US	143	10515045	UNITED STATES	NO_target_PT	NA
104108911	10410891	20140826	201408	NA	NA	NA	NA	F	CN	US	143	10515045	UNITED STATES	NO_target_PT	NA
104108941	10410894	20140826	2014	NA	NA	NA	NA	M	CN	US	143	10515045	UNITED STATES	NO_target_PT	NA
104111611	10411161	20140826	NA	6	YR	24.36	KG	F	CN	US	143	10515045	UNITED STATES	NO_target_PT	NA
104123731	10412373	20140827	NA	NA	NA	NA	NA	M	CN	US	143	10515045	UNITED STATES	NO_target_PT	NA
104123741	10412374	20140827	201408	NA	NA	NA	NA	M	CN	US	143	10515045	UNITED STATES	NO_target_PT	NA
104124581	10412458	20140827	NA	NA	NA	NA	NA	F	CN	US	143	10515045	UNITED STATES	NO_target_PT	NA
104124611	10412461	20140827	NA	NA	NA	NA	NA	M	CN	US	143	10515045	UNITED STATES	NO_target_PT	NA
104124631	10412463	20140827	NA	NA	NA	NA	NA	F	CN	US	143	10515045	UNITED STATES	NO_target_PT	NA
104125511	10412551	20140827	201407	NA	NA	NA	NA	M	CN	US	143	10515045	UNITED STATES	NO_target_PT	NA
104125561	10412556	20140827	NA	NA	NA	NA	NA	F	CN	US	143	10515045	UNITED STATES	NO_target_PT	NA
104126791	10412679	20140827	NA	NA	NA	NA	NA	F	CN	US	143	10515045	UNITED STATES	NO_target_PT	NA
104126801	10412680	20140827	20140803	NA	NA	NA	NA	F	CN	US	143	10515045	UNITED STATES	NO_target_PT	NA
104126811	10412681	20140827	2014	88	YR	NA	NA	F	CN	US	143	10515045	UNITED STATES	NO_target_PT	NA
104126901	10412690	20140827	20140804	NA	NA	NA	NA	F	CN	US	143	10515045	UNITED STATES	NO_target_PT	NA
104129161	10412916	20140827	2014	NA	NA	NA	NA	M	CN	US	143	10515045	UNITED STATES	NO_target_PT	NA
104129241	10412924	20140827	NA	NA	NA	NA	NA	F	CN	US	143	10515045	UNITED STATES	NO_target_PT	NA
104129992	10412999	20140918	201408	71	YR	63.49	KG	F	CN	US	143	10515045	UNITED STATES	NO_target_PT	NA
104130051	10413005	20140827	NA	NA	NA	NA	NA	M	CN	US	143	10515045	UNITED STATES	NO_target_PT	NA
104130081	10413008	20140827	2014	72	YR	NA	NA	F	CN	US	143	10515045	UNITED STATES	NO_target_PT	NA
104132561	10413256	20140827	NA	NA	NA	NA	NA	F	CN	US	143	10515045	UNITED STATES	NO_target_PT	NA
104132582	10413258	20140829	NA	NA	NA	NA	NA	M	CN	US	143	10515045	UNITED STATES	NO_target_PT	NA
104132691	10413269	20140827	NA	NA	NA	NA	NA	F	CN	US	143	10515045	UNITED STATES	NO_target_PT	NA
104133451	10413345	20140827	NA	NA	NA	NA	NA	F	CN	US	143	10515045	UNITED STATES	NO_target_PT	NA
104133491	10413349	20140827	NA	NA	NA	NA	NA	F	CN	US	143	10515045	UNITED STATES	NO_target_PT	NA
104135091	10413509	20140827	NA	NA	NA	NA	NA	M	CN	US	143	10515045	UNITED STATES	NO_target_PT	NA
104135121	10413512	20140827	NA	NA	NA	NA	NA	F	CN	US	143	10515045	UNITED STATES	NO_target_PT	NA
104136081	10413608	20140827	NA	NA	NA	NA	NA	F	CN	US	143	10515045	UNITED STATES	NO_target_PT	NA
104137462	10413746	20140924	2014	NA	NA	NA	NA	F	CN	US	143	10515045	UNITED STATES	NO_target_PT	NA
104139872	10413987	20141029	20140902	78	YR	NA	NA	F	CN	US	144	10515045	UNITED STATES	NO_target_PT	NA
104140432	10414043	20140919	NA	NA	NA	NA	NA	F	CN	US	143	10515045	UNITED STATES	NO_target_PT	NA
104148731	10414873	20140828	NA	NA	NA	NA	NA	M	CN	US	143	10515045	UNITED STATES	NO_target_PT	NA
104148781	10414878	20140828	20140821	NA	NA	NA	NA	NA	CN	US	143	10515045	UNITED STATES	NO_target_PT	NA
104151901	10415190	20140828	NA	NA	NA	NA	NA	F	CN	US	143	10515045	UNITED STATES	NO_target_PT	NA
104153661	10415366	20140828	NA	NA	NA	NA	NA	F	CN	US	143	10515045	UNITED STATES	NO_target_PT	NA
104156182	10415618	20140917	NA	NA	NA	43.84	KG	F	CN	US	143	10515045	UNITED STATES	NO_target_PT	NA
104158541	10415854	20140828	NA	12	YR	NA	NA	F	CN	US	143	10515045	UNITED STATES	NO_target_PT	NA
104160121	10416012	20140828	NA	NA	NA	NA	NA	F	CN	US	143	10515045	UNITED STATES	NO_target_PT	NA
104161721	10416172	20140828	NA	NA	NA	NA	NA	F	CN	US	143	10515045	UNITED STATES	NO_target_PT	NA
104163042	10416304	20140828	NA	NA	NA	NA	NA	F	CN	US	143	10515045	UNITED STATES	NO_target_PT	NA
104165142	10416514	20140828	20140607	53	YR	48.53	KG	F	CN	US	143	10515045	UNITED STATES	NO_target_PT	NA
104166381	10416638	20140828	20140824	NA	NA	NA	NA	M	CN	US	143	10515045	UNITED STATES	NO_target_PT	NA
104166391	10416639	20140828	NA	NA	NA	NA	NA	F	CN	US	143	10515045	UNITED STATES	NO_target_PT	NA
104166421	10416642	20140828	NA	NA	NA	NA	NA	F	CN	US	143	10515045	UNITED STATES	NO_target_PT	NA
104167181	10416718	20140828	201408	68	YR	NA	NA	F	CN	US	143	10515045	UNITED STATES	NO_target_PT	NA
104168111	10416811	20140828	NA	NA	NA	NA	NA	F	CN	US	143	10515045	UNITED STATES	NO_target_PT	NA
104169691	10416969	20140828	NA	3	YR	NA	NA	M	CN	US	143	10515045	UNITED STATES	NO_target_PT	NA
104169721	10416972	20140828	NA	79	YR	NA	NA	M	CN	US	143	10515045	UNITED STATES	NO_target_PT	NA
104171071	10417107	20140828	NA	NA	NA	NA	NA	F	CN	US	143	10515045	UNITED STATES	NO_target_PT	NA
104181801	10418180	20140829	NA	NA	NA	NA	NA	M	CN	US	143	10515045	UNITED STATES	NO_target_PT	NA
104183171	10418317	20140829	NA	NA	NA	NA	NA	M	CN	US	143	10515045	UNITED STATES	NO_target_PT	NA
104184201	10418420	20140829	NA	NA	NA	NA	NA	M	CN	US	143	10515045	UNITED STATES	NO_target_PT	NA
104185901	10418590	20140829	20140825	NA	NA	NA	NA	F	CN	US	143	10515045	UNITED STATES	NO_target_PT	NA
104185932	10418593	20141008	20140804	91	YR	NA	NA	F	CN	US	144	10515045	UNITED STATES	NO_target_PT	NA
104185961	10418596	20140829	NA	NA	NA	NA	NA	F	CN	US	143	10515045	UNITED STATES	NO_target_PT	NA
104187121	10418712	20140829	NA	NA	NA	NA	NA	F	CN	US	143	10515045	UNITED STATES	NO_target_PT	NA
104188791	10418879	20140829	NA	NA	NA	NA	NA	M	CN	US	143	10515045	UNITED STATES	NO_target_PT	NA
104188811	10418881	20140829	201408	NA	NA	NA	NA	M	CN	US	143	10515045	UNITED STATES	NO_target_PT	NA
104188831	10418883	20140829	NA	8	YR	NA	NA	F	CN	US	143	10515045	UNITED STATES	NO_target_PT	NA
104190121	10419012	20140829	2013	NA	NA	NA	NA	F	CN	US	143	10515045	UNITED STATES	NO_target_PT	NA
104193681	10419368	20140829	20140822	NA	NA	NA	NA	M	CN	US	143	10515045	UNITED STATES	NO_target_PT	NA
104197171	10419717	20140829	20140826	NA	NA	NA	NA	M	CN	US	143	10515045	UNITED STATES	NO_target_PT	NA
104212071	10421207	20140830	NA	NA	NA	NA	NA	F	CN	US	143	10515045	UNITED STATES	NO_target_PT	NA
104212321	10421232	20140830	201408	NA	NA	NA	NA	M	CN	US	143	10515045	UNITED STATES	NO_target_PT	NA
104212391	10421239	20140830	NA	NA	NA	NA	NA	M	CN	US	143	10515045	UNITED STATES	NO_target_PT	NA
104212401	10421240	20140830	NA	7	YR	NA	NA	NA	CN	US	143	10515045	UNITED STATES	NO_target_PT	NA
104212522	10421252	20140830	20140724	63	YR	74.83	KG	F	CN	US	143	10515045	UNITED STATES	NO_target_PT	NA
104212541	10421254	20140830	NA	NA	NA	52.15	KG	F	CN	US	143	10515045	UNITED STATES	NO_target_PT	NA
104237191	10423719	20140902	NA	NA	NA	55.78	KG	F	CN	US	143	10515045	UNITED STATES	NO_target_PT	NA
104237241	10423724	20140902	201307	70	YR	47.62	KG	F	CN	US	143	10515045	UNITED STATES	NO_target_PT	NA
104238081	10423808	20140902	NA	NA	NA	NA	NA	F	CN	US	143	10515045	UNITED STATES	NO_target_PT	NA
104241371	10424137	20140902	NA	NA	NA	NA	NA	M	CN	US	143	10515045	UNITED STATES	NO_target_PT	NA
104242721	10424272	20140902	NA	NA	NA	68.93	KG	F	CN	US	143	10515045	UNITED STATES	NO_target_PT	NA
104245141	10424514	20140902	NA	NA	NA	NA	NA	M	CN	US	143	10515045	UNITED STATES	NO_target_PT	NA
104245171	10424517	20140902	NA	NA	NA	NA	NA	M	CN	US	143	10515045	UNITED STATES	NO_target_PT	NA
104246021	10424602	20140902	NA	NA	NA	NA	NA	M	CN	US	143	10515045	UNITED STATES	NO_target_PT	NA
104253771	10425377	20140902	201407	93	YR	NA	NA	F	CN	US	143	10515045	UNITED STATES	NO_target_PT	NA
104255281	10425528	20140902	NA	NA	NA	NA	NA	M	CN	US	143	10515045	UNITED STATES	NO_target_PT	NA
104264071	10426407	20140903	NA	NA	NA	NA	NA	F	CN	US	143	10515045	UNITED STATES	NO_target_PT	NA
104265591	10426559	20140903	201406	56	YR	58.96	KG	F	CN	US	143	10515045	UNITED STATES	NO_target_PT	NA
104266951	10426695	20140903	201407	NA	NA	NA	NA	M	CN	US	143	10515045	UNITED STATES	NO_target_PT	NA
104268731	10426873	20140903	NA	12	YR	NA	NA	NA	CN	US	143	10515045	UNITED STATES	NO_target_PT	NA
104273971	10427397	20140903	NA	NA	NA	NA	NA	F	CN	US	143	10515045	UNITED STATES	NO_target_PT	NA
104278321	10427832	20140903	NA	NA	NA	NA	NA	F	CN	US	143	10515045	UNITED STATES	NO_target_PT	NA
104278352	10427835	20141001	NA	NA	NA	NA	NA	F	CN	US	144	10515045	UNITED STATES	NO_target_PT	NA
104279181	10427918	20140903	NA	NA	NA	NA	NA	M	CN	US	143	10515045	UNITED STATES	NO_target_PT	NA
104279231	10427923	20140903	NA	NA	NA	NA	NA	F	CN	US	143	10515045	UNITED STATES	NO_target_PT	NA
104280441	10428044	20140903	20140806	NA	NA	NA	NA	M	CN	US	143	10515045	UNITED STATES	NO_target_PT	NA
104281061	10428106	20140903	NA	NA	NA	NA	NA	F	CN	US	143	10515045	UNITED STATES	NO_target_PT	NA
104281111	10428111	20140903	NA	NA	NA	NA	NA	F	CN	US	143	10515045	UNITED STATES	NO_target_PT	NA
104281751	10428175	20140903	2014	NA	NA	NA	NA	F	CN	US	143	10515045	UNITED STATES	NO_target_PT	NA
104281771	10428177	20140903	NA	NA	NA	NA	NA	F	CN	US	143	10515045	UNITED STATES	NO_target_PT	NA
104281791	10428179	20140829	20140821	65	YR	81.6462	LBS	M	NA	US	143	10515045	UNITED STATES	NO_target_PT	HO
104286001	10428600	20140903	NA	NA	NA	NA	NA	M	CN	US	143	10515045	UNITED STATES	NO_target_PT	NA
104287522	10428752	20140903	2006	62	YR	NA	NA	F	CN	US	143	10515045	UNITED STATES	NO_target_PT	HO
104301891	10430189	20140808	20140427	52	YR	56.69875	LBS	F	NA	US	143	10515045	UNITED STATES	NO_target_PT	NA
104302001	10430200	20140808	20140414	48	YR	56.69875	LBS	F	NA	US	143	10515045	UNITED STATES	NO_target_PT	NA
104302091	10430209	20140808	20140327	55	YR	73.48158	LBS	F	NA	US	143	10515045	UNITED STATES	NO_target_PT	NA
104302111	10430211	20140808	20140421	NA	NA	NA	NA	F	MD	US	143	10515045	UNITED STATES	NO_target_PT	NA
104302181	10430218	20140808	20140430	NA	NA	NA	NA	F	CN	US	143	10515045	UNITED STATES	NO_target_PT	NA
104302291	10430229	20140808	20140501	NA	NA	NA	NA	F	CN	US	143	10515045	UNITED STATES	NO_target_PT	NA
104302311	10430231	20140808	NA	70	YR	NA	NA	M	NA	US	143	10515045	UNITED STATES	NO_target_PT	NA
104302451	10430245	20140808	NA	NA	NA	NA	NA	M	OT	US	143	10515045	UNITED STATES	NO_target_PT	NA
104302531	10430253	20140808	20140516	66	YR	48.98772	LBS	F	CN	US	143	10515045	UNITED STATES	NO_target_PT	NA
104302611	10430261	20140808	20140527	55	YR	86.1821	LBS	F	CN	US	143	10515045	UNITED STATES	NO_target_PT	NA
104302671	10430267	20140808	2013	50	YR	NA	NA	M	NA	US	143	10515045	UNITED STATES	NO_target_PT	NA
104302801	10430280	20140808	20140605	67	YR	59.87388	LBS	M	MD	US	143	10515045	UNITED STATES	NO_target_PT	NA
104302861	10430286	20140808	20140622	78	YR	69.85286	LBS	F	NA	US	143	10515045	UNITED STATES	NO_target_PT	NA
104302971	10430297	20140808	20140616	57	YR	NA	NA	F	NA	US	143	10515045	UNITED STATES	NO_target_PT	NA
104303031	10430303	20140808	20140623	55	YR	76.20312	LBS	M	NA	US	143	10515045	UNITED STATES	NO_target_PT	NA
104303041	10430304	20140808	201404	NA	NA	NA	NA	F	NA	US	143	10515045	UNITED STATES	NO_target_PT	NA
104303141	10430314	20140808	20140626	65	YR	58.9667	LBS	F	NA	US	143	10515045	UNITED STATES	NO_target_PT	NA
104303231	10430323	20140808	20140701	64	YR	77.1103	LBS	F	NA	US	143	10515045	UNITED STATES	NO_target_PT	NA
104303351	10430335	20140808	20140708	68	YR	63.5026	LBS	F	NA	US	143	10515045	UNITED STATES	NO_target_PT	NA
104303381	10430338	20140808	20140707	72	YR	48.53413	LBS	F	NA	US	143	10515045	UNITED STATES	NO_target_PT	NA
104303421	10430342	20140904	NA	NA	NA	NA	NA	F	CN	US	143	10515045	UNITED STATES	NO_target_PT	NA
104303441	10430344	20140904	20140718	NA	NA	NA	NA	M	CN	US	143	10515045	UNITED STATES	NO_target_PT	NA
104303481	10430348	20140904	201407	NA	NA	NA	NA	F	CN	US	143	10515045	UNITED STATES	NO_target_PT	NA
104303501	10430350	20140904	NA	NA	NA	NA	NA	F	CN	US	143	10515045	UNITED STATES	NO_target_PT	NA
104303531	10430353	20140904	NA	NA	NA	NA	NA	M	CN	US	143	10515045	UNITED STATES	NO_target_PT	NA
104303561	10430356	20140808	20140714	67	YR	72.5744	LBS	M	NA	US	143	10515045	UNITED STATES	NO_target_PT	NA
104304521	10430452	20140904	NA	NA	NA	NA	NA	F	CN	US	143	10515045	UNITED STATES	NO_target_PT	NA
104306332	10430633	20140923	NA	NA	NA	72.56	KG	M	CN	US	143	10515045	UNITED STATES	NO_target_PT	NA
104309061	10430906	20140904	201407	NA	NA	NA	NA	F	CN	US	143	10515045	UNITED STATES	NO_target_PT	NA
104311011	10431101	20140904	2014	32	YR	NA	NA	F	CN	US	143	10515045	UNITED STATES	NO_target_PT	NA
104312251	10431225	20140904	NA	NA	NA	NA	NA	M	CN	US	143	10515045	UNITED STATES	NO_target_PT	NA
104331051	10433105	20140905	NA	NA	NA	NA	NA	F	CN	US	143	10515045	UNITED STATES	NO_target_PT	NA
104333881	10433388	20140905	NA	NA	NA	NA	NA	F	CN	US	143	10515045	UNITED STATES	NO_target_PT	NA
104338241	10433824	20140905	201405	91	YR	NA	NA	M	CN	US	143	10515045	UNITED STATES	NO_target_PT	NA
104339522	10433952	20141104	201408	89	YR	77.98	KG	M	CN	US	144	10515045	UNITED STATES	NO_target_PT	NA
104343512	10434351	20140905	20140717	74	YR	80.73	KG	F	CN	US	143	10515045	UNITED STATES	NO_target_PT	NA
104345073	10434507	20150114	NA	NA	NA	52.61	KG	F	CN	US	151	10515045	UNITED STATES	NO_target_PT	NA
104358111	10435811	20140908	NA	NA	NA	NA	NA	M	CN	US	143	10515045	UNITED STATES	NO_target_PT	NA
104358181	10435818	20140908	NA	NA	NA	NA	NA	F	CN	US	143	10515045	UNITED STATES	NO_target_PT	NA
104360692	10436069	20140908	NA	NA	NA	NA	NA	F	CN	US	143	10515045	UNITED STATES	NO_target_PT	NA
104363474	10436347	20150116	2007	95	YR	56.24	KG	F	CN	US	151	10515045	UNITED STATES	NO_target_PT	NA
104363512	10436351	20141016	201408	94	YR	NA	NA	M	CN	US	144	10515045	UNITED STATES	NO_target_PT	NA
104367362	10436736	20140910	NA	NA	NA	83.9	KG	M	CN	US	143	10515045	UNITED STATES	NO_target_PT	NA
104367471	10436747	20140908	NA	NA	NA	NA	NA	F	CN	US	143	10515045	UNITED STATES	NO_target_PT	NA
104367481	10436748	20140908	NA	NA	NA	NA	NA	F	CN	US	143	10515045	UNITED STATES	NO_target_PT	NA
104376391	10437639	20140908	NA	NA	NA	NA	NA	M	CN	US	143	10515045	UNITED STATES	NO_target_PT	NA
104376611	10437661	20140908	NA	73	YR	NA	NA	F	CN	US	143	10515045	UNITED STATES	NO_target_PT	NA
104377252	10437725	20140922	2003	NA	NA	58.96	KG	F	CN	US	143	10515045	UNITED STATES	NO_target_PT	NA
104380781	10438078	20140908	20140829	NA	NA	NA	NA	F	CN	US	143	10515045	UNITED STATES	NO_target_PT	NA
104384301	10438430	20140908	201408	NA	NA	NA	NA	M	CN	US	143	10515045	UNITED STATES	NO_target_PT	NA
104384351	10438435	20140908	NA	NA	NA	NA	NA	M	CN	US	143	10515045	UNITED STATES	NO_target_PT	NA
104384401	10438440	20140908	201408	NA	NA	NA	NA	F	CN	US	143	10515045	UNITED STATES	NO_target_PT	NA
104392651	10439265	20140908	NA	NA	NA	NA	NA	F	CN	US	143	10515045	UNITED STATES	NO_target_PT	NA
104400491	10440049	20140908	20140828	NA	NA	NA	NA	M	CN	US	143	10515045	UNITED STATES	NO_target_PT	NA
104407261	10440726	20140908	20140904	7	YR	28.12258	LBS	F	NA	US	143	10515045	UNITED STATES	NO_target_PT	DS
104408331	10440833	20140908	20140904	67	YR	99.7898	LBS	M	NA	US	143	10515045	UNITED STATES	NO_target_PT	HO
104411171	10441117	20140909	20140903	NA	NA	NA	NA	F	CN	US	143	10515045	UNITED STATES	NO_target_PT	NA
104417821	10441782	20140909	NA	NA	NA	NA	NA	F	CN	US	143	10515045	UNITED STATES	NO_target_PT	NA
104443122	10444312	20140929	NA	NA	NA	88.89	KG	F	CN	US	143	10515045	UNITED STATES	NO_target_PT	NA
104444971	10444497	20140910	NA	NA	NA	NA	NA	F	CN	US	143	10515045	UNITED STATES	NO_target_PT	NA
104448712	10444871	20141006	2014	64	YR	70.3	KG	F	OT	US	144	10515045	UNITED STATES	NO_target_PT	NA
104448721	10444872	20140910	2014	40	YR	NA	NA	F	CN	US	143	10515045	UNITED STATES	NO_target_PT	NA
104452701	10445270	20140910	20140828	NA	NA	NA	NA	M	CN	US	143	10515045	UNITED STATES	NO_target_PT	NA
104459891	10445989	20140910	2014	NA	NA	NA	NA	M	CN	US	143	10515045	UNITED STATES	NO_target_PT	NA
104478622	10447862	20140912	20140829	NA	NA	NA	NA	F	CN	US	143	10515045	UNITED STATES	NO_target_PT	NA
104480551	10448055	20140911	NA	NA	NA	NA	NA	M	CN	US	143	10515045	UNITED STATES	NO_target_PT	NA
104481071	10448107	20140911	NA	NA	NA	NA	NA	F	CN	US	143	10515045	UNITED STATES	NO_target_PT	NA
104482131	10448213	20140911	NA	NA	NA	NA	NA	F	CN	US	143	10515045	UNITED STATES	NO_target_PT	NA
104508001	10450800	20140912	NA	NA	NA	NA	NA	F	CN	US	143	10515045	UNITED STATES	NO_target_PT	NA
104508051	10450805	20140912	201408	NA	NA	NA	NA	F	CN	US	143	10515045	UNITED STATES	NO_target_PT	NA
104508801	10450880	20140912	NA	NA	NA	NA	NA	F	CN	US	143	10515045	UNITED STATES	NO_target_PT	NA
104510001	10451000	20140912	NA	NA	NA	NA	NA	F	CN	US	143	10515045	UNITED STATES	NO_target_PT	NA
104510561	10451056	20140912	2014	65	YR	74.83	KG	M	CN	US	143	10515045	UNITED STATES	NO_target_PT	NA
104510571	10451057	20140912	20140903	NA	NA	NA	NA	F	CN	US	143	10515045	UNITED STATES	NO_target_PT	NA
104510591	10451059	20140912	2014	NA	NA	NA	NA	F	CN	US	143	10515045	UNITED STATES	NO_target_PT	NA
104510621	10451062	20140912	201409	NA	NA	NA	NA	F	CN	US	143	10515045	UNITED STATES	NO_target_PT	NA
104510631	10451063	20140912	NA	NA	NA	NA	NA	F	CN	US	143	10515045	UNITED STATES	NO_target_PT	NA
104511341	10451134	20140912	NA	NA	NA	NA	NA	F	CN	US	143	10515045	UNITED STATES	NO_target_PT	NA
104525831	10452583	20140915	NA	NA	NA	NA	NA	F	CN	US	143	10515045	UNITED STATES	NO_target_PT	NA
104525852	10452585	20140929	2014	NA	NA	45.35	KG	M	CN	US	143	10515045	UNITED STATES	NO_target_PT	NA
104527971	10452797	20140915	20140904	NA	NA	NA	NA	F	CN	US	143	10515045	UNITED STATES	NO_target_PT	NA
104541191	10454119	20140915	20140909	NA	NA	NA	NA	F	CN	US	143	10515045	UNITED STATES	NO_target_PT	NA
104543131	10454313	20140915	NA	NA	NA	NA	NA	M	CN	US	143	10515045	UNITED STATES	NO_target_PT	NA
104543231	10454323	20140915	NA	NA	NA	NA	NA	M	CN	US	143	10515045	UNITED STATES	NO_target_PT	NA
104543261	10454326	20140915	201409	8	YR	NA	NA	M	CN	US	143	10515045	UNITED STATES	NO_target_PT	NA
104544241	10454424	20140915	NA	NA	NA	NA	NA	F	CN	US	143	10515045	UNITED STATES	NO_target_PT	NA
104546571	10454657	20140915	NA	NA	NA	NA	NA	M	CN	US	143	10515045	UNITED STATES	NO_target_PT	NA
104554031	10455403	20140915	20140910	57	YR	58.9667	LBS	F	NA	US	143	10515045	UNITED STATES	NO_target_PT	DS
104570201	10457020	20140916	NA	NA	NA	NA	NA	M	CN	US	143	10515045	UNITED STATES	NO_target_PT	NA
104571191	10457119	20140916	NA	NA	NA	NA	NA	F	CN	US	143	10515045	UNITED STATES	NO_target_PT	NA
104571521	10457152	20140915	20140902	71	YR	63.5026	LBS	F	NA	US	143	10515045	UNITED STATES	NO_target_PT	LT
104571951	10457195	20140916	NA	NA	NA	NA	NA	F	CN	US	143	10515045	UNITED STATES	NO_target_PT	NA
104573781	10457378	20140916	NA	NA	NA	NA	NA	M	CN	US	143	10515045	UNITED STATES	NO_target_PT	NA
104573831	10457383	20140916	NA	NA	NA	NA	NA	F	CN	US	143	10515045	UNITED STATES	NO_target_PT	NA
104592132	10459213	20140917	NA	NA	NA	NA	NA	F	CN	US	143	10515045	UNITED STATES	NO_target_PT	NA
104595451	10459545	20140917	NA	NA	NA	NA	NA	F	CN	US	143	10515045	UNITED STATES	NO_target_PT	NA
104595521	10459552	20140917	NA	NA	NA	NA	NA	M	CN	US	143	10515045	UNITED STATES	NO_target_PT	NA
104596991	10459699	20140917	NA	NA	NA	NA	NA	NA	CN	US	143	10515045	UNITED STATES	NO_target_PT	NA
104603322	10460332	20140922	2014	16	YR	NA	NA	F	CN	US	143	10515045	UNITED STATES	NO_target_PT	NA
104603921	10460392	20140917	NA	NA	NA	NA	NA	F	CN	US	143	10515045	UNITED STATES	NO_target_PT	NA
104604101	10460410	20140917	NA	NA	NA	NA	NA	F	CN	US	143	10515045	UNITED STATES	NO_target_PT	NA
104619551	10461955	20140918	20140911	NA	NA	NA	NA	F	CN	US	143	10515045	UNITED STATES	NO_target_PT	NA
104619571	10461957	20140918	NA	NA	NA	NA	NA	F	CN	US	143	10515045	UNITED STATES	NO_target_PT	NA
104627262	10462726	20140918	2012	NA	NA	58.96	KG	F	CN	US	143	10515045	UNITED STATES	NO_target_PT	NA
104629112	10462911	20140918	201401	68	YR	60.32	KG	F	CN	US	143	10515045	UNITED STATES	NO_target_PT	NA
104643041	10464304	20140919	NA	NA	NA	NA	NA	F	CN	US	143	10515045	UNITED STATES	NO_target_PT	NA
104648472	10464847	20140924	20140911	NA	NA	NA	NA	F	CN	US	143	10515045	UNITED STATES	NO_target_PT	NA
104649261	10464926	20140919	2014	NA	NA	NA	NA	F	CN	US	143	10515045	UNITED STATES	NO_target_PT	NA
104652901	10465290	20140919	NA	NA	NA	NA	NA	F	CN	US	143	10515045	UNITED STATES	NO_target_PT	NA
104653791	10465379	20140919	NA	NA	NA	NA	NA	F	CN	US	143	10515045	UNITED STATES	NO_target_PT	NA
104653811	10465381	20140919	20140911	NA	NA	NA	NA	F	CN	US	143	10515045	UNITED STATES	NO_target_PT	NA
104653991	10465399	20140919	2014	NA	NA	NA	NA	M	CN	US	143	10515045	UNITED STATES	NO_target_PT	NA
104655152	10465515	20140925	201409	NA	NA	NA	NA	F	CN	US	143	10515045	UNITED STATES	NO_target_PT	NA
104662631	10466263	20140918	20080922	52	YR	90	KG	M	LW	US	143	10515045	UNITED STATES	NO_target_PT	OT
104670361	10467036	20140922	NA	52	YR	NA	NA	F	CN	US	143	10515045	UNITED STATES	NO_target_PT	NA
104670371	10467037	20140922	NA	NA	NA	NA	NA	F	CN	US	143	10515045	UNITED STATES	NO_target_PT	NA
104673222	10467322	20140922	20140825	78	YR	81.63	KG	M	CN	US	143	10515045	UNITED STATES	NO_target_PT	NA
104674051	10467405	20140922	20140915	NA	NA	NA	NA	M	CN	US	143	10515045	UNITED STATES	NO_target_PT	NA
104674152	10467415	20141125	201408	78	YR	NA	NA	F	CN	US	144	10515045	UNITED STATES	NO_target_PT	NA
104674161	10467416	20140922	NA	NA	NA	NA	NA	F	CN	US	143	10515045	UNITED STATES	NO_target_PT	NA
104676171	10467617	20140922	201409	NA	NA	NA	NA	M	CN	US	143	10515045	UNITED STATES	NO_target_PT	NA
104677322	10467732	20140924	NA	NA	NA	NA	NA	F	CN	US	143	10515045	UNITED STATES	NO_target_PT	NA
104677342	10467734	20141023	NA	NA	NA	NA	NA	F	CN	US	144	10515045	UNITED STATES	NO_target_PT	NA
104677481	10467748	20140922	NA	102	YR	NA	NA	F	CN	US	143	10515045	UNITED STATES	NO_target_PT	NA
104677711	10467771	20140922	NA	NA	NA	NA	NA	M	CN	US	143	10515045	UNITED STATES	NO_target_PT	NA
104678171	10467817	20140922	201409	NA	NA	NA	NA	M	CN	US	143	10515045	UNITED STATES	NO_target_PT	NA
104678232	10467823	20141219	NA	NA	NA	56.69	KG	F	CN	US	144	10515045	UNITED STATES	NO_target_PT	NA
104680971	10468097	20140922	20140917	69	YR	54.42	KG	F	CN	US	143	10515045	UNITED STATES	NO_target_PT	NA
104682661	10468266	20140922	NA	NA	NA	NA	NA	F	CN	US	143	10515045	UNITED STATES	NO_target_PT	NA
104708471	10470847	20140923	NA	NA	NA	NA	NA	F	CN	US	143	10515045	UNITED STATES	NO_target_PT	NA
104708541	10470854	20140923	NA	NA	NA	NA	NA	F	CN	US	143	10515045	UNITED STATES	NO_target_PT	NA
104709872	10470987	20140924	2014	NA	NA	NA	NA	F	CN	US	143	10515045	UNITED STATES	NO_target_PT	NA
104709892	10470989	20140924	NA	NA	NA	87.53	KG	M	CN	US	143	10515045	UNITED STATES	NO_target_PT	NA
104714702	10471470	20140924	2014	85	YR	81.63	KG	F	CN	US	143	10515045	UNITED STATES	NO_target_PT	NA
104716922	10471692	20140923	NA	NA	NA	NA	NA	F	CN	US	143	10515045	UNITED STATES	NO_target_PT	NA
104723361	10472336	20140923	20140809	65	YR	53.52362	LBS	F	NA	US	143	10515045	UNITED STATES	NO_target_PT	HO
104724902	10472490	20141209	20140828	NA	NA	NA	NA	F	MD	US	144	10515045	UNITED STATES	NO_target_PT	HO
104725021	10472502	20140923	20140918	54	YR	95.2539	LBS	M	NA	US	143	10515045	UNITED STATES	NO_target_PT	OT
104726141	10472614	20140924	201409	NA	NA	NA	NA	F	CN	US	143	10515045	UNITED STATES	NO_target_PT	NA
104727591	10472759	20140924	NA	NA	NA	NA	NA	F	CN	US	143	10515045	UNITED STATES	NO_target_PT	NA
104727601	10472760	20140924	201409	NA	NA	NA	NA	F	CN	US	143	10515045	UNITED STATES	NO_target_PT	NA
104735241	10473524	20140924	NA	NA	NA	NA	NA	F	CN	US	143	10515045	UNITED STATES	NO_target_PT	NA
104735301	10473530	20140924	NA	NA	NA	NA	NA	F	CN	US	143	10515045	UNITED STATES	NO_target_PT	NA
104735321	10473532	20140924	NA	NA	NA	NA	NA	F	CN	US	143	10515045	UNITED STATES	NO_target_PT	NA
104738081	10473808	20140924	20140917	NA	NA	NA	NA	F	CN	US	143	10515045	UNITED STATES	NO_target_PT	NA
104738141	10473814	20140924	NA	NA	NA	NA	NA	F	CN	US	143	10515045	UNITED STATES	NO_target_PT	NA
104738801	10473880	20140924	NA	NA	NA	NA	NA	F	CN	US	143	10515045	UNITED STATES	NO_target_PT	NA
104739341	10473934	20140924	201409	NA	NA	NA	NA	F	CN	US	143	10515045	UNITED STATES	NO_target_PT	NA
104739391	10473939	20140924	NA	NA	NA	NA	NA	M	CN	US	143	10515045	UNITED STATES	NO_target_PT	NA
104745001	10474500	20140924	20140917	NA	NA	NA	NA	F	CN	US	143	10515045	UNITED STATES	NO_target_PT	NA
104745251	10474525	20140924	NA	NA	NA	NA	NA	M	CN	US	143	10515045	UNITED STATES	NO_target_PT	NA
104750711	10475071	20140924	20140922	61	YR	108.8616	LBS	M	NA	US	143	10515045	UNITED STATES	NO_target_PT	NA
104752051	10475205	20140924	NA	3	YR	13.6077	LBS	F	NA	US	143	10515045	UNITED STATES	NO_target_PT	DS
104753251	10475325	20140924	20140306	6	YR	24.04027	LBS	M	NA	US	143	10515045	UNITED STATES	NO_target_PT	DS
104758591	10475859	20140925	NA	NA	NA	NA	NA	F	CN	US	143	10515045	UNITED STATES	NO_target_PT	NA
104760212	10476021	20140925	NA	88	YR	68.27	KG	F	CN	US	143	10515045	UNITED STATES	NO_target_PT	NA
104760963	10476096	20150206	20140809	65	YR	51.7	KG	F	CN	US	151	10515045	UNITED STATES	NO_target_PT	NA
104765691	10476569	20140925	20140917	NA	NA	NA	NA	F	CN	US	143	10515045	UNITED STATES	NO_target_PT	NA
104766051	10476605	20140925	NA	NA	NA	NA	NA	F	CN	US	143	10515045	UNITED STATES	NO_target_PT	NA
104766111	10476611	20140925	NA	NA	NA	NA	NA	M	CN	US	143	10515045	UNITED STATES	NO_target_PT	NA
104766731	10476673	20140925	NA	NA	NA	NA	NA	M	CN	US	143	10515045	UNITED STATES	NO_target_PT	NA
104783541	10478354	20140926	NA	NA	NA	NA	NA	M	CN	US	143	10515045	UNITED STATES	NO_target_PT	NA
104785482	10478548	20141121	NA	NA	NA	68.27	KG	M	CN	US	144	10515045	UNITED STATES	NO_target_PT	NA
104787721	10478772	20140926	NA	NA	NA	NA	NA	F	CN	US	143	10515045	UNITED STATES	NO_target_PT	NA
104792432	10479243	20141124	NA	NA	NA	76.19	KG	F	CN	US	144	10515045	UNITED STATES	NO_target_PT	NA
104796761	10479676	20140927	NA	NA	NA	NA	NA	M	CN	US	143	10515045	UNITED STATES	NO_target_PT	NA
104810141	10481014	20140929	20140919	NA	NA	NA	NA	F	CN	US	143	10515045	UNITED STATES	NO_target_PT	NA
104814041	10481404	20140929	NA	NA	NA	NA	NA	F	CN	US	143	10515045	UNITED STATES	NO_target_PT	NA
104818621	10481862	20140929	NA	NA	NA	NA	NA	M	CN	US	143	10515045	UNITED STATES	NO_target_PT	NA
104820122	10482012	20141103	NA	NA	NA	74.83	KG	F	CN	US	144	10515045	UNITED STATES	NO_target_PT	NA
104821121	10482112	20140929	NA	NA	NA	NA	NA	M	CN	US	143	10515045	UNITED STATES	NO_target_PT	NA
104823471	10482347	20140929	20140923	5	YR	NA	NA	F	CN	US	143	10515045	UNITED STATES	NO_target_PT	NA
104823541	10482354	20140929	NA	NA	NA	NA	NA	F	CN	US	143	10515045	UNITED STATES	NO_target_PT	NA
104823551	10482355	20140929	NA	NA	NA	NA	NA	M	CN	US	143	10515045	UNITED STATES	NO_target_PT	NA
104826981	10482698	20140929	201307	49	YR	110	KG	F	CN	US	143	10515045	UNITED STATES	NO_target_PT	HO
104827351	10482735	20140929	20140918	NA	NA	NA	NA	M	CN	US	143	10515045	UNITED STATES	NO_target_PT	NA
104827372	10482737	20141017	2014	NA	NA	6.8	KG	F	OT	US	144	10515045	UNITED STATES	NO_target_PT	NA
104827541	10482754	20140929	20140911	NA	NA	NA	NA	M	CN	US	143	10515045	UNITED STATES	NO_target_PT	NA
104837131	10483713	20140930	20140923	NA	NA	NA	NA	M	CN	US	143	10515045	UNITED STATES	NO_target_PT	NA
104839401	10483940	20140930	NA	NA	NA	NA	NA	F	CN	US	143	10515045	UNITED STATES	NO_target_PT	NA
104841961	10484196	20140930	NA	12	YR	NA	NA	NA	CN	US	143	10515045	UNITED STATES	NO_target_PT	NA
104844391	10484439	20140930	NA	NA	NA	NA	NA	F	CN	US	143	10515045	UNITED STATES	NO_target_PT	NA
104844491	10484449	20140930	NA	NA	NA	NA	NA	F	CN	US	143	10515045	UNITED STATES	NO_target_PT	NA
104846591	10484659	20140930	201409	NA	NA	NA	NA	F	CN	US	143	10515045	UNITED STATES	NO_target_PT	NA
104849741	10484974	20140930	201409	45	YR	92.52	KG	M	CN	US	143	10515045	UNITED STATES	NO_target_PT	NA
104853561	10485356	20140930	NA	3	YR	NA	NA	M	CN	US	143	10515045	UNITED STATES	NO_target_PT	NA
104853591	10485359	20140930	NA	NA	NA	NA	NA	F	CN	US	143	10515045	UNITED STATES	NO_target_PT	NA
104853611	10485361	20140930	NA	15	YR	NA	NA	F	CN	US	143	10515045	UNITED STATES	NO_target_PT	NA
104854001	10485400	20140930	20140918	83	YR	61.22	KG	M	CN	US	143	10515045	UNITED STATES	NO_target_PT	NA
104854581	10485458	20140930	201409	8	YR	NA	NA	F	CN	US	143	10515045	UNITED STATES	NO_target_PT	NA
104854611	10485461	20140930	NA	NA	NA	NA	NA	F	CN	US	143	10515045	UNITED STATES	NO_target_PT	NA
104854861	10485486	20140930	NA	NA	NA	NA	NA	M	CN	US	143	10515045	UNITED STATES	NO_target_PT	NA
104872841	10487284	20141001	2014	NA	NA	NA	NA	F	CN	US	144	10515045	UNITED STATES	NO_target_PT	NA
104876031	10487603	20141001	20140512	76	YR	64.4	KG	F	CN	US	144	10515045	UNITED STATES	NO_target_PT	NA
104877742	10487774	20141017	NA	NA	NA	NA	NA	M	CN	US	144	10515045	UNITED STATES	NO_target_PT	NA
104877771	10487777	20141001	NA	4	YR	NA	NA	M	CN	US	144	10515045	UNITED STATES	NO_target_PT	NA
104879211	10487921	20141001	2014	NA	NA	NA	NA	F	CN	US	144	10515045	UNITED STATES	NO_target_PT	NA
104879551	10487955	20141001	201409	18	YR	NA	NA	M	CN	US	144	10515045	UNITED STATES	NO_target_PT	NA
104879731	10487973	20141001	NA	NA	NA	NA	NA	F	CN	US	144	10515045	UNITED STATES	NO_target_PT	NA
104879742	10487974	20141104	NA	NA	NA	NA	NA	M	CN	US	144	10515045	UNITED STATES	NO_target_PT	NA
104879891	10487989	20141001	NA	NA	NA	NA	NA	F	CN	US	144	10515045	UNITED STATES	NO_target_PT	NA
104879911	10487991	20141001	NA	24	YR	NA	NA	M	CN	US	144	10515045	UNITED STATES	NO_target_PT	NA
104880411	10488041	20141001	20140925	NA	NA	NA	NA	F	CN	US	144	10515045	UNITED STATES	NO_target_PT	NA
104885321	10488532	20141002	NA	4	YR	NA	NA	M	CN	US	144	10515045	UNITED STATES	NO_target_PT	NA
104885381	10488538	20141002	NA	NA	NA	NA	NA	M	CN	US	144	10515045	UNITED STATES	NO_target_PT	NA
104885401	10488540	20141002	2011	NA	NA	NA	NA	M	CN	US	144	10515045	UNITED STATES	NO_target_PT	NA
104892801	10489280	20141002	NA	NA	NA	NA	NA	F	CN	US	144	10515045	UNITED STATES	NO_target_PT	NA
104950121	10495012	20141003	20140924	NA	NA	NA	NA	F	CN	US	144	10515045	UNITED STATES	NO_target_PT	NA
104952011	10495201	20141003	2014	NA	NA	NA	NA	F	CN	US	144	10515045	UNITED STATES	NO_target_PT	NA
104952021	10495202	20141003	NA	NA	NA	69.84	KG	F	CN	US	144	10515045	UNITED STATES	NO_target_PT	NA
104952051	10495205	20141003	NA	52	YR	NA	NA	F	CN	US	144	10515045	UNITED STATES	NO_target_PT	NA
104955911	10495591	20141003	NA	NA	NA	NA	NA	F	CN	US	144	10515045	UNITED STATES	NO_target_PT	NA
104955921	10495592	20141003	NA	NA	NA	45.35	KG	F	CN	US	144	10515045	UNITED STATES	NO_target_PT	NA
104956051	10495605	20141003	NA	NA	NA	NA	NA	M	CN	US	144	10515045	UNITED STATES	NO_target_PT	NA
104957971	10495797	20141003	NA	NA	NA	NA	NA	F	CN	US	144	10515045	UNITED STATES	NO_target_PT	NA
104958001	10495800	20141003	NA	NA	NA	NA	NA	F	CN	US	144	10515045	UNITED STATES	NO_target_PT	NA
104958021	10495802	20141003	NA	8	YR	NA	NA	NA	CN	US	144	10515045	UNITED STATES	NO_target_PT	NA
104960441	10496044	20141003	NA	NA	NA	NA	NA	F	CN	US	144	10515045	UNITED STATES	NO_target_PT	NA
104961951	10496195	20141003	201405	NA	NA	NA	NA	F	CN	US	144	10515045	UNITED STATES	NO_target_PT	NA
104962392	10496239	20141021	2009	NA	NA	NA	NA	F	CN	US	144	10515045	UNITED STATES	NO_target_PT	NA
104962421	10496242	20141003	NA	NA	NA	NA	NA	M	CN	US	144	10515045	UNITED STATES	NO_target_PT	NA
104962451	10496245	20141003	NA	95	YR	NA	NA	M	CN	US	144	10515045	UNITED STATES	NO_target_PT	NA
104963021	10496302	20141003	20140907	24	YR	NA	NA	M	CN	US	144	10515045	UNITED STATES	NO_target_PT	HO
104963052	10496305	20141008	2014	NA	NA	72.56	KG	M	CN	US	144	10515045	UNITED STATES	NO_target_PT	NA
104963222	10496322	20141121	NA	NA	NA	NA	NA	M	CN	US	144	10515045	UNITED STATES	NO_target_PT	NA
104976421	10497642	20141006	2010	NA	NA	NA	NA	F	CN	US	144	10515045	UNITED STATES	NO_target_PT	NA
104976481	10497648	20141006	NA	NA	NA	NA	NA	M	CN	US	144	10515045	UNITED STATES	NO_target_PT	NA
104978061	10497806	20141006	20140928	NA	NA	NA	NA	F	CN	US	144	10515045	UNITED STATES	NO_target_PT	NA
104980111	10498011	20141006	201408	NA	NA	NA	NA	F	CN	US	144	10515045	UNITED STATES	NO_target_PT	NA
104981601	10498160	20141006	NA	NA	NA	NA	NA	F	CN	US	144	10515045	UNITED STATES	NO_target_PT	NA
104985251	10498525	20141006	NA	NA	NA	47.62	KG	F	CN	US	144	10515045	UNITED STATES	NO_target_PT	NA
104988221	10498822	20141006	NA	94	YR	NA	NA	F	CN	US	144	10515045	UNITED STATES	NO_target_PT	NA
104994351	10499435	20141006	NA	NA	NA	NA	NA	F	CN	US	144	10515045	UNITED STATES	NO_target_PT	NA
105015191	10501519	20141007	NA	NA	NA	NA	NA	NA	CN	US	144	10515045	UNITED STATES	NO_target_PT	NA
105017491	10501749	20141007	NA	NA	NA	NA	NA	F	CN	US	144	10515045	UNITED STATES	NO_target_PT	NA
105019971	10501997	20141007	NA	NA	NA	NA	NA	M	CN	US	144	10515045	UNITED STATES	NO_target_PT	NA
105020051	10502005	20141007	NA	NA	NA	NA	NA	F	CN	US	144	10515045	UNITED STATES	NO_target_PT	NA
105020062	10502006	20141218	201409	32	YR	43.54	KG	F	CN	US	144	10515045	UNITED STATES	NO_target_PT	NA
105022231	10502223	20141007	NA	NA	NA	NA	NA	M	CN	US	144	10515045	UNITED STATES	NO_target_PT	NA
105026071	10502607	20141007	NA	NA	NA	NA	NA	F	CN	US	144	10515045	UNITED STATES	NO_target_PT	NA
105027931	10502793	20141007	NA	NA	NA	NA	NA	F	CN	US	144	10515045	UNITED STATES	NO_target_PT	NA
105027981	10502798	20141007	NA	NA	NA	NA	NA	NA	CN	US	144	10515045	UNITED STATES	NO_target_PT	NA
105029111	10502911	20141007	NA	NA	NA	NA	NA	F	CN	US	144	10515045	UNITED STATES	NO_target_PT	NA
105029972	10502997	20141008	NA	NA	NA	74.83	KG	F	CN	US	144	10515045	UNITED STATES	NO_target_PT	NA
105030561	10503056	20141007	NA	NA	NA	NA	NA	F	CN	US	144	10515045	UNITED STATES	NO_target_PT	NA
105045111	10504511	20141008	NA	NA	NA	NA	NA	F	CN	US	144	10515045	UNITED STATES	NO_target_PT	NA
105045162	10504516	20141008	NA	NA	NA	NA	NA	M	CN	US	144	10515045	UNITED STATES	NO_target_PT	NA
105045851	10504585	20141008	NA	NA	NA	NA	NA	M	CN	US	144	10515045	UNITED STATES	NO_target_PT	NA
105045861	10504586	20141008	NA	NA	NA	NA	NA	M	CN	US	144	10515045	UNITED STATES	NO_target_PT	NA
105047831	10504783	20141008	NA	NA	NA	NA	NA	F	CN	US	144	10515045	UNITED STATES	NO_target_PT	NA
105047841	10504784	20141008	NA	NA	NA	NA	NA	F	CN	US	144	10515045	UNITED STATES	NO_target_PT	NA
105049201	10504920	20141008	NA	NA	NA	NA	NA	F	CN	US	144	10515045	UNITED STATES	NO_target_PT	NA
105049221	10504922	20141008	NA	NA	NA	NA	NA	M	CN	US	144	10515045	UNITED STATES	NO_target_PT	NA
105050861	10505086	20141008	NA	NA	NA	NA	NA	M	CN	US	144	10515045	UNITED STATES	NO_target_PT	NA
105050891	10505089	20141008	NA	NA	NA	NA	NA	M	CN	US	144	10515045	UNITED STATES	NO_target_PT	NA
105050981	10505098	20141008	NA	NA	NA	NA	NA	F	CN	US	144	10515045	UNITED STATES	NO_target_PT	NA
105052641	10505264	20141008	NA	NA	NA	NA	NA	M	CN	US	144	10515045	UNITED STATES	NO_target_PT	NA
105052651	10505265	20141008	NA	NA	NA	NA	NA	F	CN	US	144	10515045	UNITED STATES	NO_target_PT	NA
105052661	10505266	20141008	NA	NA	NA	NA	NA	F	CN	US	144	10515045	UNITED STATES	NO_target_PT	NA
105052681	10505268	20141008	NA	NA	NA	NA	NA	F	CN	US	144	10515045	UNITED STATES	NO_target_PT	NA
105054631	10505463	20141008	NA	NA	NA	NA	NA	M	CN	US	144	10515045	UNITED STATES	NO_target_PT	NA
105054671	10505467	20141008	201410	NA	NA	NA	NA	M	CN	US	144	10515045	UNITED STATES	NO_target_PT	NA
105054681	10505468	20141008	2008	NA	NA	NA	NA	F	CN	US	144	10515045	UNITED STATES	NO_target_PT	NA
105054722	10505472	20141022	NA	NA	NA	NA	NA	F	CN	US	144	10515045	UNITED STATES	NO_target_PT	NA
105054731	10505473	20141008	NA	NA	NA	NA	NA	F	CN	US	144	10515045	UNITED STATES	NO_target_PT	NA
105054771	10505477	20141008	NA	NA	NA	NA	NA	F	CN	US	144	10515045	UNITED STATES	NO_target_PT	NA
105054781	10505478	20141008	NA	NA	NA	74.83	KG	M	CN	US	144	10515045	UNITED STATES	NO_target_PT	NA
105054811	10505481	20141008	2014	NA	NA	NA	NA	M	CN	US	144	10515045	UNITED STATES	NO_target_PT	NA
105054861	10505486	20141008	NA	NA	NA	NA	NA	F	CN	US	144	10515045	UNITED STATES	NO_target_PT	NA
105054871	10505487	20141008	20140929	NA	NA	NA	NA	M	CN	US	144	10515045	UNITED STATES	NO_target_PT	NA
105054881	10505488	20141008	NA	94	YR	NA	NA	F	CN	US	144	10515045	UNITED STATES	NO_target_PT	NA
105054891	10505489	20141008	201408	NA	NA	NA	NA	F	CN	US	144	10515045	UNITED STATES	NO_target_PT	NA
105054921	10505492	20141008	20140108	44	YR	117.91	KG	M	CN	US	144	10515045	UNITED STATES	NO_target_PT	NA
105054991	10505499	20141008	20140928	NA	NA	NA	NA	F	CN	US	144	10515045	UNITED STATES	NO_target_PT	NA
105055071	10505507	20141008	NA	NA	NA	NA	NA	M	CN	US	144	10515045	UNITED STATES	NO_target_PT	NA
105055081	10505508	20141008	201410	NA	NA	NA	NA	F	CN	US	144	10515045	UNITED STATES	NO_target_PT	NA
105055091	10505509	20141008	NA	NA	NA	NA	NA	F	CN	US	144	10515045	UNITED STATES	NO_target_PT	NA
105055111	10505511	20141008	NA	NA	NA	NA	NA	F	CN	US	144	10515045	UNITED STATES	NO_target_PT	NA
105055121	10505512	20141008	20140930	NA	NA	NA	NA	F	CN	US	144	10515045	UNITED STATES	NO_target_PT	NA
105055141	10505514	20141008	NA	NA	NA	NA	NA	M	CN	US	144	10515045	UNITED STATES	NO_target_PT	NA
105085521	10508552	20141009	NA	NA	NA	NA	NA	M	CN	US	144	10515045	UNITED STATES	NO_target_PT	NA
105085591	10508559	20141009	20141003	NA	NA	NA	NA	M	CN	US	144	10515045	UNITED STATES	NO_target_PT	NA
105085601	10508560	20141009	NA	NA	NA	NA	NA	NA	CN	US	144	10515045	UNITED STATES	NO_target_PT	NA
105089981	10508998	20141009	NA	NA	NA	NA	NA	F	CN	US	144	10515045	UNITED STATES	NO_target_PT	NA
105090031	10509003	20141009	2014	NA	NA	NA	NA	M	CN	US	144	10515045	UNITED STATES	NO_target_PT	NA
105091792	10509179	20141104	NA	NA	NA	56.69	KG	F	CN	US	144	10515045	UNITED STATES	NO_target_PT	NA
105091801	10509180	20141009	20141002	NA	NA	NA	NA	F	CN	US	144	10515045	UNITED STATES	NO_target_PT	NA
105093571	10509357	20141009	2014	NA	NA	NA	NA	M	CN	US	144	10515045	UNITED STATES	NO_target_PT	NA
105112901	10511290	20141010	NA	NA	NA	NA	NA	M	CN	US	144	10515045	UNITED STATES	NO_target_PT	NA
105116021	10511602	20141010	NA	NA	NA	NA	NA	F	CN	US	144	10515045	UNITED STATES	NO_target_PT	NA
105116081	10511608	20141010	NA	NA	NA	NA	NA	F	CN	US	144	10515045	UNITED STATES	NO_target_PT	NA
105118651	10511865	20141010	NA	NA	NA	NA	NA	F	CN	US	144	10515045	UNITED STATES	NO_target_PT	NA
105134801	10513480	20141013	NA	6	YR	NA	NA	M	CN	US	144	10515045	UNITED STATES	NO_target_PT	NA
105134811	10513481	20141013	201410	NA	NA	NA	NA	M	CN	US	144	10515045	UNITED STATES	NO_target_PT	NA
105134951	10513495	20141013	NA	NA	NA	NA	NA	M	CN	US	144	10515045	UNITED STATES	NO_target_PT	NA
105141801	10514180	20141013	NA	NA	NA	NA	NA	NA	CN	US	144	10515045	UNITED STATES	NO_target_PT	NA
105142491	10514249	20141013	NA	NA	NA	NA	NA	F	CN	US	144	10515045	UNITED STATES	NO_target_PT	NA
105144811	10514481	20141013	2012	NA	NA	NA	NA	M	CN	US	144	10515045	UNITED STATES	NO_target_PT	NA
105146362	10514636	20150102	NA	NA	NA	NA	NA	F	CN	US	151	10515045	UNITED STATES	NO_target_PT	NA
105160455	10516045	20141112	20140918	84	YR	NA	NA	M	MD	JP	144	450340	JAPAN	NO_target_PT	DE
105163061	10516306	20141010	20141008	63	YR	69.39927	LBS	M	NA	US	144	10515045	UNITED STATES	NO_target_PT	NA
105163311	10516331	20141002	20130911	71	YR	61.68824	LBS	F	MD	US	144	10515045	UNITED STATES	NO_target_PT	HO
105163481	10516348	20141002	20130925	60	YR	81.6462	LBS	M	CN	US	144	10515045	UNITED STATES	NO_target_PT	HO
105164831	10516483	20141014	NA	NA	NA	NA	NA	F	CN	US	144	10515045	UNITED STATES	NO_target_PT	NA
105166182	10516618	20141030	NA	NA	NA	NA	NA	M	CN	US	144	10515045	UNITED STATES	NO_target_PT	NA
105168601	10516860	20141014	20140803	83	YR	64.4	KG	F	CN	US	144	10515045	UNITED STATES	NO_target_PT	NA
105185262	10518526	20141023	201410	91	YR	NA	NA	F	CN	US	144	10515045	UNITED STATES	NO_target_PT	NA
105185281	10518528	20141015	NA	NA	NA	NA	NA	F	CN	US	144	10515045	UNITED STATES	NO_target_PT	NA
105186681	10518668	20141015	NA	NA	NA	NA	NA	F	CN	US	144	10515045	UNITED STATES	NO_target_PT	NA
105186701	10518670	20141015	NA	10	YR	NA	NA	F	CN	US	144	10515045	UNITED STATES	NO_target_PT	NA
105186771	10518677	20141015	NA	NA	NA	NA	NA	M	CN	US	144	10515045	UNITED STATES	NO_target_PT	NA
105188471	10518847	20141015	NA	NA	NA	NA	NA	F	CN	US	144	10515045	UNITED STATES	NO_target_PT	NA
105189091	10518909	20141014	20140801	8	YR	26.76181	LBS	M	NA	US	144	10515045	UNITED STATES	NO_target_PT	NA
105191821	10519182	20141015	NA	NA	NA	NA	NA	M	CN	US	144	10515045	UNITED STATES	NO_target_PT	NA
105192021	10519202	20141015	20141007	NA	NA	NA	NA	NA	CN	US	144	10515045	UNITED STATES	NO_target_PT	NA
105195061	10519506	20141015	20141006	NA	NA	NA	NA	M	CN	US	144	10515045	UNITED STATES	NO_target_PT	NA
105197062	10519706	20141107	2014	80	YR	60.77	KG	F	CN	US	144	10515045	UNITED STATES	NO_target_PT	NA
105197071	10519707	20141015	20141010	NA	NA	NA	NA	F	CN	US	144	10515045	UNITED STATES	NO_target_PT	NA
105197101	10519710	20141015	NA	NA	NA	NA	NA	M	CN	US	144	10515045	UNITED STATES	NO_target_PT	NA
105198331	10519833	20141015	NA	NA	NA	NA	NA	M	CN	US	144	10515045	UNITED STATES	NO_target_PT	NA
105200812	10520081	20141029	20141012	51	YR	51.7	KG	F	CN	US	144	10515045	UNITED STATES	NO_target_PT	NA
105200852	10520085	20150319	20141009	NA	NA	NA	NA	M	CN	US	151	10515045	UNITED STATES	NO_target_PT	NA
105201401	10520140	20141015	2014	NA	NA	NA	NA	F	CN	US	144	10515045	UNITED STATES	NO_target_PT	NA
105204841	10520484	20141015	NA	NA	NA	NA	NA	M	CN	US	144	10515045	UNITED STATES	NO_target_PT	NA
105206071	10520607	20141015	NA	NA	NA	NA	NA	F	CN	US	144	10515045	UNITED STATES	NO_target_PT	NA
105206771	10520677	20141015	20141012	NA	NA	NA	NA	F	CN	US	144	10515045	UNITED STATES	NO_target_PT	OT
105219181	10521918	20141016	20141009	NA	NA	NA	NA	F	CN	US	144	10515045	UNITED STATES	NO_target_PT	NA
105222431	10522243	20141016	20140828	81	YR	NA	NA	F	OT	US	144	10515045	UNITED STATES	NO_target_PT	NA
105243441	10524344	20141017	NA	NA	NA	NA	NA	M	CN	US	144	10515045	UNITED STATES	NO_target_PT	NA
105245161	10524516	20141017	20141006	91	YR	NA	NA	M	CN	US	144	10515045	UNITED STATES	NO_target_PT	NA
105250471	10525047	20141017	20140330	84	YR	74.38	KG	F	CN	US	144	10515045	UNITED STATES	NO_target_PT	NA
105250481	10525048	20141017	20141005	NA	NA	NA	NA	F	CN	US	144	10515045	UNITED STATES	NO_target_PT	NA
105251371	10525137	20141017	NA	NA	NA	NA	NA	F	CN	US	144	10515045	UNITED STATES	NO_target_PT	NA
105252521	10525252	20141017	201410	NA	NA	NA	NA	F	CN	US	144	10515045	UNITED STATES	NO_target_PT	NA
105252571	10525257	20141017	20141005	NA	NA	NA	NA	M	CN	US	144	10515045	UNITED STATES	NO_target_PT	NA
105253661	10525366	20141017	201410	NA	NA	NA	NA	F	CN	US	144	10515045	UNITED STATES	NO_target_PT	NA
105254441	10525444	20141017	NA	NA	NA	NA	NA	F	CN	US	144	10515045	UNITED STATES	NO_target_PT	NA
105254491	10525449	20141017	NA	NA	NA	NA	NA	F	CN	US	144	10515045	UNITED STATES	NO_target_PT	NA
105254511	10525451	20141017	NA	NA	NA	NA	NA	F	CN	US	144	10515045	UNITED STATES	NO_target_PT	NA
105270591	10527059	20141016	20110420	12	YR	45.359	LBS	F	NA	US	144	10515045	UNITED STATES	NO_target_PT	DE
105275851	10527585	20141020	NA	NA	NA	NA	NA	F	CN	US	144	10515045	UNITED STATES	NO_target_PT	NA
105279981	10527998	20141020	20141007	91	YR	61.22	KG	F	CN	US	144	10515045	UNITED STATES	NO_target_PT	NA
105280001	10528000	20141020	20141005	NA	NA	NA	NA	F	CN	US	144	10515045	UNITED STATES	NO_target_PT	NA
105285991	10528599	20141017	NA	5	YR	45.359	LBS	M	NA	US	144	10515045	UNITED STATES	NO_target_PT	OT
105291891	10529189	20141020	20141007	NA	NA	NA	NA	F	CN	US	144	10515045	UNITED STATES	NO_target_PT	NA
105291901	10529190	20141020	NA	NA	NA	NA	NA	F	CN	US	144	10515045	UNITED STATES	NO_target_PT	NA
105292082	10529208	20141201	20141010	NA	NA	NA	NA	F	CN	US	144	10515045	UNITED STATES	NO_target_PT	NA
105292091	10529209	20141020	NA	NA	NA	NA	NA	F	CN	US	144	10515045	UNITED STATES	NO_target_PT	NA
105292201	10529220	20141020	201410	NA	NA	NA	NA	F	CN	US	144	10515045	UNITED STATES	NO_target_PT	NA
105292252	10529225	20141114	2014	86	YR	44.44	KG	F	CN	US	144	10515045	UNITED STATES	NO_target_PT	NA
105292351	10529235	20141020	NA	NA	NA	NA	NA	M	CN	US	144	10515045	UNITED STATES	NO_target_PT	NA
105292361	10529236	20141020	NA	NA	NA	NA	NA	F	CN	US	144	10515045	UNITED STATES	NO_target_PT	NA
105301981	10530198	20141021	2014	NA	NA	NA	NA	F	CN	US	144	10515045	UNITED STATES	NO_target_PT	NA
105304872	10530487	20141110	NA	NA	NA	NA	NA	F	CN	US	144	10515045	UNITED STATES	NO_target_PT	OT
105304881	10530488	20141021	20141009	NA	NA	NA	NA	M	CN	US	144	10515045	UNITED STATES	NO_target_PT	NA
105306821	10530682	20141021	2010	NA	NA	27.21	KG	F	CN	US	144	10515045	UNITED STATES	NO_target_PT	NA
105308441	10530844	20141021	20141013	NA	NA	NA	NA	F	CN	US	144	10515045	UNITED STATES	NO_target_PT	NA
105309581	10530958	20141021	NA	NA	NA	NA	NA	F	CN	US	144	10515045	UNITED STATES	NO_target_PT	NA
105309621	10530962	20141021	NA	NA	NA	NA	NA	M	CN	US	144	10515045	UNITED STATES	NO_target_PT	NA
105309651	10530965	20141021	NA	NA	NA	NA	NA	M	CN	US	144	10515045	UNITED STATES	NO_target_PT	NA
105310291	10531029	20141021	20141014	NA	NA	NA	NA	F	CN	US	144	10515045	UNITED STATES	NO_target_PT	NA
105311812	10531181	20141218	20141010	85	YR	62.13	KG	M	CN	US	144	10515045	UNITED STATES	NO_target_PT	NA
105312541	10531254	20141021	NA	NA	NA	NA	NA	F	CN	US	144	10515045	UNITED STATES	NO_target_PT	NA
105314281	10531428	20141021	NA	NA	NA	NA	NA	M	CN	US	144	10515045	UNITED STATES	NO_target_PT	NA
105315891	10531589	20141021	NA	NA	NA	NA	NA	F	CN	US	144	10515045	UNITED STATES	NO_target_PT	NA
105315941	10531594	20141021	20141015	NA	NA	NA	NA	F	CN	US	144	10515045	UNITED STATES	NO_target_PT	NA
105317292	10531729	20141112	201409	20	YR	126.98	KG	M	CN	US	144	10515045	UNITED STATES	NO_target_PT	NA
105318821	10531882	20141021	20141015	NA	NA	NA	NA	M	CN	US	144	10515045	UNITED STATES	NO_target_PT	NA
105322321	10532232	20141021	NA	3	YR	NA	NA	F	CN	US	144	10515045	UNITED STATES	NO_target_PT	NA
105340371	10534037	20141022	NA	NA	NA	NA	NA	F	CN	US	144	10515045	UNITED STATES	NO_target_PT	NA
105341751	10534175	20141022	201410	NA	NA	NA	NA	M	CN	US	144	10515045	UNITED STATES	NO_target_PT	NA
105344941	10534494	20141021	NA	NA	NA	NA	NA	F	OT	US	144	10515045	UNITED STATES	NO_target_PT	NA
105345151	10534515	20141022	201410	NA	NA	NA	NA	F	CN	US	144	10515045	UNITED STATES	NO_target_PT	NA
105347691	10534769	20141022	20141017	NA	NA	NA	NA	F	CN	US	144	10515045	UNITED STATES	NO_target_PT	NA
105347701	10534770	20141022	NA	NA	NA	NA	NA	F	CN	US	144	10515045	UNITED STATES	NO_target_PT	NA
105351311	10535131	20141022	NA	NA	NA	NA	NA	F	CN	US	144	10515045	UNITED STATES	NO_target_PT	NA
105369941	10536994	20141022	NA	NA	NA	NA	NA	M	CN	US	144	10515045	UNITED STATES	NO_target_PT	NA
105376541	10537654	20141023	20141007	NA	NA	NA	NA	F	CN	US	144	10515045	UNITED STATES	NO_target_PT	NA
105377041	10537704	20141023	NA	NA	NA	NA	NA	F	CN	US	144	10515045	UNITED STATES	NO_target_PT	NA
105377061	10537706	20141023	NA	NA	NA	NA	NA	F	CN	US	144	10515045	UNITED STATES	NO_target_PT	NA
105377081	10537708	20141023	NA	NA	NA	NA	NA	F	CN	US	144	10515045	UNITED STATES	NO_target_PT	NA
105377732	10537773	20141218	201410	89	YR	61.22	KG	M	CN	US	144	10515045	UNITED STATES	NO_target_PT	NA
105377741	10537774	20141023	2014	NA	NA	NA	NA	F	CN	US	144	10515045	UNITED STATES	NO_target_PT	NA
105377761	10537776	20141023	NA	NA	NA	NA	NA	M	CN	US	144	10515045	UNITED STATES	NO_target_PT	NA
105378931	10537893	20141023	NA	NA	NA	NA	NA	F	CN	US	144	10515045	UNITED STATES	NO_target_PT	NA
105378961	10537896	20141023	NA	NA	NA	NA	NA	F	CN	US	144	10515045	UNITED STATES	NO_target_PT	NA
105380481	10538048	20141023	NA	NA	NA	NA	NA	F	CN	US	144	10515045	UNITED STATES	NO_target_PT	NA
105380491	10538049	20141023	NA	NA	NA	NA	NA	M	CN	US	144	10515045	UNITED STATES	NO_target_PT	NA
105380551	10538055	20141023	NA	NA	NA	NA	NA	F	CN	US	144	10515045	UNITED STATES	NO_target_PT	NA
105381611	10538161	20141023	NA	NA	NA	NA	NA	M	CN	US	144	10515045	UNITED STATES	NO_target_PT	NA
105382531	10538253	20141023	201410	NA	NA	NA	NA	F	CN	US	144	10515045	UNITED STATES	NO_target_PT	NA
105384071	10538407	20141023	2014	NA	NA	NA	NA	F	CN	US	144	10515045	UNITED STATES	NO_target_PT	NA
105384101	10538410	20141023	20141019	NA	NA	NA	NA	M	CN	US	144	10515045	UNITED STATES	NO_target_PT	NA
105386332	10538633	20141118	2014	73	YR	70.3	KG	F	CN	US	144	10515045	UNITED STATES	NO_target_PT	NA
105386371	10538637	20141023	20141013	NA	NA	NA	NA	F	CN	US	144	10515045	UNITED STATES	NO_target_PT	NA
105386481	10538648	20141023	20141013	NA	NA	NA	NA	M	CN	US	144	10515045	UNITED STATES	NO_target_PT	NA
105387941	10538794	20141023	NA	NA	NA	NA	NA	F	CN	US	144	10515045	UNITED STATES	NO_target_PT	NA
105388421	10538842	20141023	20141016	NA	NA	NA	NA	F	CN	US	144	10515045	UNITED STATES	NO_target_PT	NA
105391961	10539196	20141023	NA	NA	NA	NA	NA	M	CN	US	144	10515045	UNITED STATES	NO_target_PT	NA
105392341	10539234	20141023	201410	NA	NA	NA	NA	F	CN	US	144	10515045	UNITED STATES	NO_target_PT	NA
105392411	10539241	20141023	NA	NA	NA	NA	NA	M	CN	US	144	10515045	UNITED STATES	NO_target_PT	NA
105392441	10539244	20141023	NA	9	YR	42.18	KG	F	CN	US	144	10515045	UNITED STATES	NO_target_PT	NA
105392602	10539260	20141219	201410	76	YR	NA	NA	M	CN	US	144	10515045	UNITED STATES	NO_target_PT	NA
105404941	10540494	20141023	NA	6	YR	58.9667	LBS	M	NA	US	144	10515045	UNITED STATES	NO_target_PT	DS
105410841	10541084	20141024	NA	NA	NA	NA	NA	F	CN	US	144	10515045	UNITED STATES	NO_target_PT	NA
105410881	10541088	20141024	NA	NA	NA	NA	NA	F	CN	US	144	10515045	UNITED STATES	NO_target_PT	NA
105410891	10541089	20141024	NA	NA	NA	NA	NA	M	CN	US	144	10515045	UNITED STATES	NO_target_PT	NA
105411671	10541167	20141024	NA	NA	NA	NA	NA	M	CN	US	144	10515045	UNITED STATES	NO_target_PT	DE
105412991	10541299	20141024	NA	NA	NA	NA	NA	M	CN	US	144	10515045	UNITED STATES	NO_target_PT	NA
105414921	10541492	20141024	NA	NA	NA	NA	NA	M	CN	US	144	10515045	UNITED STATES	NO_target_PT	NA
105482321	10548232	20141024	20140926	54	YR	NA	NA	M	MD	US	144	10515045	UNITED STATES	NO_target_PT	OT
105497171	10549717	20141028	NA	NA	NA	NA	NA	F	CN	US	144	10515045	UNITED STATES	NO_target_PT	NA
105497181	10549718	20141028	NA	NA	NA	NA	NA	F	CN	US	144	10515045	UNITED STATES	NO_target_PT	NA
105498341	10549834	20141028	201410	NA	NA	NA	NA	F	CN	US	144	10515045	UNITED STATES	NO_target_PT	HO
105498351	10549835	20141028	NA	NA	NA	65.76	KG	M	CN	US	144	10515045	UNITED STATES	NO_target_PT	NA
105498361	10549836	20141028	NA	NA	NA	NA	NA	F	CN	US	144	10515045	UNITED STATES	NO_target_PT	NA
105519781	10551978	20141029	2014	NA	NA	NA	NA	F	CN	US	144	10515045	UNITED STATES	NO_target_PT	NA
105521031	10552103	20141029	NA	NA	NA	62.59	KG	F	CN	US	144	10515045	UNITED STATES	NO_target_PT	NA
105522561	10552256	20141029	NA	NA	NA	NA	NA	M	CN	US	144	10515045	UNITED STATES	NO_target_PT	NA
105522571	10552257	20141029	NA	NA	NA	NA	NA	F	CN	US	144	10515045	UNITED STATES	NO_target_PT	NA
105522581	10552258	20141029	NA	NA	NA	NA	NA	F	CN	US	144	10515045	UNITED STATES	NO_target_PT	NA
105522631	10552263	20141029	NA	NA	NA	NA	NA	M	CN	US	144	10515045	UNITED STATES	NO_target_PT	NA
105524041	10552404	20141029	201410	NA	NA	NA	NA	F	CN	US	144	10515045	UNITED STATES	NO_target_PT	NA
105524061	10552406	20141029	NA	NA	NA	NA	NA	F	CN	US	144	10515045	UNITED STATES	NO_target_PT	NA
105525151	10552515	20141029	201408	94	YR	49.89	KG	F	CN	US	144	10515045	UNITED STATES	NO_target_PT	NA
105525161	10552516	20141029	2014	72	YR	71.66	KG	F	CN	US	144	10515045	UNITED STATES	NO_target_PT	NA
105526841	10552684	20141029	NA	NA	NA	NA	NA	F	CN	US	144	10515045	UNITED STATES	NO_target_PT	NA
105540301	10554030	20141028	20141013	59	YR	58.05952	LBS	F	CN	US	144	10515045	UNITED STATES	NO_target_PT	OT
105540441	10554044	20141030	NA	NA	NA	NA	NA	M	CN	US	144	10515045	UNITED STATES	NO_target_PT	NA
105542241	10554224	20141030	NA	NA	NA	NA	NA	F	CN	US	144	10515045	UNITED STATES	NO_target_PT	NA
105542271	10554227	20141030	NA	4	YR	14.51	KG	NA	CN	US	144	10515045	UNITED STATES	NO_target_PT	NA
105544572	10554457	20141202	201408	32	YR	68.27	KG	F	CN	US	144	10515045	UNITED STATES	NO_target_PT	NA
105544621	10554462	20141030	2014	NA	NA	NA	NA	F	CN	US	144	10515045	UNITED STATES	NO_target_PT	NA
105556711	10555671	20141030	NA	NA	NA	NA	NA	F	CN	US	144	10515045	UNITED STATES	NO_target_PT	NA
105556741	10555674	20141030	20141020	NA	NA	NA	NA	F	CN	US	144	10515045	UNITED STATES	NO_target_PT	NA
105561031	10556103	20141031	NA	NA	NA	NA	NA	F	CN	US	144	10515045	UNITED STATES	NO_target_PT	NA
105565132	10556513	20141114	NA	NA	NA	54.42	KG	F	CN	US	144	10515045	UNITED STATES	NO_target_PT	NA
105565441	10556544	20141031	20141028	NA	NA	NA	NA	F	CN	US	144	10515045	UNITED STATES	NO_target_PT	NA
105575862	10557586	20141114	NA	NA	NA	103.4	KG	M	CN	US	144	10515045	UNITED STATES	NO_target_PT	NA
105578491	10557849	20141031	NA	84	YR	NA	NA	M	CN	US	144	10515045	UNITED STATES	NO_target_PT	NA
105586451	10558645	20141031	201410	NA	NA	NA	NA	F	CN	US	144	10515045	UNITED STATES	NO_target_PT	NA
105586481	10558648	20141031	NA	NA	NA	NA	NA	F	CN	US	144	10515045	UNITED STATES	NO_target_PT	NA
105587141	10558714	20141031	NA	30	YR	NA	NA	M	CN	US	144	10515045	UNITED STATES	NO_target_PT	NA
105598801	10559880	20141030	20141013	72	YR	76.65671	LBS	F	NA	US	144	10515045	UNITED STATES	NO_target_PT	HO
105607923	10560792	20150112	2009	NA	NA	61.22	KG	F	CN	US	151	10515045	UNITED STATES	NO_target_PT	NA
105612851	10561285	20141103	NA	NA	NA	NA	NA	F	CN	US	144	10515045	UNITED STATES	NO_target_PT	NA
105613381	10561338	20141103	NA	NA	NA	NA	NA	F	CN	US	144	10515045	UNITED STATES	NO_target_PT	NA
105614021	10561402	20141103	NA	NA	NA	NA	NA	M	CN	US	144	10515045	UNITED STATES	NO_target_PT	NA
105614051	10561405	20141103	NA	NA	NA	NA	NA	F	CN	US	144	10515045	UNITED STATES	NO_target_PT	NA
105614711	10561471	20141103	20141021	NA	NA	NA	NA	F	CN	US	144	10515045	UNITED STATES	NO_target_PT	NA
105614721	10561472	20141103	20141022	NA	NA	NA	NA	M	CN	US	144	10515045	UNITED STATES	NO_target_PT	NA
105629091	10562909	20141103	NA	55	YR	95.2539	LBS	M	CN	US	144	10515045	UNITED STATES	NO_target_PT	NA
105631061	10563106	20141103	20141021	60	YR	52.61644	LBS	F	CN	US	144	10515045	UNITED STATES	NO_target_PT	HO
105631461	10563146	20141104	NA	94	YR	NA	NA	F	CN	US	144	10515045	UNITED STATES	NO_target_PT	NA
105635931	10563593	20141104	2014	NA	NA	NA	NA	F	CN	US	144	10515045	UNITED STATES	NO_target_PT	NA
105641091	10564109	20141104	201408	NA	NA	NA	NA	F	CN	US	144	10515045	UNITED STATES	NO_target_PT	NA
105644021	10564402	20141104	NA	NA	NA	NA	NA	F	CN	US	144	10515045	UNITED STATES	NO_target_PT	NA
105646042	10564604	20141104	2014	NA	NA	NA	NA	M	CN	US	144	10515045	UNITED STATES	NO_target_PT	NA
105646661	10564666	20141104	201410	84	YR	NA	NA	M	CN	US	144	10515045	UNITED STATES	NO_target_PT	NA
105652921	10565292	20141104	NA	29	YR	68.0385	LBS	F	NA	US	144	10515045	UNITED STATES	NO_target_PT	DS
105659922	10565992	20141121	NA	NA	NA	NA	NA	F	CN	US	144	10515045	UNITED STATES	NO_target_PT	NA
105662501	10566250	20141105	NA	NA	NA	NA	NA	F	CN	US	144	10515045	UNITED STATES	NO_target_PT	NA
105662631	10566263	20141105	NA	NA	NA	NA	NA	F	CN	US	144	10515045	UNITED STATES	NO_target_PT	NA
105663641	10566364	20141105	NA	NA	NA	NA	NA	M	CN	US	144	10515045	UNITED STATES	NO_target_PT	NA
105664363	10566436	20141215	201410	73	YR	86.17	KG	F	OT	US	144	10515045	UNITED STATES	NO_target_PT	HO
105666131	10566613	20141105	NA	NA	NA	NA	NA	M	CN	US	144	10515045	UNITED STATES	NO_target_PT	NA
105666141	10566614	20141105	NA	NA	NA	NA	NA	F	CN	US	144	10515045	UNITED STATES	NO_target_PT	NA
105666151	10566615	20141105	NA	NA	NA	NA	NA	M	CN	US	144	10515045	UNITED STATES	NO_target_PT	OT
105669691	10566969	20141105	20141018	NA	NA	NA	NA	M	CN	US	144	10515045	UNITED STATES	NO_target_PT	NA
105669711	10566971	20141105	NA	NA	NA	NA	NA	F	CN	US	144	10515045	UNITED STATES	NO_target_PT	NA
105669731	10566973	20141105	NA	NA	NA	NA	NA	M	CN	US	144	10515045	UNITED STATES	NO_target_PT	NA
105670031	10567003	20141105	20141021	NA	NA	NA	NA	M	CN	US	144	10515045	UNITED STATES	NO_target_PT	NA
105670051	10567005	20141105	NA	NA	NA	NA	NA	F	CN	US	144	10515045	UNITED STATES	NO_target_PT	NA
105670071	10567007	20141105	NA	12	YR	NA	NA	M	CN	US	144	10515045	UNITED STATES	NO_target_PT	NA
105670351	10567035	20141105	20141022	NA	NA	NA	NA	F	CN	US	144	10515045	UNITED STATES	NO_target_PT	NA
105670361	10567036	20141105	NA	NA	NA	NA	NA	M	CN	US	144	10515045	UNITED STATES	NO_target_PT	NA
105670681	10567068	20141105	NA	NA	NA	NA	NA	M	CN	US	144	10515045	UNITED STATES	NO_target_PT	NA
105670691	10567069	20141105	NA	83	YR	NA	NA	NA	CN	US	144	10515045	UNITED STATES	NO_target_PT	NA
105680821	10568082	20141105	NA	30	YR	NA	NA	F	CN	US	144	10515045	UNITED STATES	NO_target_PT	OT
105684321	10568432	20141106	NA	NA	NA	NA	NA	NA	CN	US	144	10515045	UNITED STATES	NO_target_PT	NA
105686151	10568615	20141106	NA	NA	NA	NA	NA	M	CN	US	144	10515045	UNITED STATES	NO_target_PT	NA
105686181	10568618	20141106	NA	NA	NA	NA	NA	NA	CN	US	144	10515045	UNITED STATES	NO_target_PT	NA
105686231	10568623	20141106	2014	NA	NA	NA	NA	F	CN	US	144	10515045	UNITED STATES	NO_target_PT	NA
105688101	10568810	20141106	NA	NA	NA	NA	NA	F	CN	US	144	10515045	UNITED STATES	NO_target_PT	NA
105689361	10568936	20141106	201410	74	YR	NA	NA	F	CN	US	144	10515045	UNITED STATES	NO_target_PT	NA
105690221	10569022	20141106	NA	NA	NA	NA	NA	M	CN	US	144	10515045	UNITED STATES	NO_target_PT	NA
105691151	10569115	20141106	2014	NA	NA	NA	NA	F	CN	US	144	10515045	UNITED STATES	NO_target_PT	HO
105692191	10569219	20141106	20141030	NA	NA	NA	NA	F	CN	US	144	10515045	UNITED STATES	NO_target_PT	NA
105700661	10570066	20141105	20131018	74	YR	NA	NA	F	MD	US	144	10515045	UNITED STATES	NO_target_PT	HO
105700721	10570072	20141106	20021108	22	YR	68.0385	LBS	F	NA	US	144	10515045	UNITED STATES	NO_target_PT	DS
105705252	10570525	20141121	20141029	75	YR	79.37	KG	F	CN	US	144	10515045	UNITED STATES	NO_target_PT	NA
105706881	10570688	20141107	NA	NA	NA	NA	NA	F	CN	US	144	10515045	UNITED STATES	NO_target_PT	NA
105708341	10570834	20141107	NA	NA	NA	NA	NA	F	CN	US	144	10515045	UNITED STATES	NO_target_PT	NA
105708361	10570836	20141107	NA	NA	NA	NA	NA	F	CN	US	144	10515045	UNITED STATES	NO_target_PT	NA
105713641	10571364	20141107	NA	NA	NA	NA	NA	F	CN	US	144	10515045	UNITED STATES	NO_target_PT	NA
105716131	10571613	20141107	NA	NA	NA	NA	NA	NA	OT	IT	144	221243	ITALY	NO_target_PT	OT
105717661	10571766	20141107	NA	NA	NA	NA	NA	F	CN	US	144	10515045	UNITED STATES	NO_target_PT	NA
105720051	10572005	20141107	NA	NA	NA	NA	NA	M	CN	US	144	10515045	UNITED STATES	NO_target_PT	NA
105722091	10572209	20141108	NA	NA	NA	NA	NA	F	CN	US	144	10515045	UNITED STATES	NO_target_PT	NA
105722111	10572211	20141108	NA	NA	NA	NA	NA	F	CN	US	144	10515045	UNITED STATES	NO_target_PT	NA
105722121	10572212	20141108	NA	NA	NA	NA	NA	M	CN	US	144	10515045	UNITED STATES	NO_target_PT	NA
105722181	10572218	20141108	201407	NA	NA	NA	NA	M	CN	US	144	10515045	UNITED STATES	NO_target_PT	NA
105722191	10572219	20141108	2014	NA	NA	NA	NA	F	CN	US	144	10515045	UNITED STATES	NO_target_PT	NA
105722251	10572225	20141108	NA	NA	NA	NA	NA	M	CN	US	144	10515045	UNITED STATES	NO_target_PT	NA
105722281	10572228	20141108	NA	NA	NA	NA	NA	M	CN	US	144	10515045	UNITED STATES	NO_target_PT	NA
105722321	10572232	20141108	NA	NA	NA	77.55	KG	M	CN	US	144	10515045	UNITED STATES	NO_target_PT	NA
105723331	10572333	20141109	NA	NA	NA	NA	NA	F	CN	US	144	10515045	UNITED STATES	NO_target_PT	NA
105723341	10572334	20141109	NA	NA	NA	NA	NA	F	CN	US	144	10515045	UNITED STATES	NO_target_PT	NA
105723351	10572335	20141109	NA	NA	NA	NA	NA	M	CN	US	144	10515045	UNITED STATES	NO_target_PT	NA
105723361	10572336	20141109	NA	NA	NA	NA	NA	NA	CN	US	144	10515045	UNITED STATES	NO_target_PT	NA
105723371	10572337	20141109	201408	NA	NA	NA	NA	F	CN	US	144	10515045	UNITED STATES	NO_target_PT	NA
105723381	10572338	20141109	NA	NA	NA	NA	NA	M	CN	US	144	10515045	UNITED STATES	NO_target_PT	NA
105723391	10572339	20141109	NA	10	YR	NA	NA	F	CN	US	144	10515045	UNITED STATES	NO_target_PT	NA
105723401	10572340	20141109	20140806	NA	NA	NA	NA	M	CN	US	144	10515045	UNITED STATES	NO_target_PT	NA
105734361	10573436	20141110	NA	NA	NA	NA	NA	F	CN	US	144	10515045	UNITED STATES	NO_target_PT	NA
105734981	10573498	20141110	NA	NA	NA	NA	NA	M	CN	US	144	10515045	UNITED STATES	NO_target_PT	NA
105734991	10573499	20141110	20140717	NA	NA	NA	NA	M	CN	US	144	10515045	UNITED STATES	NO_target_PT	NA
105735051	10573505	20141110	20141024	NA	NA	NA	NA	F	CN	US	144	10515045	UNITED STATES	NO_target_PT	NA
105736701	10573670	20141110	NA	NA	NA	NA	NA	F	CN	US	144	10515045	UNITED STATES	NO_target_PT	NA
105736711	10573671	20141110	20141102	NA	NA	NA	NA	F	CN	US	144	10515045	UNITED STATES	NO_target_PT	NA
105736793	10573679	20150206	201409	72	YR	47.62	KG	F	CN	US	151	10515045	UNITED STATES	NO_target_PT	NA
105736821	10573682	20141110	NA	NA	NA	NA	NA	M	CN	US	144	10515045	UNITED STATES	NO_target_PT	NA
105740911	10574091	20141110	NA	0.83333333	MON	NA	NA	M	CN	US	144	10515045	UNITED STATES	NO_target_PT	NA
105741851	10574185	20141110	20140722	NA	NA	NA	NA	M	CN	US	144	10515045	UNITED STATES	NO_target_PT	NA
105741871	10574187	20141110	NA	NA	NA	NA	NA	F	CN	US	144	10515045	UNITED STATES	NO_target_PT	NA
105742071	10574207	20141110	NA	NA	NA	NA	NA	F	CN	US	144	10515045	UNITED STATES	NO_target_PT	NA
105742421	10574242	20141110	20140724	NA	NA	NA	NA	F	CN	US	144	10515045	UNITED STATES	NO_target_PT	NA
105744221	10574422	20141110	NA	NA	NA	NA	NA	F	CN	US	144	10515045	UNITED STATES	NO_target_PT	NA
105744261	10574426	20141110	NA	NA	NA	NA	NA	F	CN	US	144	10515045	UNITED STATES	NO_target_PT	NA
105744331	10574433	20141110	NA	83	YR	NA	NA	F	CN	US	144	10515045	UNITED STATES	NO_target_PT	NA
105745601	10574560	20141110	NA	NA	NA	NA	NA	F	CN	US	144	10515045	UNITED STATES	NO_target_PT	NA
105745922	10574592	20150114	20141107	48	YR	62.59	KG	F	CN	US	151	10515045	UNITED STATES	NO_target_PT	NA
105764651	10576465	20141111	201406	NA	NA	NA	NA	M	CN	US	144	10515045	UNITED STATES	NO_target_PT	NA
105765561	10576556	20141111	201407	NA	NA	NA	NA	F	CN	US	144	10515045	UNITED STATES	NO_target_PT	NA
105766261	10576626	20141111	NA	NA	NA	NA	NA	NA	CN	US	144	10515045	UNITED STATES	NO_target_PT	NA
105767931	10576793	20141111	NA	NA	NA	12.7	KG	NA	CN	US	144	10515045	UNITED STATES	NO_target_PT	NA
105767971	10576797	20141111	NA	18	YR	NA	NA	F	CN	US	144	10515045	UNITED STATES	NO_target_PT	NA
105769741	10576974	20141111	NA	NA	NA	NA	NA	M	CN	US	144	10515045	UNITED STATES	NO_target_PT	NA
105769791	10576979	20141111	20140729	NA	NA	NA	NA	M	CN	US	144	10515045	UNITED STATES	NO_target_PT	NA
105771101	10577110	20141111	NA	NA	NA	NA	NA	M	CN	US	144	10515045	UNITED STATES	NO_target_PT	NA
105771281	10577128	20141111	NA	NA	NA	NA	NA	M	CN	US	144	10515045	UNITED STATES	NO_target_PT	NA
105772321	10577232	20141111	NA	NA	NA	NA	NA	M	CN	US	144	10515045	UNITED STATES	NO_target_PT	NA
105772991	10577299	20141111	NA	NA	NA	NA	NA	NA	CN	US	144	10515045	UNITED STATES	NO_target_PT	NA
105773181	10577318	20141111	NA	NA	NA	NA	NA	F	CN	US	144	10515045	UNITED STATES	NO_target_PT	NA
105773202	10577320	20141124	NA	72	YR	86.17	KG	F	CN	US	144	10515045	UNITED STATES	NO_target_PT	NA
105773821	10577382	20141111	NA	NA	NA	NA	NA	F	CN	US	144	10515045	UNITED STATES	NO_target_PT	NA
105773831	10577383	20141111	NA	NA	NA	NA	NA	F	CN	US	144	10515045	UNITED STATES	NO_target_PT	NA
105774001	10577400	20141111	2008	NA	NA	35.37	KG	F	CN	US	144	10515045	UNITED STATES	NO_target_PT	NA
105774121	10577412	20141111	NA	NA	NA	NA	NA	NA	CN	US	144	10515045	UNITED STATES	NO_target_PT	NA
105774141	10577414	20141111	NA	NA	NA	NA	NA	M	MD	US	144	10515045	UNITED STATES	NO_target_PT	NA
105774671	10577467	20141111	NA	NA	NA	NA	NA	M	CN	US	144	10515045	UNITED STATES	NO_target_PT	NA
105775061	10577506	20141111	201405	NA	NA	NA	NA	M	CN	US	144	10515045	UNITED STATES	NO_target_PT	NA
105775121	10577512	20141111	2012	NA	NA	NA	NA	F	CN	US	144	10515045	UNITED STATES	NO_target_PT	NA
105775952	10577595	20141208	NA	NA	NA	NA	NA	F	CN	US	144	10515045	UNITED STATES	NO_target_PT	NA
105776731	10577673	20141111	NA	NA	NA	NA	NA	M	CN	US	144	10515045	UNITED STATES	NO_target_PT	NA
105788271	10578827	20141112	NA	NA	NA	NA	NA	M	CN	US	144	10515045	UNITED STATES	NO_target_PT	NA
105788981	10578898	20141112	20140722	9	YR	NA	NA	M	CN	US	144	10515045	UNITED STATES	NO_target_PT	NA
105791361	10579136	20141112	NA	NA	NA	NA	NA	NA	OT	US	144	10515045	UNITED STATES	NO_target_PT	NA
105791371	10579137	20141112	NA	NA	NA	NA	NA	F	CN	US	144	10515045	UNITED STATES	NO_target_PT	NA
105792771	10579277	20141112	NA	NA	NA	NA	NA	F	CN	US	144	10515045	UNITED STATES	NO_target_PT	NA
105801971	10580197	20141112	NA	NA	NA	NA	NA	M	CN	US	144	10515045	UNITED STATES	NO_target_PT	NA
105816731	10581673	20141113	NA	NA	NA	NA	NA	F	CN	US	144	10515045	UNITED STATES	NO_target_PT	NA
105817781	10581778	20141113	NA	NA	NA	NA	NA	F	CN	US	144	10515045	UNITED STATES	NO_target_PT	NA
105817801	10581780	20141113	20141107	NA	NA	NA	NA	F	CN	US	144	10515045	UNITED STATES	NO_target_PT	NA
105820521	10582052	20141113	NA	88	YR	NA	NA	M	CN	US	144	10515045	UNITED STATES	NO_target_PT	NA
105820721	10582072	20141113	NA	NA	NA	NA	NA	M	CN	US	144	10515045	UNITED STATES	NO_target_PT	NA
105820741	10582074	20141113	NA	NA	NA	NA	NA	M	CN	US	144	10515045	UNITED STATES	NO_target_PT	NA
105821101	10582110	20141113	NA	NA	NA	NA	NA	M	CN	US	144	10515045	UNITED STATES	NO_target_PT	NA
105821211	10582121	20141113	NA	NA	NA	NA	NA	NA	CN	US	144	10515045	UNITED STATES	NO_target_PT	NA
105821391	10582139	20141113	20141109	NA	NA	NA	NA	F	CN	US	144	10515045	UNITED STATES	NO_target_PT	NA
105821442	10582144	20150115	20141027	69	YR	NA	NA	F	CN	US	151	10515045	UNITED STATES	NO_target_PT	NA
105821471	10582147	20141113	NA	27	YR	NA	NA	F	CN	US	144	10515045	UNITED STATES	NO_target_PT	NA
105821881	10582188	20141113	NA	NA	NA	NA	NA	F	CN	US	144	10515045	UNITED STATES	NO_target_PT	NA
105822731	10582273	20141113	NA	NA	NA	NA	NA	NA	CN	US	144	10515045	UNITED STATES	NO_target_PT	NA
105823251	10582325	20141113	2014	NA	NA	NA	NA	M	CN	US	144	10515045	UNITED STATES	NO_target_PT	NA
105823711	10582371	20141113	NA	NA	NA	NA	NA	NA	CN	US	144	10515045	UNITED STATES	NO_target_PT	NA
105837881	10583788	20141112	NA	NA	NA	NA	NA	F	MD	FR	144	434254	FRANCE	target_PT	HO
105844381	10584438	20141114	NA	NA	NA	NA	NA	F	CN	US	144	10515045	UNITED STATES	NO_target_PT	NA
105845651	10584565	20141114	201012	0.66666667	MON	18.14	KG	F	CN	US	144	10515045	UNITED STATES	NO_target_PT	NA
105849041	10584904	20141114	NA	NA	NA	NA	NA	M	CN	US	144	10515045	UNITED STATES	NO_target_PT	NA
105849062	10584906	20141124	NA	NA	NA	NA	NA	F	CN	US	144	10515045	UNITED STATES	NO_target_PT	NA
105850201	10585020	20141114	NA	NA	NA	NA	NA	F	CN	US	144	10515045	UNITED STATES	NO_target_PT	NA
105850211	10585021	20141114	NA	NA	NA	NA	NA	NA	CN	CA	144	590303	CANADA	NO_target_PT	DE
105850241	10585024	20141114	NA	NA	NA	NA	NA	NA	CN	US	144	10515045	UNITED STATES	NO_target_PT	NA
105850271	10585027	20141114	NA	0.66666667	MON	NA	NA	F	CN	US	144	10515045	UNITED STATES	NO_target_PT	NA
105851511	10585151	20141114	NA	NA	NA	NA	NA	M	CN	US	144	10515045	UNITED STATES	NO_target_PT	NA
105851551	10585155	20141114	NA	NA	NA	NA	NA	F	CN	US	144	10515045	UNITED STATES	NO_target_PT	NA
105852932	10585293	20141218	NA	NA	NA	43.54	KG	F	CN	US	144	10515045	UNITED STATES	NO_target_PT	NA
105852961	10585296	20141114	NA	NA	NA	NA	NA	F	CN	US	144	10515045	UNITED STATES	NO_target_PT	NA
105852971	10585297	20141114	201411	NA	NA	NA	NA	F	CN	US	144	10515045	UNITED STATES	NO_target_PT	NA
105853762	10585376	20141202	NA	NA	NA	68.27	KG	F	CN	US	144	10515045	UNITED STATES	NO_target_PT	NA
105854751	10585475	20141114	NA	NA	NA	NA	NA	F	CN	US	144	10515045	UNITED STATES	NO_target_PT	NA
105856401	10585640	20141114	NA	NA	NA	NA	NA	M	CN	US	144	10515045	UNITED STATES	NO_target_PT	NA
105856812	10585681	20141202	20141028	NA	NA	NA	NA	F	CN	US	144	10515045	UNITED STATES	NO_target_PT	NA
105857121	10585712	20141114	NA	86	YR	72.56	KG	M	CN	US	144	10515045	UNITED STATES	NO_target_PT	NA
105865571	10586557	20141114	20141106	4	YR	19.95796	LBS	M	NA	US	144	10515045	UNITED STATES	NO_target_PT	OT
105869311	10586931	20141114	20141113	37	YR	74.84235	LBS	F	NA	US	144	10515045	UNITED STATES	NO_target_PT	DS
105869781	10586978	20141114	NA	0.5	MON	23.58668	LBS	F	NA	US	144	10515045	UNITED STATES	NO_target_PT	DS
105877061	10587706	20141117	NA	NA	NA	NA	NA	F	CN	US	144	10515045	UNITED STATES	NO_target_PT	NA
105880711	10588071	20141117	NA	NA	NA	NA	NA	F	CN	US	144	10515045	UNITED STATES	NO_target_PT	NA
105880721	10588072	20141117	20141108	NA	NA	NA	NA	F	CN	US	144	10515045	UNITED STATES	NO_target_PT	NA
105880752	10588075	20150115	NA	NA	NA	58.5	KG	F	CN	US	151	10515045	UNITED STATES	NO_target_PT	NA
105882361	10588236	20141117	NA	NA	NA	NA	NA	F	CN	US	144	10515045	UNITED STATES	NO_target_PT	NA
105882371	10588237	20141117	NA	NA	NA	NA	NA	F	CN	US	144	10515045	UNITED STATES	NO_target_PT	NA
105883321	10588332	20141117	NA	NA	NA	NA	NA	NA	CN	US	144	10515045	UNITED STATES	NO_target_PT	NA
105883332	10588333	20141202	NA	NA	NA	NA	NA	F	CN	US	144	10515045	UNITED STATES	NO_target_PT	NA
105884741	10588474	20141117	NA	NA	NA	NA	NA	M	CN	US	144	10515045	UNITED STATES	NO_target_PT	NA
105886611	10588661	20141117	NA	NA	NA	NA	NA	F	CN	US	144	10515045	UNITED STATES	NO_target_PT	NA
105887151	10588715	20141117	201410	NA	NA	NA	NA	M	CN	US	144	10515045	UNITED STATES	NO_target_PT	NA
105887671	10588767	20141117	NA	NA	NA	NA	NA	M	CN	US	144	10515045	UNITED STATES	NO_target_PT	NA
105897531	10589753	20141117	NA	47	YR	88.90364	LBS	F	NA	US	144	10515045	UNITED STATES	NO_target_PT	DS
105902991	10590299	20141118	NA	1.33333333	MON	NA	NA	F	CN	US	144	10515045	UNITED STATES	NO_target_PT	NA
105903021	10590302	20141118	2014	NA	NA	NA	NA	F	CN	US	144	10515045	UNITED STATES	NO_target_PT	NA
105904401	10590440	20141118	201407	NA	NA	NA	NA	F	CN	US	144	10515045	UNITED STATES	NO_target_PT	NA
105909761	10590976	20141118	NA	7	YR	NA	NA	F	CN	US	144	10515045	UNITED STATES	NO_target_PT	NA
105911881	10591188	20141118	20141031	NA	NA	NA	NA	F	CN	US	144	10515045	UNITED STATES	NO_target_PT	NA
105911901	10591190	20141118	NA	3	YR	NA	NA	M	CN	US	144	10515045	UNITED STATES	NO_target_PT	NA
105911921	10591192	20141118	NA	NA	NA	NA	NA	F	CN	US	144	10515045	UNITED STATES	NO_target_PT	NA
[truncated: 41,959 more rows]
