# Supplementary material for: Oral bowel cleansers and ischemic colitis risk: A real-world disproportionality analysis
Source: PLoS One. 2025 Sep 29;20(9):e0332345. doi: 10.1371/journal.pone.0332345 (PMC12478960; doi:10.1371/journal.pone.0332345)
Supplement: S2 Data — (ZIP) [file pone.0332345.s009.zip › DATA/drug.csv]

primaryid	DRUG_SEQ	ROLE_COD	DRUGNAME	VAL_VBM	ROUTE	DOSE_VBM	prod_ai	FILE
100044421	1	PS	MIRALAX	1	ORAL	UNK, QD		DRUG14Q1.txt
100046102	1	PS	MIRALAX	1	ORAL	17 G, UNKNOWN		DRUG14Q2.txt
100046102	2	C	CENTRUM SILVER	1		UNK, UNKNOWN		DRUG14Q2.txt
100046102	3	C	CRESTOR	1		UNK, UNKNOWN		DRUG14Q2.txt
100046561	1	PS	MIRALAX	1	ORAL	UNK, QD		DRUG14Q1.txt
100048602	1	PS	MIRALAX	1	ORAL	UNK, QD		DRUG14Q2.txt
100048602	2	SS	MIRALAX	1	ORAL	17 G, ONCE		DRUG14Q2.txt
100048602	3	C	CREON PANCREATIN	2		UNK, UNKNOWN		DRUG14Q2.txt
100064461	1	PS	MIRALAX	1	ORAL	1 CAPFUL TWICE DAILY TAKEN BY MOUTH		DRUG14Q1.txt
100065841	1	PS	MIRALAX	1	ORAL	UNK, QOD		DRUG14Q1.txt
100065841	2	C	OXYTROL FOR WOMEN	1	TRANSDERMAL	UNK, UNKNOWN		DRUG14Q1.txt
100065841	3	C	CORTIZONE	1		UNK, UNKNOWN		DRUG14Q1.txt
100065841	4	C	CORTIZONE	1		UNK, UNKNOWN		DRUG14Q1.txt
100065841	5	C	CORTIZONE	1		UNK, UNKNOWN		DRUG14Q1.txt
100065841	6	C	EPIDURAL TO L5 S1	2		UNK, UNKNOWN		DRUG14Q1.txt
100065841	7	C	EPIDURAL TO L5 S1	2		UNK, UNKNOWN		DRUG14Q1.txt
100065841	8	C	EPIDURAL TO L5 S1	2		UNK, UNKNOWN		DRUG14Q1.txt
100065841	9	C	CRESTOR	1		40 MG, QPM		DRUG14Q1.txt
100065841	10	C	COREG	1		12.5 MG, BID		DRUG14Q1.txt
100065841	11	C	FUROSEMIDE	1		20 MG, BID		DRUG14Q1.txt
100065841	12	C	FOSAMAX	1		35 MG, QW		DRUG14Q1.txt
100065841	13	C	PREDISONE TEVA	2		2 MG, QD		DRUG14Q1.txt
100065841	14	C	ASPIRIN	1		325 MG, QD		DRUG14Q1.txt
100065841	15	C	CALCIUM UNSPECIFIED VITAMIN D UNSPECIFIED	1		600 MG, BID		DRUG14Q1.txt
100065841	16	C	FIBER UNSPECIFIED	1		UNK, QOD		DRUG14Q1.txt
100074612	1	PS	MIRALAX	1	ORAL	17 G, UNKNOWN		DRUG14Q2.txt
100074612	2	SS	MIRALAX	1	ORAL	UNK		DRUG14Q2.txt
100074612	3	C	ALTACE	1		UNK, UNKNOWN		DRUG14Q2.txt
100080591	1	PS	MIRALAX	1	ORAL	11.2 G, UNKNOWN		DRUG14Q1.txt
100083721	1	PS	MIRALAX	1	ORAL	UNK, QD		DRUG14Q1.txt
100087471	1	PS	MIRALAX	1	ORAL	UNK, UNKNOWN		DRUG14Q1.txt
100091851	1	PS	MIRALAX	1	ORAL	UNK, UNKNOWN		DRUG14Q1.txt
100106651	1	PS	MIRALAX	1	ORAL	17 G, QD		DRUG14Q1.txt
100106651	2	C	MORPHINE	1		UNK, UNKNOWN		DRUG14Q1.txt
100116751	1	PS	MIRALAX	1	ORAL	UNK, UNKNOWN		DRUG14Q1.txt
100119151	1	PS	MIRALAX	1	ORAL	UNK, QOD		DRUG14Q1.txt
100123001	1	PS	MIRALAX	1	ORAL	UNK, UNKNOWN		DRUG14Q1.txt
100124711	1	PS	MIRALAX	1	ORAL	17 G, ONCE		DRUG14Q1.txt
100124711	2	C	PROCARDIA	1		UNK, UNKNOWN		DRUG14Q1.txt
100124711	3	C	SOTALOL HYDROCHLORIDE	1		UNK, UNKNOWN		DRUG14Q1.txt
100124711	4	C	METFORMIN	1		UNK, UNKNOWN		DRUG14Q1.txt
100125601	1	PS	MIRALAX	1	ORAL	UNK, UNKNOWN		DRUG14Q1.txt
100127072	1	PS	MIRALAX	1	ORAL	UNK, UNKNOWN		DRUG14Q2.txt
100127571	1	PS	MIRALAX	1	ORAL	UNK, QD		DRUG14Q1.txt
100127791	1	PS	MIRALAX	1	ORAL	UNK, UNKNOWN		DRUG14Q1.txt
100129521	1	PS	MIRALAX	1	ORAL	UNK, BID		DRUG14Q1.txt
100145161	1	PS	MIRALAX	1	ORAL	UNK, UNKNOWN		DRUG14Q1.txt
100145161	2	SS	DULCOLAX	1	ORAL	UNK, UNKNOWN		DRUG14Q1.txt
100145451	1	PS	MIRALAX	1	ORAL	UNK, QD		DRUG14Q1.txt
100146721	1	PS	MIRALAX	1	ORAL	UNK, UNKNOWN		DRUG14Q1.txt
100147271	1	PS	MIRALAX	1	ORAL	UNK, QD		DRUG14Q1.txt
100147771	1	PS	MIRALAX	1	ORAL	UNK, UNKNOWN		DRUG14Q1.txt
100158291	1	PS	MIRALAX	1	ORAL	3 DF, QD		DRUG14Q1.txt
100158291	2	SS	MIRALAX	1	ORAL	1 DF, QD		DRUG14Q1.txt
100158291	3	C	INSULIN	1				DRUG14Q1.txt
100158291	4	C	CYMBALTA	1				DRUG14Q1.txt
100158291	5	C	LISINOPRIL	1				DRUG14Q1.txt
100158291	6	C	SIMVASTATIN	1				DRUG14Q1.txt
100159491	1	PS	MIRALAX	1	ORAL	UNK, BID		DRUG14Q1.txt
100160761	1	PS	MIRALAX	1	ORAL	UNK, UNKNOWN		DRUG14Q1.txt
100163822	1	PS	MIRALAX	1	ORAL	17 G, QD		DRUG14Q2.txt
100163822	2	C	METFORMIN	1		UNK, UNKNOWN		DRUG14Q2.txt
100163822	3	C	OMEGA 3 MARINE TRIGLYCERIDES	1		1000 MG, UNKNOWN		DRUG14Q2.txt
100163822	4	C	CALCIUM UNSPECIFIED VITAMIN D UNSPECIFIED	1		UNK, UNKNOWN		DRUG14Q2.txt
100163822	5	C	MUCINEX	1		UNK, UNKNOWN		DRUG14Q2.txt
100163822	6	C	AMLODIPINE BESYLATE	1		UNK, UNKNOWN		DRUG14Q2.txt
100163822	7	C	LANOXIN	1		UNK, UNKNOWN		DRUG14Q2.txt
100163822	8	C	SYNTHROID	1		UNK, UNKNOWN		DRUG14Q2.txt
100163822	9	C	POTASSIUM CHLORIDE	1		UNK, UNKNOWN		DRUG14Q2.txt
100163822	10	C	TORSEMIDE	1		UNK, UNKNOWN		DRUG14Q2.txt
100163822	11	C	METFORMIN	1		UNK, UNKNOWN		DRUG14Q2.txt
100163822	12	C	OCUVITE PRESERVISION	2		UNK, UNKNOWN		DRUG14Q2.txt
100163822	13	C	FLUTICASONE	1		UNK, UNKNOWN		DRUG14Q2.txt
100163822	14	C	POTASSIUM UNSPECIFIED	1		UNK, UNKNOWN		DRUG14Q2.txt
100163822	15	C	ZYRTEC	1		UNK, UNKNOWN		DRUG14Q2.txt
100163822	16	C	ASPIRIN	1		UNK, UNKNOWN		DRUG14Q2.txt
100163822	17	C	PRAVACHOL	1		UNK, UNKNOWN		DRUG14Q2.txt
100163822	18	C	COUMADIN	1		1.5 MG, QOD		DRUG14Q2.txt
100184461	1	PS	MIRALAX	1	ORAL			DRUG14Q1.txt
100187871	1	PS	MIRALAX	1	ORAL	UNK, QOD		DRUG14Q1.txt
100188871	1	PS	MIRALAX	1	ORAL	17 G, QD		DRUG14Q1.txt
100188871	2	C	ASACOL	1		UNK, UNKNOWN		DRUG14Q1.txt
100189121	1	PS	MIRALAX	1	ORAL	UNK, ONCE		DRUG14Q1.txt
100189521	1	PS	MIRALAX	1	ORAL	UNK, QD		DRUG14Q1.txt
100189521	2	C	METHADONE HYDROCHLORIDE	1		UNK, UNKNOWN		DRUG14Q1.txt
100189531	1	PS	MIRALAX	1	ORAL	UNK, BID		DRUG14Q1.txt
100189531	2	SS	MIRALAX	1	ORAL	UNK, QD		DRUG14Q1.txt
100191121	1	PS	MIRALAX	1	ORAL	UNK, UNKNOWN		DRUG14Q1.txt
100191881	1	PS	MIRALAX	1	ORAL	UNK, UNKNOWN		DRUG14Q1.txt
100192091	1	PS	MIRALAX	1	ORAL	UNK, UNKNOWN		DRUG14Q1.txt
100192271	1	PS	MIRALAX	1	ORAL	UNK, UNKNOWN		DRUG14Q1.txt
100193091	1	PS	MIRALAX	1	ORAL	UNK, UNKNOWN		DRUG14Q1.txt
100193601	1	PS	MIRALAX	1	ORAL	UNK UNK, QD		DRUG14Q1.txt
100209091	1	PS	SUPREP BOWEL PREP KIT	1	ORAL	FOLLOWED DIRECTIONS ON BOX ONE PM ONE AM		DRUG14Q1.txt
100214701	1	PS	MIRALAX	1	ORAL	UNK, ONCE		DRUG14Q1.txt
100214701	2	SS	MIRALAX	1	ORAL	UNK, ONCE		DRUG14Q1.txt
100215191	1	PS	MOVIPREP	1	ORAL	(2 LIT), ORAL		DRUG14Q1.txt
100215591	1	PS	MIRALAX	1	ORAL	UNK, UNKNOWN		DRUG14Q1.txt
100218362	1	PS	MIRALAX	1	ORAL	UNK, QD	POLYETHYLENE GLYCOL 3350	DRUG14Q3.txt
100219141	1	PS	MIRALAX	1	ORAL	17 G, QD		DRUG14Q1.txt
100220491	1	PS	MOVIPREP	1	ORAL			DRUG13Q4.txt
100220902	1	PS	MIRALAX	1	ORAL	17 G, BID		DRUG14Q1.txt
100220992	1	PS	MIRALAX	1	ORAL	3 DOSES		DRUG14Q2.txt
100220992	2	SS	MIRALAX	1	ORAL	1 DOSE		DRUG14Q2.txt
100220992	3	C	INSULIN	1		UNK, UNKNOWN		DRUG14Q2.txt
100220992	4	C	CYMBALTA	1		UNK, UNKNOWN		DRUG14Q2.txt
100220992	5	C	LISINOPRIL	1		UNK, UNKNOWN		DRUG14Q2.txt
100220992	6	C	SIMVASTIN	1		UNK, UNKNOWN		DRUG14Q2.txt
100222241	1	PS	MIRALAX	1	ORAL	UNK, UNKNOWN		DRUG14Q1.txt
100222571	1	PS	MIRALAX	1	ORAL	UNK, UNKNOWN		DRUG14Q1.txt
100224661	1	PS	MIRALAX	1	ORAL	UNK, UNKNOWN		DRUG14Q1.txt
100224911	1	PS	MIRALAX	1	ORAL	17 G, PRN		DRUG14Q1.txt
100224911	2	C	GABAPENTIN	1		UNK, UNKNOWN		DRUG14Q1.txt
100224911	3	C	CALCIUM UNSPECIFIED	1		UNK, UNKNOWN		DRUG14Q1.txt
100224911	4	C	ZINC UNSPECIFIED	2		UNK, UNKNOWN		DRUG14Q1.txt
100224911	5	C	VITAMIN D UNSPECIFIED	1		UNK, UNKNOWN		DRUG14Q1.txt
100224911	6	C	MAGNESIUM UNSPECIFIED	1		UNK, UNKNOWN		DRUG14Q1.txt
100224911	7	C	FUROSEMIDE	1		UNK, UNKNOWN		DRUG14Q1.txt
100224911	8	C	POTASSIUM UNSPECIFIED	1		UNK, UNKNOWN		DRUG14Q1.txt
100224911	9	C	BAYER ASPIRIN	1		UNK, UNKNOWN		DRUG14Q1.txt
100224911	10	C	ATORVASTATIN	1		UNK, UNKNOWN		DRUG14Q1.txt
100224911	11	C	OMEPRAZOLE	1		UNK, UNKNOWN		DRUG14Q1.txt
100224911	12	C	FLUOXETINE	1		UNK, UNKNOWN		DRUG14Q1.txt
100224911	13	C	LISINOPRIL	1		UNK, UNKNOWN		DRUG14Q1.txt
100224911	14	C	ESTAZOLAM	1		UNK, UNKNOWN		DRUG14Q1.txt
100224911	15	C	ETODOLAC	1		UNK, UNKNOWN		DRUG14Q1.txt
100237381	1	PS	SUPREP BOWEL PREP KIT	1	ORAL	2 X 6 OZ. BOTTLE		DRUG14Q1.txt
100240701	1	PS	MIRALAX	1	ORAL	UNK, UNKNOWN		DRUG14Q1.txt
100242911	1	PS	MIRALAX	1	ORAL	UNK, QD		DRUG14Q1.txt
100242991	1	PS	MIRALAX	1	ORAL	UNK, UNKNOWN		DRUG14Q1.txt
100243471	1	PS	MIRALAX	1	ORAL	UNK, UNKNOWN		DRUG14Q1.txt
100243592	1	PS	MIRALAX	1	ORAL	UNK, UNKNOWN	POLYETHYLENE GLYCOL 3350	DRUG14Q3.txt
100243592	2	SS	MIRALAX	1	ORAL	UNK	POLYETHYLENE GLYCOL 3350	DRUG14Q3.txt
100243631	1	PS	MIRALAX	1	ORAL	UNK, UNKNOWN		DRUG14Q1.txt
100243801	1	PS	MIRALAX	1	ORAL	UNK, UNKNOWN		DRUG14Q1.txt
100243991	1	PS	MIRALAX	1	ORAL	UNK, QD		DRUG14Q1.txt
100244401	1	PS	MIRALAX	1	ORAL	17 G, QD		DRUG14Q1.txt
100244471	1	PS	MIRALAX	1	ORAL	UNK, BID		DRUG14Q1.txt
100245022	1	PS	MIRALAX	1	ORAL	UNK, HS		DRUG14Q1.txt
100245091	1	PS	MIRALAX	1	ORAL	UNK, BID		DRUG14Q1.txt
100245681	1	PS	MIRALAX	1	ORAL	UNK, UNKNOWN		DRUG14Q1.txt
100246521	1	PS	MIRALAX	1	ORAL	UNK, UNKNOWN		DRUG14Q1.txt
100246621	1	PS	MIRALAX	1	ORAL	UNK, UNKNOWN		DRUG14Q1.txt
100247642	1	PS	MIRALAX	1	ORAL	17 G, PRN	POLYETHYLENE GLYCOL 3350	DRUG14Q3.txt
100247642	2	C	CENTRUM SILVER	1		1 DF, QD	VITAMINS	DRUG14Q3.txt
100247642	3	C	ST JOSEPH ASPIRIN	2		81 MG, QD		DRUG14Q3.txt
100247642	4	C	CALCIUM D3	1		2400 MG, QD	CALCIUM CHOLECALCIFEROL	DRUG14Q3.txt
100247642	5	C	KRILL OIL OMEGA 3 MARINE TRIGLYCERIDES	2		1 DF, QD		DRUG14Q3.txt
100247911	1	PS	MIRALAX	1	ORAL	UNK, UNKNOWN		DRUG14Q1.txt
100248111	1	PS	MIRALAX	1	ORAL	UNK, QOD		DRUG14Q1.txt
100248111	2	SS	MIRALAX	1	ORAL	UNK, QD		DRUG14Q1.txt
100250521	1	PS	MIRALAX	1	ORAL	UNK, UNKNOWN		DRUG14Q1.txt
100250521	2	SS	MIRALAX	1		UNK		DRUG14Q1.txt
100254121	1	PS	MIRALAX	1	ORAL	UNK UNK, UNKNOWN		DRUG14Q1.txt
100254121	2	SS	LINZESS	1		145 MICROGRAM, QD		DRUG14Q1.txt
100254121	3	SS	LINZESS	1		145 MICROGRAM, QD		DRUG14Q1.txt
100256571	1	PS	MIRALAX	1	ORAL	UNK, UNKNOWN		DRUG14Q1.txt
100257811	1	PS	MIRALAX	1	ORAL	0.5 DF, QD		DRUG14Q1.txt
100257811	2	C	METOPROLOL	1				DRUG14Q1.txt
100257811	3	C	ASPIRIN	1				DRUG14Q1.txt
100257811	4	C	LIPITOR	1				DRUG14Q1.txt
100257811	5	C	PRILOSEC	1				DRUG14Q1.txt
100257811	6	C	SERTRALINE HYDROCHLORIDE	1				DRUG14Q1.txt
100258171	1	PS	MIRALAX	1	ORAL	17 G, QD		DRUG14Q1.txt
100258731	1	PS	MIRALAX	1	ORAL	17 G, UNKNOWN		DRUG14Q1.txt
100272091	1	PS	MIRALAX	1	ORAL	UNK, UNKNOWN		DRUG14Q1.txt
100281221	1	PS	MIRALAX	1	ORAL	UNK, UNKNOWN		DRUG14Q1.txt
100281281	1	PS	MIRALAX	1	ORAL	UNK, UNKNOWN		DRUG14Q1.txt
100281291	1	PS	MIRALAX	1	ORAL	UNK, PRN		DRUG14Q1.txt
100281351	1	PS	MIRALAX	1	ORAL	UNK, UNKNOWN		DRUG14Q1.txt
100281661	1	PS	MIRALAX	1	ORAL	UNK, UNKNOWN		DRUG14Q1.txt
100281931	1	PS	MIRALAX	1	ORAL	UNK, QD		DRUG14Q1.txt
100281931	2	SS	MIRALAX	1	ORAL	UNK, UNKNOWN		DRUG14Q1.txt
100282691	1	PS	MIRALAX	1	ORAL	5.67 G, ONCE		DRUG14Q1.txt
100282751	1	PS	MIRALAX	1	ORAL	17 G, QD		DRUG14Q1.txt
100282751	2	C	ONGLYZA	1				DRUG14Q1.txt
100282751	3	C	AZOR ALPRAZOLAM	1				DRUG14Q1.txt
100282761	1	PS	MIRALAX	1	ORAL	UNK, UNKNOWN		DRUG14Q1.txt
100283601	1	PS	MIRALAX	1	ORAL	UNK, QD		DRUG14Q1.txt
100283921	1	PS	MIRALAX	1	ORAL	UNK, UNKNOWN		DRUG14Q1.txt
100284392	1	PS	MIRALAX	1	ORAL	UNK, QD	POLYETHYLENE GLYCOL 3350	DRUG14Q3.txt
100284392	2	SS	MIRALAX	1	ORAL	UNK, BID	POLYETHYLENE GLYCOL 3350	DRUG14Q3.txt
100284401	1	PS	MIRALAX	1	ORAL	UNK, BID		DRUG14Q1.txt
100284401	2	C	MAGNESIA MILK OF	1		UNK, UNKNOWN		DRUG14Q1.txt
100284861	1	PS	MIRALAX	1	ORAL	UNK, UNKNOWN		DRUG14Q1.txt
100285081	1	PS	MIRALAX	1	ORAL	UNK, UNKNOWN		DRUG14Q1.txt
100285651	1	PS	MIRALAX	1	ORAL	1 DF, QD		DRUG14Q1.txt
100286541	1	PS	MIRALAX	1	ORAL	UNK		DRUG14Q1.txt
100287961	1	PS	MIRALAX	1	ORAL	UNK, UNKNOWN		DRUG14Q1.txt
100288611	1	PS	MIRALAX	1	ORAL	UNK, BID		DRUG14Q1.txt
100295672	1	PS	MIRALAX	1	ORAL	17 G, ONCE		DRUG14Q2.txt
100295672	2	C	AZOR ALPRAZOLAM	1		UNK, UNKNOWN		DRUG14Q2.txt
100295672	3	C	ATENOLOL	1		UNK, UNKNOWN		DRUG14Q2.txt
100295672	4	C	ELIQUIS	1		UNK, UNKNOWN		DRUG14Q2.txt
100295672	5	C	L THYROXIN	1		UNK, UNKNOWN		DRUG14Q2.txt
100295911	1	PS	MIRALAX	1	ORAL	UNK, UNKNOWN		DRUG14Q1.txt
100296531	1	PS	MIRALAX	1	ORAL	17 G, QAM		DRUG14Q1.txt
100296641	1	PS	MIRALAX	1	ORAL	25.5 G, QPM		DRUG14Q1.txt
100296731	1	PS	MIRALAX	1	ORAL	UNK, QPM		DRUG14Q1.txt
100296801	1	PS	PREPOPIK	1	ORAL	1 PACKET		DRUG14Q1.txt
100317171	1	PS	MIRALAX	1	ORAL	34 G, QD		DRUG14Q1.txt
100317771	1	PS	MIRALAX	1	ORAL	UNK, UNKNOWN		DRUG14Q1.txt
100317771	2	C	COREG	1	ORAL	UNK, UNKNOWN		DRUG14Q1.txt
100318441	1	PS	MIRALAX	1	ORAL	UNK, UNKNOWN		DRUG14Q1.txt
100318441	2	SS	MIRALAX	1		17 G, Q5D		DRUG14Q1.txt
100318571	1	PS	MIRALAX	1	ORAL	UNK, BID		DRUG14Q1.txt
100318992	1	PS	MIRALAX	1	ORAL	17 G, QD		DRUG14Q1.txt
100318992	2	C	METFORMIN	1	ORAL	1275 MG, QD		DRUG14Q1.txt
100318992	3	C	AMLODIPINE	1	ORAL	2.5 MG, QD		DRUG14Q1.txt
100318992	4	C	LISINOPRIL	1	ORAL	10 MG, BID		DRUG14Q1.txt
100318992	5	C	LOVASTATIN	1	ORAL	160 MG, QW		DRUG14Q1.txt
100318992	6	C	POTASSIUM CHLORIDE	1	ORAL	10 MEQ, QD		DRUG14Q1.txt
100318992	7	C	OMEPRAZOLE	1	ORAL	40 MG, QD		DRUG14Q1.txt
100318992	8	C	TUMS	1	ORAL	UNK, QD		DRUG14Q1.txt
100318992	9	C	OPTIFIBER LACTITOL PSYLLIUM HUSK	2	ORAL	2 DF, QD		DRUG14Q1.txt
100318992	10	C	ALPRAZOLAM	1		UNK, UNKNOWN		DRUG14Q1.txt
100319192	1	PS	MIRALAX	1	ORAL	UNK, QD		DRUG14Q2.txt
100319381	1	PS	MIRALAX	1	ORAL	UNK, UNKNOWN		DRUG14Q1.txt
100319401	1	PS	MIRALAX	1	ORAL	UNK, UNKNOWN		DRUG14Q1.txt
100319551	1	PS	MIRALAX	1	ORAL	UNK, BID		DRUG14Q1.txt
100319551	2	SS	MIRALAX	1	ORAL	UNK, QD		DRUG14Q1.txt
100321221	1	PS	MIRALAX	1	ORAL	UNK, UNKNOWN		DRUG14Q1.txt
100321891	1	PS	MIRALAX	1	ORAL	UNK, UNKNOWN		DRUG14Q1.txt
100322181	1	PS	MIRALAX	1	ORAL	UNK, QPM		DRUG14Q1.txt
100322181	2	C	CITRACAL	1		UNK, UNKNOWN		DRUG14Q1.txt
100322181	3	C	COLACE	1		UNK, UNKNOWN		DRUG14Q1.txt
100322371	1	PS	MIRALAX	1	ORAL	UNK		DRUG14Q1.txt
100322711	1	PS	MIRALAX	1	ORAL	UNK, UNKNOWN		DRUG14Q1.txt
100323881	1	PS	MIRALAX	1	ORAL	UNK UNK, UNKNOWN		DRUG14Q1.txt
100323881	2	C	ATENOLOL	1		UNK, QD		DRUG14Q1.txt
100324551	1	PS	MIRALAX	1	ORAL	UNK, UNKNOWN		DRUG14Q1.txt
100324861	1	PS	MIRALAX	1	ORAL	UNK, ONCE		DRUG14Q1.txt
100327931	1	PS	MIRALAX	1	ORAL	UNK, ONCE		DRUG14Q1.txt
100329141	1	PS	MIRALAX	1	ORAL	UNK, UNKNOWN		DRUG14Q1.txt
100329141	2	SS	MIRALAX	1	ORAL	UNK, ONCE		DRUG14Q1.txt
100329641	1	PS	MIRALAX	1	ORAL	UNK, UNKNOWN		DRUG14Q1.txt
100329671	1	PS	MIRALAX	1	ORAL	UNK, QPM		DRUG14Q1.txt
100330261	1	PS	MIRALAX	1	ORAL	10 DF, ONCE		DRUG14Q1.txt
100330261	2	SS	DULCOLAX	1		4 DF, UNKNOWN		DRUG14Q1.txt
100331001	1	PS	MIRALAX	1	ORAL	UNK, BID		DRUG14Q1.txt
100340981	1	PS	MOVIPREP	1	ORAL	SPLIT DOSE (2 PACKETS) TWICE DAILY TAKEN BY MOUTH		DRUG14Q1.txt
100344391	1	PS	PREPOPIK	1	ORAL	2 PACKETS, TWICE DAILY, TAKEN BY MOUTH		DRUG14Q1.txt
100346061	1	PS	MIRALAX	1	ORAL	UNK UNK, HS		DRUG14Q1.txt
100347121	1	PS	MIRALAX	1	ORAL	UNK, BID		DRUG14Q1.txt
100347151	1	PS	MIRALAX	1	ORAL	UNK, QD		DRUG14Q1.txt
100349053	1	PS	MOVIPREP	1	ORAL			DRUG14Q2.txt
100349053	3	C	SINGULAIR	1				DRUG14Q2.txt
100349053	5	C	EPINASTINE	1				DRUG14Q2.txt
100349053	7	C	QVAR	1				DRUG14Q2.txt
100349053	9	C	SEREVENT	1				DRUG14Q2.txt
100349231	1	PS	MIRALAX	1	ORAL	UNK, UNKNOWN		DRUG14Q1.txt
100349741	1	PS	MIRALAX	1	ORAL	8.5 G, UNKNOWN		DRUG14Q1.txt
100349921	1	PS	MIRALAX	1	ORAL	UNK, UNKNOWN		DRUG14Q1.txt
100359341	1	PS	MIRALAX	1	ORAL	0.5 DF, QD		DRUG14Q1.txt
100359341	2	C	ATENOLOL	1				DRUG14Q1.txt
100359372	1	PS	MIRALAX	1	ORAL	17 G, QD	POLYETHYLENE GLYCOL 3350	DRUG14Q3.txt
100359372	2	SS	MIRALAX	1	ORAL	17 G, QD	POLYETHYLENE GLYCOL 3350	DRUG14Q3.txt
100359372	3	SS	MIRALAX	1	ORAL	17 G, QD	POLYETHYLENE GLYCOL 3350	DRUG14Q3.txt
100359871	1	PS	MIRALAX	1	ORAL	UNK, UNKNOWN		DRUG14Q1.txt
100359881	1	PS	MIRALAX	1	ORAL	2 TSP, QD		DRUG14Q1.txt
100359881	2	C	COZAAR	1		UNK, UNKNOWN		DRUG14Q1.txt
100359881	3	C	PROPRANOLOL HYDROCHLORIDE	1		UNK, UNKNOWN		DRUG14Q1.txt
100359881	4	C	MELOXICAM	1		UNK, UNKNOWN		DRUG14Q1.txt
100360741	1	PS	MIRALAX	1	ORAL	UNK, QD		DRUG14Q1.txt
100360741	2	C	ZOVIA	1				DRUG14Q1.txt
100360741	3	C	SYNTHROID	1				DRUG14Q1.txt
100361141	1	PS	MIRALAX	1	ORAL	UNK, QD		DRUG14Q1.txt
100361461	1	PS	MIRALAX	1	ORAL	UNK, BID		DRUG14Q1.txt
100361571	1	PS	MIRALAX	1	ORAL	UNK, UNKNOWN		DRUG14Q1.txt
100361701	1	PS	MIRALAX	1	ORAL	UNK, UNKNOWN		DRUG14Q1.txt
100362531	1	PS	MIRALAX	1	ORAL	UNK, UNKNOWN		DRUG14Q1.txt
100362681	1	PS	MIRALAX	1	ORAL	UNK, UNKNOWN		DRUG14Q1.txt
100362881	1	PS	MIRALAX	1	ORAL	UNK, UNKNOWN		DRUG14Q1.txt
100362901	1	PS	MIRALAX	1	ORAL	UNK, UNKNOWN		DRUG14Q1.txt
100374632	1	PS	MIRALAX	1	ORAL	17 G, QAM		DRUG14Q2.txt
100375861	1	PS	MIRALAX	1	ORAL	UNK, QD		DRUG14Q1.txt
100375861	2	C	OPANA	1		UNK, UNKNOWN		DRUG14Q1.txt
100378281	1	PS	MIRALAX	1	ORAL	UNK, UNKNOWN		DRUG14Q1.txt
100380292	1	PS	MIRALAX	1	ORAL	UNK, QOD	POLYETHYLENE GLYCOL 3350	DRUG14Q3.txt
100380292	2	SS	CITRUCEL	1		UNK, QD	METHYLCELLULOSE 4000 MPA S	DRUG14Q3.txt
100380292	3	C	FENOFIBRATE	1		UNK, UNKNOWN	FENOFIBRATE	DRUG14Q3.txt
100380292	4	C	LEVOTHYROXINE SODIUM	1		UNK, UNKNOWN	LEVOTHYROXINE SODIUM	DRUG14Q3.txt
100380292	5	C	FINASTERIDE	1		UNK, UNKNOWN	FINASTERIDE	DRUG14Q3.txt
100380292	6	C	CHOLECALCIFEROL	1		UNK, UNKNOWN	CHOLECALCIFEROL	DRUG14Q3.txt
100382551	1	PS	MIRALAX	1	ORAL	UNK, UNKNOWN		DRUG14Q1.txt
100382551	2	C	VITAMINS UNSPECIFIED	1		UNK, UNKNOWN		DRUG14Q1.txt
100384431	1	PS	MIRALAX	1	ORAL	UNK, UNKNOWN		DRUG14Q1.txt
100385601	1	PS	MIRALAX	1	ORAL	UNK, UNKNOWN		DRUG14Q1.txt
100389702	1	PS	MIRALAX	1	ORAL	17 G, QD		DRUG14Q2.txt
100389702	2	SS	MIRALAX	1	ORAL	17 G, QD		DRUG14Q2.txt
100389702	3	C	AMLODIPINE	1		UNK, UNKNOWN		DRUG14Q2.txt
100389702	4	C	NAPROXEN	1		UNK, UNKNOWN		DRUG14Q2.txt
100389702	5	C	METHADONE HYDROCHLORIDE	1		UNK, UNKNOWN		DRUG14Q2.txt
100389702	6	C	CYMBALTA	1		UNK, UNKNOWN		DRUG14Q2.txt
100389702	7	C	EFFEXOR	1		UNK, UNKNOWN		DRUG14Q2.txt
100389702	8	C	TRAZODONE HYDROCHLORIDE	1		UNK, UNKNOWN		DRUG14Q2.txt
100389702	9	C	WELLBUTRIN	1		UNK, UNKNOWN		DRUG14Q2.txt
100391771	1	PS	MIRALAX	1	ORAL	UNK, UNKNOWN		DRUG14Q1.txt
100391771	2	C	TYLENOL ARTHRITIS PAIN	1		UNK, UNKNOWN		DRUG14Q1.txt
100391771	3	C	SIMVASTATIN	1		UNK, UNKNOWN		DRUG14Q1.txt
100391771	4	C	MUCINEX	1		UNK, UNKNOWN		DRUG14Q1.txt
100391771	5	C	ALEVE	1		UNK, UNKNOWN		DRUG14Q1.txt
100393541	1	PS	MIRALAX	1	ORAL	UNK, UNKNOWN		DRUG14Q1.txt
100394651	1	PS	MIRALAX	1	ORAL	UNK, UNKNOWN		DRUG14Q1.txt
100395101	1	PS	MIRALAX	1	ORAL	UNK, UNKNOWN		DRUG14Q1.txt
100395511	1	PS	MIRALAX	1	ORAL	UNK, UNKNOWN		DRUG14Q1.txt
100395511	2	C	WARFIN	1		UNK, UNKNOWN		DRUG14Q1.txt
100398492	1	PS	MIRALAX	1	ORAL	17 G, QD		DRUG14Q2.txt
100398492	2	SS	MIRALAX	1	ORAL	17 G, QD		DRUG14Q2.txt
100407121	1	PS	MIRALAX	1				DRUG14Q1.txt
100412071	1	PS	MIRALAX	1	ORAL	UNK, UNKNOWN		DRUG14Q1.txt
100412091	1	PS	MIRALAX	1	ORAL	UNK, UNKNOWN		DRUG14Q1.txt
100412221	1	PS	MIRALAX	1	ORAL	UNK, UNKNOWN		DRUG14Q1.txt
100412271	1	PS	MIRALAX	1	ORAL	UNK, QD		DRUG14Q1.txt
100416231	1	PS	MIRALAX	1	ORAL	UNK, UNKNOWN		DRUG14Q1.txt
100416751	1	PS	MIRALAX	1	ORAL	UNK, BID		DRUG14Q1.txt
100416751	2	C	NEXIUM	1		UNK, UNKNOWN		DRUG14Q1.txt
100416751	3	C	METOPROLOL	1		UNK, UNKNOWN		DRUG14Q1.txt
100416751	4	C	AMANTADINE HYDROCHLORIDE	1		UNK, UNKNOWN		DRUG14Q1.txt
100416751	5	C	CENTRUM SILVER	1		UNK, UNKNOWN		DRUG14Q1.txt
100416771	1	PS	MIRALAX	1	ORAL	UNK, UNKNOWN		DRUG14Q1.txt
100417961	1	PS	MIRALAX	1	ORAL	UNK, UNKNOWN		DRUG14Q1.txt
100422631	1	PS	MIRALAX	1	ORAL	UNK, UNKNOWN		DRUG14Q1.txt
100423031	1	PS	MIRALAX	1	ORAL	17 G, QD		DRUG14Q1.txt
100423311	1	PS	MIRALAX	1	ORAL	UNK, UNKNOWN		DRUG14Q1.txt
100423431	1	PS	MIRALAX	1	ORAL	UNK, UNKNOWN		DRUG14Q1.txt
100423531	1	PS	MIRALAX	1	ORAL	UNK, QPM		DRUG14Q1.txt
100423611	1	PS	MIRALAX	1	ORAL	17 G, ONCE		DRUG14Q1.txt
100425671	1	PS	MIRALAX	1	ORAL	UNK, UNKNOWN		DRUG14Q1.txt
100425931	1	PS	MIRALAX	1	ORAL	UNK, UNKNOWN		DRUG14Q1.txt
100437192	1	PS	MIRALAX	1	ORAL	UNK, UNKNOWN		DRUG14Q2.txt
100437192	2	SS	MIRALAX	1				DRUG14Q2.txt
100437192	3	C	BENICAR	1		UNK, UNKNOWN		DRUG14Q2.txt
100437192	4	C	LIPITOR	1		10 MG, UNKNOWN		DRUG14Q2.txt
100437192	5	C	TIMOLOL	1		UNK, UNKNOWN		DRUG14Q2.txt
100437192	6	C	TRAMADOL HYDROCHLORIDE	1		150 MG, PRN		DRUG14Q2.txt
100437451	1	PS	MIRALAX	1	ORAL	UNK UNK, ONCE		DRUG14Q1.txt
100438361	1	PS	MIRALAX	1	ORAL	34 G, UNKNOWN		DRUG14Q1.txt
100438361	2	SS	MIRALAX	1				DRUG14Q1.txt
100438361	3	SS	MIRALAX	1				DRUG14Q1.txt
100450242	1	PS	MIRALAX	1	ORAL	UNK, PRN	POLYETHYLENE GLYCOL 3350	DRUG14Q3.txt
100450971	1	PS	MIRALAX	1	ORAL	UNK, BID		DRUG14Q1.txt
100450982	1	PS	MIRALAX	1	ORAL	4.25 G, QAM		DRUG14Q2.txt
100450982	2	SS	MIRALAX	1	ORAL	8.5 G, ONCE		DRUG14Q2.txt
100450982	3	SS	MIRALAX	1	ORAL	17 G, UNK		DRUG14Q2.txt
100450982	4	C	ATORVASTATIN	1		20 MG, QD		DRUG14Q2.txt
100450982	5	C	METOPROLOL	1		25 MG, QD		DRUG14Q2.txt
100450982	6	C	BONIVA	1		Q3MONTHS		DRUG14Q2.txt
100450982	7	C	VITAMIN D UNSPECIFIED	1		UNK, UNKNOWN		DRUG14Q2.txt
100450982	8	C	ASPIRIN	1		UNK, QD		DRUG14Q2.txt
100450982	9	C	OMEGA 3 MARINE TRIGLYCERIDES	1		2400 MG, UNKNOWN		DRUG14Q2.txt
100450982	10	C	UBIDECARENONE	1		200 MG, QD		DRUG14Q2.txt
100450982	11	C	CALCIUM UNSPECIFIED	1		UNK, BID		DRUG14Q2.txt
100451811	1	PS	MIRALAX	1	ORAL	17 G, BID		DRUG14Q1.txt
100456781	1	PS	MIRALAX	1	UNKNOWN	UNK, UNKNOWN		DRUG14Q1.txt
100458361	1	PS	MIRALAX	1	ORAL	UNK, UNKNOWN		DRUG14Q1.txt
100458421	1	PS	MIRALAX	1	ORAL	UNK, UNKNOWN		DRUG14Q1.txt
100476961	1	PS	MIRALAX	1	ORAL	UNK UNK, ONCE		DRUG14Q1.txt
100477222	1	PS	MIRALAX	1	ORAL	UNK, QAM		DRUG14Q2.txt
100498251	1	PS	MIRALAX	1	ORAL	UNK, UNKNOWN		DRUG14Q2.txt
100501811	1	PS	MIRALAX	1	ORAL	UNK, UNKNOWN		DRUG14Q2.txt
100505001	1	PS	MIRALAX	1	ORAL	1 TSP, QD		DRUG14Q2.txt
100507901	1	PS	MIRALAX	1	ORAL	17 G, QOD		DRUG14Q2.txt
100507901	2	C	ASCORBIC ACID	1		UNK, UNKNOWN		DRUG14Q2.txt
100507901	3	C	VITAMIN B COMPLEX	1		UNK, UNKNOWN		DRUG14Q2.txt
100507901	4	C	CALCIUM UNSPECIFIED	1		UNK, UNKNOWN		DRUG14Q2.txt
100507901	5	C	ALDACTONE CANRENOATE POTASSIUM	1		UNK, UNKNOWN		DRUG14Q2.txt
100507901	6	C	MAXIDE	1		UNK, UNKNOWN		DRUG14Q2.txt
100510171	1	PS	MIRALAX	1	ORAL	UNK, UNKNOWN		DRUG14Q2.txt
100510171	2	SS	MIRALAX	1	ORAL	UNK, UNKNOWN		DRUG14Q2.txt
100511701	1	PS	MIRALAX	1	ORAL	17 G, QD		DRUG14Q2.txt
100527822	1	PS	MIRALAX	1	ORAL	1-2 TBSP, QD		DRUG14Q2.txt
100527822	2	SS	MIRALAX	1	ORAL	UNK, UNKNOWN		DRUG14Q2.txt
100527822	3	C	METOPROLOL	1	ORAL	UNK, UNKNOWN		DRUG14Q2.txt
100527822	4	C	ATORVASTATIN	1	ORAL	UNK, UNKNOWN		DRUG14Q2.txt
100527822	5	C	PANTOPRAZOLE	1		UNK, UNKNOWN		DRUG14Q2.txt
100527822	6	C	CYANOCOBALAMIN	1	ORAL	UNK, UNKNOWN		DRUG14Q2.txt
100527822	7	C	VITAMIN D UNSPECIFIED	1	ORAL	UNK, UNKNOWN		DRUG14Q2.txt
100528552	1	PS	MIRALAX	1	ORAL	UNK, QD		DRUG14Q2.txt
100530861	1	PS	MIRALAX	1	ORAL	UNK, QD		DRUG14Q2.txt
100551671	1	PS	MIRALAX	1	ORAL	UNK, UNKNOWN		DRUG14Q2.txt
100562851	1	PS	SUPREP BOWEL PREP KIT	1	ORAL	1 X 6 OZ BOTTLE 1X PO		DRUG14Q2.txt
100562851	3	C	PENTASA	1				DRUG14Q2.txt
100563452	1	PS	MOVIPREP	1	ORAL			DRUG14Q2.txt
100563452	3	C	ALOSENN	1				DRUG14Q2.txt
100563452	5	C	PENCLUSIN	2				DRUG14Q2.txt
100563452	7	C	LIDOCAINE	1				DRUG14Q2.txt
100563452	9	C	GASCON	1				DRUG14Q2.txt
100563452	11	C	GLUCAGON	1				DRUG14Q2.txt
100608971	1	PS	MIRALAX	1	ORAL	UNK, QD		DRUG14Q2.txt
100616651	1	PS	MIRALAX	1				DRUG14Q2.txt
100621871	1	PS	MIRALAX	1	ORAL	UNK, UNKNOWN		DRUG14Q2.txt
100641002	1	PS	SUPREP BOWEL PREP KIT	1	ORAL	2 X 6 OZ. BOTTLE 1X PO		DRUG14Q1.txt
100641171	1	PS	SUPREP BOWEL PREP KIT	1	ORAL	2 X 6 OZ. BOTTLE 1X PO		DRUG14Q1.txt
100644561	1	PS	MIRALAX	1	ORAL			DRUG14Q2.txt
100645161	1	PS	MIRALAX	1	ORAL	UNK, UNKNOWN		DRUG14Q2.txt
100649431	1	PS	MIRALAX	1	ORAL	UNK, UNKNOWN		DRUG14Q2.txt
100650911	1	PS	MIRALAX	1	ORAL	UNK, UNKNOWN		DRUG14Q2.txt
100650921	1	PS	MIRALAX	1	ORAL	UNK, UNKNOWN		DRUG14Q2.txt
100662373	1	PS	MIRALAX	1	ORAL	UNK, UNKNOWN		DRUG14Q2.txt
100662373	2	C	VITAMINS UNSPECIFIED	1		UNK, UNKNOWN		DRUG14Q2.txt
100662373	3	C	VITAMIN D UNSPECIFIED	1		UNK, UNKNOWN		DRUG14Q2.txt
100662411	1	PS	MIRALAX	1	ORAL	UNK, QOD		DRUG14Q2.txt
100662881	1	PS	MIRALAX	1	ORAL	UNK, QD		DRUG14Q2.txt
100664091	1	PS	MIRALAX	1	ORAL	UNK, UNKNOWN		DRUG14Q2.txt
100664341	1	PS	MIRALAX	1	ORAL	17 G, QD		DRUG14Q2.txt
100664341	2	SS	MIRALAX	1	ORAL	UNK UNK, BID		DRUG14Q2.txt
100665111	1	PS	MIRALAX	1	ORAL	UNK, UNKNOWN		DRUG14Q2.txt
100668871	1	PS	MIRALAX	1	ORAL	TAKEN FOR 7 DAYS		DRUG14Q2.txt
100671773	1	PS	MOVIPREP	1	ORAL	(2 LIT), ORAL	ASCORBIC ACID POLYETHYLENE GLYCOL 3350 POTASSIUM CHLORIDE SODIUM ASCORBATE SODIUM CHLORIDE SODIUM SULFATE	DRUG14Q3.txt
100671773	2	C	LAXOBERON	1			SODIUM PICOSULFATE	DRUG14Q3.txt
100671773	4	C	MAGNESIUM SULFATE	1			MAGNESIUM SULFATE	DRUG14Q3.txt
100671773	6	C	MAGLAX	1			MAGNESIUM OXIDE	DRUG14Q3.txt
100671773	8	C	LYRICA	1			PREGABALIN	DRUG14Q3.txt
100671773	10	C	BAYASPIRIN	1			ASPIRIN	DRUG14Q3.txt
100671773	12	C	WARFARIN	1			WARFARIN	DRUG14Q3.txt
100671773	14	C	AMLODIN	1			AMLODIPINE BESYLATE	DRUG14Q3.txt
100671773	16	C	ITOROL	1			ISOSORBIDE MONONITRATE	DRUG14Q3.txt
100671773	18	C	PARIET	1			RABEPRAZOLE SODIUM	DRUG14Q3.txt
100671773	20	C	MYONAL	1			EPERISONE HYDROCHLORIDE	DRUG14Q3.txt
100671773	22	C	NEUROTROPIN	1			NEUROTROPIN	DRUG14Q3.txt
100671773	24	C	TRAMCET	1			ACETAMINOPHEN TRAMADOL	DRUG14Q3.txt
100671773	26	C	DOMPERIDONE	1			DOMPERIDONE	DRUG14Q3.txt
100677672	1	PS	SUPREP BOWEL PREP KIT	1	ORAL	2 X 6OZ BOTTLE 1X		DRUG14Q2.txt
100677672	3	C	PROPRANOLOL	1				DRUG14Q2.txt
100677672	4	C	MULTIVITAMINS	1				DRUG14Q2.txt
100677672	6	C	PRENATAL VITAMINS	1				DRUG14Q2.txt
100688141	1	PS	MIRALAX	1	ORAL	17 G, Q3D		DRUG14Q2.txt
100688141	2	C	OMEPRAZOLE	1		UNK, UNKNOWN		DRUG14Q2.txt
100688141	3	C	METAMUCIL	1		UNK, Q2D		DRUG14Q2.txt
100688141	4	C	BENEFIBER	1		UNK, Q2D		DRUG14Q2.txt
100688911	1	PS	MIRALAX	1	ORAL	17 G, QD		DRUG14Q2.txt
100689491	1	PS	MIRALAX	1	ORAL	UNK, UNKNOWN		DRUG14Q2.txt
100689671	1	PS	MIRALAX	1	ORAL	UNK, UNKNOWN		DRUG14Q2.txt
100690351	1	PS	MIRALAX	1	ORAL	17 G, ONCE		DRUG14Q2.txt
100691082	1	PS	MIRALAX	1	ORAL	UNK, QD		DRUG14Q2.txt
100691082	2	SS	MIRALAX	1	ORAL	UNK, BID		DRUG14Q2.txt
100691082	3	C	HYDROCHLOROTHIAZIDE	1		UNK, UNKNOWN		DRUG14Q2.txt
100691171	1	PS	MIRALAX	1	ORAL	UNK, UNKNOWN		DRUG14Q2.txt
100691361	1	PS	MIRALAX	1	ORAL	17 G, ONCE		DRUG14Q2.txt
100691361	2	SS	MIRALAX	1	ORAL	17 G, ONCE		DRUG14Q2.txt
100693231	1	PS	MIRALAX	1	ORAL	UNK, UNKNOWN		DRUG14Q2.txt
100694461	1	PS	MIRALAX	1	ORAL	UNK, UNKNOWN		DRUG14Q2.txt
100696281	1	PS	MIRALAX	1	ORAL	UNK, UNKNOWN		DRUG14Q2.txt
100697411	1	PS	MIRALAX	1	ORAL	UNK UNK, UNKNOWN		DRUG14Q2.txt
100697411	2	SS	MIRALAX	1		UNK, BID		DRUG14Q2.txt
100700351	1	PS	MIRALAX	1	ORAL	UNK, UNKNOWN		DRUG14Q2.txt
100701271	1	PS	MIRALAX	1	ORAL	17 G, QD		DRUG14Q2.txt
100701751	1	PS	MIRALAX	1	ORAL	UNK, UNKNOWN		DRUG14Q2.txt
100701922	1	PS	MIRALAX	1	ORAL	8.6 G, UNKNOWN	POLYETHYLENE GLYCOL 3350	DRUG14Q3.txt
100701922	2	SS	MIRALAX	1	ORAL	8.5 G, QD	POLYETHYLENE GLYCOL 3350	DRUG14Q3.txt
100702441	1	PS	MIRALAX	1	ORAL	UNK, UNKNOWN		DRUG14Q2.txt
100703712	1	PS	MIRALAX	1	ORAL	UNK UNK, QD	POLYETHYLENE GLYCOL 3350	DRUG14Q3.txt
100706241	1	PS	MIRALAX	1	ORAL	UNK, QD		DRUG14Q2.txt
100706251	1	PS	MIRALAX	1	ORAL	UNK, QD		DRUG14Q2.txt
100708211	1	PS	MIRALAX	1	ORAL	UNK, UNKNOWN		DRUG14Q2.txt
100711221	1	PS	MIRALAX	1	ORAL	UNK, UNKNOWN		DRUG14Q2.txt
100711371	1	PS	MIRALAX	1	ORAL	17 G, BID		DRUG14Q2.txt
100711371	2	C	ATENOLOL	1		UNK, UNKNOWN		DRUG14Q2.txt
100711371	3	C	ATENOLOL	1				DRUG14Q2.txt
100711371	4	C	AMLODIPINE	1		UNK, UNKNOWN		DRUG14Q2.txt
100711371	5	C	AMLODIPINE	1				DRUG14Q2.txt
100711371	6	C	LISINOPRIL	1		UNK, UNKNOWN		DRUG14Q2.txt
100711371	7	C	LISINOPRIL	1				DRUG14Q2.txt
100711371	8	C	JANUMET	1		UNK, UNKNOWN		DRUG14Q2.txt
100711371	9	C	GLIMEPIRIDE	1		UNK, UNKNOWN		DRUG14Q2.txt
100711371	10	C	PRAVASTATIN SODIUM	1		UNK, UNKNOWN		DRUG14Q2.txt
100711371	11	C	HYOSCYAMINE	1		UNK, UNKNOWN		DRUG14Q2.txt
100711371	12	C	ASPIRIN	1		UNK, UNKNOWN		DRUG14Q2.txt
100711611	1	PS	MIRALAX	1	ORAL	UNK, QD		DRUG14Q2.txt
100711942	1	PS	MIRALAX	1	ORAL	17 G, QD	POLYETHYLENE GLYCOL 3350	DRUG14Q3.txt
100725741	1	PS	MIRALAX	1	ORAL	UNK, UNKNOWN		DRUG14Q2.txt
100725741	2	SS	OXYCONTIN	1	UNKNOWN	UNK, UNKNOWN		DRUG14Q2.txt
100725741	3	SS	OPANA	1	UNKNOWN	UNK, UNKNOWN		DRUG14Q2.txt
100725741	4	SS	NORCO	1	UNKNOWN	UNK, UNKNOWN		DRUG14Q2.txt
100732761	1	PS	MIRALAX	1	ORAL	UNK, UNKNOWN		DRUG14Q2.txt
100733001	1	PS	MIRALAX	1	ORAL	UNK, UNKNOWN		DRUG14Q2.txt
100734421	1	PS	MIRALAX	1	ORAL	UNK, UNKNOWN		DRUG14Q2.txt
100735291	1	PS	MIRALAX	1	ORAL	UNK, UNKNOWN		DRUG14Q2.txt
100735821	1	PS	MIRALAX	1	ORAL	UNK, UNKNOWN		DRUG14Q2.txt
100737071	1	PS	MIRALAX	1	ORAL	UNK, UNKNOWN		DRUG14Q2.txt
100737112	1	PS	MIRALAX	1	ORAL	17 G, ONCE		DRUG14Q2.txt
100737112	2	SS	MIRALAX	1	ORAL	UNK UNK, QH		DRUG14Q2.txt
100737171	1	PS	MIRALAX	1	ORAL	UNK, UNKNOWN		DRUG14Q2.txt
100737232	1	PS	MIRALAX	1	ORAL	UNK, QD		DRUG14Q2.txt
100737232	2	C	LOSARTAN POTASSIUM	1		UNK, UNKNOWN		DRUG14Q2.txt
100737232	3	C	HYDRALAZINE	1		UNK, UNKNOWN		DRUG14Q2.txt
100741861	1	PS	MIRALAX	1	ORAL	UNK, UNKNOWN		DRUG14Q2.txt
100741931	1	PS	MIRALAX	1	ORAL	34 G, ONCE		DRUG14Q2.txt
100741931	2	SS	MIRALAX	1	ORAL	17 G, QD		DRUG14Q2.txt
100741931	3	C	LIPITOR	1		UNK, UNKNOWN		DRUG14Q2.txt
100741931	4	C	LEVOTHYROXINE SODIUM	1		UNK, UNKNOWN		DRUG14Q2.txt
100741971	1	PS	MIRALAX	1	ORAL	UNK, UNKNOWN		DRUG14Q2.txt
100744041	1	PS	MIRALAX	1	ORAL	UNK, UNKNOWN		DRUG14Q2.txt
100756981	1	PS	MIRALAX	1	ORAL	UNK, QD		DRUG14Q2.txt
100757741	1	PS	MIRALAX	1	ORAL	UNK, ONCE		DRUG14Q2.txt
100757761	1	PS	MIRALAX	1	ORAL	UNK, UNKNOWN		DRUG14Q2.txt
100758091	1	PS	MIRALAX	1	ORAL	UNK, UNKNOWN		DRUG14Q2.txt
100758291	1	PS	MIRALAX	1	ORAL	34 G, QD		DRUG14Q2.txt
100759251	1	PS	MIRALAX	1	ORAL	238 G, ONCE		DRUG14Q2.txt
100759511	1	PS	MIRALAX	1	ORAL	UNK, QOD		DRUG14Q2.txt
100759801	1	PS	MIRALAX	1	ORAL	17 G, ONCE		DRUG14Q2.txt
100759861	1	PS	MIRALAX	1	ORAL	UNK, UNKNOWN		DRUG14Q2.txt
100768971	1	PS	MIRALAX	1	ORAL	UNK, QD		DRUG14Q2.txt
100769811	1	PS	MIRALAX	1	ORAL	UNK, UNKNOWN		DRUG14Q2.txt
100770131	1	PS	MIRALAX	1	ORAL	UNK, UNKNOWN		DRUG14Q2.txt
100770361	1	PS	MIRALAX	1	ORAL	UNK, UNKNOWN		DRUG14Q2.txt
100770741	1	PS	MIRALAX	1	ORAL	UNK, UNKNOWN		DRUG14Q2.txt
100770762	1	PS	MIRALAX	1	ORAL	UNK UNK, UNKNOWN	POLYETHYLENE GLYCOL 3350	DRUG14Q3.txt
100770762	2	SS	MIRALAX	1			POLYETHYLENE GLYCOL 3350	DRUG14Q3.txt
100771251	1	PS	MIRALAX	1	ORAL	UNK, UNKNOWN		DRUG14Q2.txt
100771721	1	PS	MIRALAX	1	ORAL	UNK, UNKNOWN		DRUG14Q2.txt
100777901	1	PS	MIRALAX	1	ORAL	DAILY		DRUG14Q2.txt
100785291	1	PS	MIRALAX	1	ORAL	UNK, UNKNOWN		DRUG14Q2.txt
100786331	1	PS	MIRALAX	1	ORAL	UNK, UNKNOWN		DRUG14Q2.txt
100786991	1	PS	MIRALAX	1	ORAL	17 G, ONCE		DRUG14Q2.txt
100788172	1	PS	MIRALAX	1	ORAL	17 G, QOD		DRUG14Q2.txt
100788172	2	C	ASPIRIN	1		UNK, UNKNOWN		DRUG14Q2.txt
100788172	3	C	METFORMIN	1		UNK, UNKNOWN		DRUG14Q2.txt
100788172	4	C	AMIODARONE	1		UNK, UNKNOWN		DRUG14Q2.txt
100788172	5	C	ATENOLOL	1		UNK, UNKNOWN		DRUG14Q2.txt
100788172	6	C	LOVASTATIN	1		UNK, UNKNOWN		DRUG14Q2.txt
100788701	1	PS	MIRALAX	1	ORAL	UNK, UNKNOWN		DRUG14Q2.txt
100788701	2	SS	MIRALAX	1	ORAL	UNK, BID		DRUG14Q2.txt
100788771	1	PS	MIRALAX	1	ORAL	UNK, BID		DRUG14Q2.txt
100788911	1	PS	MIRALAX	1	ORAL	UNK, UNKNOWN		DRUG14Q2.txt
100789741	1	PS	MIRALAX	1	ORAL	UNK, QD		DRUG14Q2.txt
100789752	1	PS	MIRALAX	1	ORAL	UNK, UNKNOWN		DRUG14Q2.txt
100790071	1	PS	MIRALAX	1	ORAL	UNK, UNKNOWN		DRUG14Q2.txt
100790081	1	PS	MIRALAX	1	ORAL	UNK, UNKNOWN		DRUG14Q2.txt
100791791	1	PS	MIRALAX	1	ORAL	UNK, QD		DRUG14Q2.txt
100793211	1	PS	MIRALAX	1	ORAL	UNK, QOD		DRUG14Q2.txt
100793982	1	PS	MIRALAX	1	ORAL	UNK, UNKNOWN		DRUG14Q2.txt
100794831	1	PS	MIRALAX	1	ORAL	UNK, UNKNOWN		DRUG14Q2.txt
100794911	1	PS	MIRALAX	1	ORAL	UNK, UNKNOWN		DRUG14Q2.txt
100794911	2	SS	MIRALAX	1	ORAL	UNK		DRUG14Q2.txt
100796482	1	PS	MIRALAX	1	ORAL	UNK, QD		DRUG14Q2.txt
100796482	2	C	DOXYCYCLINE HYCLATE	1	ORAL	100 MG, BID		DRUG14Q2.txt
100796482	3	C	GLIPIZIDE	1	ORAL	5 MG, BID		DRUG14Q2.txt
100796482	4	C	TRIAMCINOLONE ACETONIDE	1	TOPICAL	UNK, BID		DRUG14Q2.txt
100796482	5	C	LISINOPRIL	1	ORAL	5 MG, QD		DRUG14Q2.txt
100796482	6	C	DOMPERIDONE	1	UNKNOWN	UNK, UNKNOWN		DRUG14Q2.txt
100796482	7	C	SERTRALINE HYDROCHLORIDE	1	ORAL	50 MG, QD		DRUG14Q2.txt
100796482	8	C	MIRAPEX	1	ORAL	1 MG, BID		DRUG14Q2.txt
100796482	9	C	ALLOPURINOL	1	ORAL	300 MG, QD		DRUG14Q2.txt
100796482	10	C	SIMVASTATIN	1	ORAL	20 MG, TIW		DRUG14Q2.txt
100796482	11	C	METOLAZONE	1	ORAL	2.5 MG, QOD		DRUG14Q2.txt
100796482	12	C	TORSEMIDE	1	ORAL	20 MG, BID		DRUG14Q2.txt
100796482	13	C	TAMSULOSIN HYDROCHLORIDE	1	ORAL	0.4 MG, QD		DRUG14Q2.txt
100796482	14	C	DIGOXIN	1	ORAL	250 MICROGRAM, QD		DRUG14Q2.txt
100796482	15	C	PANTOPRAZOLE SODIUM	1	ORAL	40 MG, QD		DRUG14Q2.txt
100796482	16	C	FLUTICASONE PROPIONATE	1	NASAL	50 MICROGRAM, QD		DRUG14Q2.txt
100796482	17	C	ASCORBIC ACID	1	ORAL	500 MG, BID		DRUG14Q2.txt
100796482	18	C	PLAVIX	1	ORAL	75 MG, QD		DRUG14Q2.txt
100796482	19	C	ONE A DAY ESSENTIAL VITAMINS	2		UNK, UNKNOWN		DRUG14Q2.txt
100796482	20	C	DOCUSATE SODIUM	1	ORAL	100 MG, PRN		DRUG14Q2.txt
100796482	21	C	MIDODRINE HYDROCHLORIDE	1	ORAL	2.5 MG, TID		DRUG14Q2.txt
100796482	22	C	DUONEB	1	INHALATION	0.5 - 3 MG, QID		DRUG14Q2.txt
100796482	23	C	CALCIUM UNSPECIFIED	1	UNKNOWN	500 MG, UNKNOWN		DRUG14Q2.txt
100796501	1	PS	MIRALAX	1	ORAL	UNK, PRN		DRUG14Q2.txt
100796911	1	PS	MIRALAX	1	ORAL	UNK, UNKNOWN		DRUG14Q2.txt
100797251	1	PS	MIRALAX	1	ORAL	UNK, UNKNOWN		DRUG14Q2.txt
100797901	1	PS	MIRALAX	1	ORAL	8.5 G, QD		DRUG14Q2.txt
100797901	2	SS	MIRALAX	1				DRUG14Q2.txt
100798431	1	PS	MIRALAX	1	ORAL	UNK, UNKNOWN		DRUG14Q2.txt
100798441	1	PS	MIRALAX	1	ORAL	UNK, UNKNOWN		DRUG14Q2.txt
100798441	2	SS	MIRALAX	1	ORAL	UNK, UNKNOWN		DRUG14Q2.txt
100798691	1	PS	MIRALAX	1	ORAL	UNK, UNKNOWN		DRUG14Q2.txt
100800691	1	PS	MIRALAX	1	ORAL	1 CAPFUL IN JUICE OR WATER, QD		DRUG14Q2.txt
100800691	2	SS	MIRALAX	1				DRUG14Q2.txt
100801031	1	PS	MIRALAX	1	ORAL	17 G, ONCE		DRUG14Q2.txt
100801031	2	C	SENNA	1		UNK, UNKNOWN		DRUG14Q2.txt
100807011	1	PS	MIRALAX	1	ORAL	UNK, UNKNOWN		DRUG14Q2.txt
100807072	1	PS	MIRALAX	1	ORAL	17 G, QD		DRUG14Q2.txt
100807072	2	SS	MIRALAX	1	ORAL	17 G, QD		DRUG14Q2.txt
100807072	3	C	COREG	1		UNK, UNKNOWN		DRUG14Q2.txt
100807072	4	C	TOPAMAX	1		UNK, UNKNOWN		DRUG14Q2.txt
100807072	5	C	ESTROGENS UNSPECIFIED	1		UNK, UNKNOWN		DRUG14Q2.txt
100807072	6	C	ZOCOR	1		UNK, UNKNOWN		DRUG14Q2.txt
100807072	7	C	VITAMINS UNSPECIFIED	1		UNK, UNKNOWN		DRUG14Q2.txt
100807811	1	PS	MIRALAX	1	ORAL	UNK, UNKNOWN		DRUG14Q2.txt
100807891	1	PS	MIRALAX	1	ORAL	UNK, QD		DRUG14Q2.txt
100808151	1	PS	MIRALAX	1	ORAL	UNK, UNKNOWN		DRUG14Q2.txt
100808171	1	PS	MIRALAX	1	ORAL	UNK, UNKNOWN		DRUG14Q2.txt
100808761	1	PS	MIRALAX	1	ORAL	UNK, QD		DRUG14Q2.txt
100810612	1	PS	MIRALAX	1	ORAL	17 G, QD		DRUG14Q2.txt
100810612	2	C	VICOPROFEN	1		UNK, UNKNOWN		DRUG14Q2.txt
100814681	1	PS	MIRALAX	1	ORAL	UNK, QD		DRUG14Q2.txt
100816521	1	PS	MIRALAX	1	ORAL	UNK, UNKNOWN		DRUG14Q2.txt
100817212	1	PS	MOVIPREP	1	ORAL		ASCORBIC ACID POLYETHYLENE GLYCOL 3350 POTASSIUM CHLORIDE SODIUM ASCORBATE SODIUM CHLORIDE SODIUM SULFATE	DRUG14Q3.txt
100817212	3	C	ARTIST	1			CARVEDILOL	DRUG14Q3.txt
100817212	5	C	MICARDIS	1			TELMISARTAN	DRUG14Q3.txt
100817212	7	C	OMEPRAZOLE	1			OMEPRAZOLE	DRUG14Q3.txt
100817212	9	C	VASOLAN	1			VERAPAMIL HYDROCHLORIDE	DRUG14Q3.txt
100817212	11	C	LAXOBERON	1			SODIUM PICOSULFATE	DRUG14Q3.txt
100817212	13	C	BAYASPERIN	2				DRUG14Q3.txt
100818881	1	PS	MIRALAX	1	ORAL	UNK, UNKNOWN		DRUG14Q2.txt
100820281	1	PS	MIRALAX	1	ORAL	17 G, ONCE		DRUG14Q2.txt
100820761	1	PS	MIRALAX	1	ORAL	UNK, UNKNOWN		DRUG14Q2.txt
100823121	1	PS	MIRALAX	1	ORAL	UNK, QD		DRUG14Q2.txt
100823131	1	PS	MIRALAX	1	ORAL	UNK UNK, UNKNOWN		DRUG14Q2.txt
100824241	1	PS	MIRALAX	1	ORAL	UNK UNK, UNKNOWN		DRUG14Q2.txt
100833431	1	PS	PREPOPIK	1	ORAL	2 PACKETS AND 1 MAGNESIUM CITR TAKEN BY MOUTH		DRUG14Q2.txt
100834391	1	PS	MIRALAX	1	ORAL	UNK, UNKNOWN		DRUG14Q2.txt
100837211	1	PS	MIRALAX	1	ORAL	UNK, UNKNOWN		DRUG14Q2.txt
100837321	1	PS	MIRALAX	1	ORAL	UNK, UNKNOWN		DRUG14Q2.txt
100838591	1	PS	MIRALAX	1	ORAL	UNK, ONCE		DRUG14Q2.txt
100839862	1	PS	MIRALAX	1	ORAL	17 G, QPM		DRUG14Q2.txt
100839862	2	C	ELAVIL ALLOPURINOL	2	ORAL	UNK, UNKNOWN		DRUG14Q2.txt
100839862	3	C	TOPAMAX	1		UNK, UNKNOWN		DRUG14Q2.txt
100839862	4	SS	LOPRESSOR	1		UNK, UNKNOWN		DRUG14Q2.txt
100843042	1	PS	MIRALAX	1	ORAL	17 G, QD		DRUG14Q2.txt
100843042	2	SS	MIRALAX	1	ORAL	8.5 G, QOD		DRUG14Q2.txt
100843042	3	C	CARBIDOPA LEVODOPA	1		UNK, UNKNOWN		DRUG14Q2.txt
100843042	4	C	AZILECT	1		UNK, UNKNOWN		DRUG14Q2.txt
100843042	5	C	PRAMIPEXOLE	1		UNK, UNKNOWN		DRUG14Q2.txt
100843042	6	C	QUETIAPINE FUMARATE	1		UNK, UNKNOWN		DRUG14Q2.txt
100843042	7	C	TAMSULOSIN HYDROCHLORIDE	1		UNK, UNKNOWN		DRUG14Q2.txt
100843042	8	C	MEMANTINE	1		UNK, UNKNOWN		DRUG14Q2.txt
100843042	9	C	CYANOCOBALAMIN	1		UNK, UNKNOWN		DRUG14Q2.txt
100843042	10	C	VITAMIN D UNSPECIFIED	1		UNK, UNKNOWN		DRUG14Q2.txt
100843042	11	C	OCUVITE PRESERVISION	2		UNK, UNKNOWN		DRUG14Q2.txt
100844971	1	PS	MIRALAX	1	ORAL	34 G, ONCE		DRUG14Q2.txt
100845701	1	PS	MIRALAX	1	ORAL	17 G, QD		DRUG14Q2.txt
100853581	1	PS	MIRALAX	1	ORAL	UNK, UNKNOWN		DRUG14Q2.txt
100861551	1	PS	MIRALAX	1	ORAL	UNK UNK, QD		DRUG14Q2.txt
100865191	1	PS	MIRALAX	1	ORAL	17 G, ONCE		DRUG14Q2.txt
100868881	1	PS	MIRALAX	1	ORAL	UNK, UNKNOWN		DRUG14Q2.txt
100869301	1	PS	MIRALAX	1	ORAL	UNK, UNKNOWN		DRUG14Q2.txt
100879082	1	PS	MIRALAX	1	ORAL	17 G, QAM	POLYETHYLENE GLYCOL 3350	DRUG14Q3.txt
100879082	2	SS	MIRALAX	1			POLYETHYLENE GLYCOL 3350	DRUG14Q3.txt
100881111	1	PS	MIRALAX	1		UNK, UNKNOWN		DRUG14Q2.txt
100895141	1	PS	MIRALAX	1	ORAL	UNK UNK, QD		DRUG14Q2.txt
100897811	1	PS	MIRALAX	1	ORAL	UNK UNK, QD		DRUG14Q2.txt
100898381	1	PS	MIRALAX	1	ORAL	UNK UNK, QD		DRUG14Q2.txt
100899821	1	PS	MIRALAX	1	ORAL	UNK UNK, UNKNOWN		DRUG14Q2.txt
100900491	1	PS	MIRALAX	1	ORAL	UNK, UNKNOWN		DRUG14Q2.txt
100901301	1	PS	MIRALAX	1	ORAL	UNK, QD		DRUG14Q2.txt
100903821	1	PS	MIRALAX	1	ORAL	UNK, UNKNOWN		DRUG14Q2.txt
100903991	1	PS	MIRALAX	1	ORAL	UNK, QD		DRUG14Q2.txt
100905392	1	PS	MIRALAX	1	ORAL	17 G, QD		DRUG14Q2.txt
100906221	1	PS	MIRALAX	1	ORAL	UNK, UNKNOWN		DRUG14Q2.txt
100908741	1	PS	MIRALAX	1	ORAL	UNK, UNKNOWN		DRUG14Q2.txt
100913921	1	PS	MIRALAX	1	ORAL	UNK, QD		DRUG14Q2.txt
100941261	1	PS	MIRALAX	1	ORAL	UNK, UNKNOWN		DRUG14Q2.txt
100948831	1	PS	MIRALAX	1	ORAL	UNK, QPM		DRUG14Q2.txt
100948831	2	SS	MIRALAX	1	ORAL	UNK, QPM		DRUG14Q2.txt
100948831	3	C	ASPIRIN	1		UNK, UNKNOWN		DRUG14Q2.txt
100948831	4	C	ZETIA	1		UNK, UNKNOWN		DRUG14Q2.txt
100948831	5	C	SIMVASTATIN	1		UNK, UNKNOWN		DRUG14Q2.txt
100948831	6	C	PRILOSEC	1		UNK, UNKNOWN		DRUG14Q2.txt
100948831	7	C	CYANOCOBALAMIN	1		UNK, UNKNOWN		DRUG14Q2.txt
100948831	8	C	CHOLECALCIFEROL	1		UNK, UNKNOWN		DRUG14Q2.txt
100948831	9	C	UBIDECARENONE	1		UNK, UNKNOWN		DRUG14Q2.txt
100962301	1	PS	MIRALAX	1	ORAL	UNK, QD		DRUG14Q2.txt
100966111	1	PS	MIRALAX	1	ORAL	UNK, QPM		DRUG14Q2.txt
100966381	1	PS	MIRALAX	1	ORAL	UNK, UNKNOWN		DRUG14Q2.txt
100966712	1	PS	MIRALAX	1	ORAL	UNK, QOD		DRUG14Q2.txt
100967061	1	PS	MIRALAX	1	ORAL	UNK, UNKNOWN		DRUG14Q2.txt
100968021	1	PS	MIRALAX	1	ORAL	UNK UNK, UNKNOWN		DRUG14Q2.txt
100971511	1	PS	MIRALAX	1	ORAL	UNK, HS		DRUG14Q2.txt
100972031	1	PS	MIRALAX	1	ORAL	UNK, UNKNOWN		DRUG14Q2.txt
100972082	1	PS	MIRALAX	1	ORAL	UNK UNK, UNKNOWN		DRUG14Q2.txt
100972131	1	PS	MIRALAX	1	ORAL	UNK, UNKNOWN		DRUG14Q2.txt
100972151	1	PS	MIRALAX	1	ORAL	UNK UNK, QD		DRUG14Q2.txt
100972551	1	PS	MIRALAX	1	ORAL	UNK, UNKNOWN		DRUG14Q2.txt
100972591	1	PS	MIRALAX	1	ORAL	UNK, UNKNOWN		DRUG14Q2.txt
100972921	1	PS	MIRALAX	1	ORAL	UNK, UNKNOWN		DRUG14Q2.txt
100985841	1	PS	MIRALAX	1	ORAL	UNK, QD		DRUG14Q2.txt
100994731	1	PS	MIRALAX	1	ORAL	UNK, UNKNOWN		DRUG14Q2.txt
100995241	1	PS	MIRALAX	1	ORAL	UNK, QPM		DRUG14Q2.txt
101006221	1	PS	MIRALAX	1	ORAL	UNKNOWN		DRUG14Q2.txt
101006221	2	SS	MIRALAX	1				DRUG14Q2.txt
101007131	1	PS	MIRALAX	1	ORAL	UNK, UNKNOWN		DRUG14Q2.txt
101007291	1	PS	MIRALAX	1		8.5 G, QD		DRUG14Q2.txt
101017301	1	PS	MIRALAX	1	ORAL	UNK, UNKNOWN		DRUG14Q2.txt
101019791	1	PS	MIRALAX	1	ORAL	UNK, QD		DRUG14Q2.txt
101020341	1	PS	MIRALAX	1	ORAL	17 G, BIW		DRUG14Q2.txt
101020341	2	SS	MIRALAX	1				DRUG14Q2.txt
101020341	3	C	ASPIRIN	1		81 G, QD		DRUG14Q2.txt
101020341	4	C	VIACTIV SOFT CALCIUM CHEWS	2		UNK, UNKNOWN		DRUG14Q2.txt
101020341	5	C	CHOLECALCIFEROL	1		UNK, UNKNOWN		DRUG14Q2.txt
101020341	6	C	MAGNESIUM UNSPECIFIED	1		UNK, UNKNOWN		DRUG14Q2.txt
101020341	7	C	OMEGA 3 MARINE TRIGLYCERIDES	1		UNK, UNKNOWN		DRUG14Q2.txt
101020961	1	PS	MIRALAX	1	ORAL	UNK, UNKNOWN		DRUG14Q2.txt
101021081	1	PS	MIRALAX	1	ORAL	UNK, UNKNOWN		DRUG14Q2.txt
101023011	1	PS	MIRALAX	1	ORAL	UNK, QD		DRUG14Q2.txt
101023011	2	SS	MIRALAX	1	ORAL	UNK, QOD		DRUG14Q2.txt
101024751	1	PS	MIRALAX	1	ORAL	UNK, UNKNOWN		DRUG14Q2.txt
101027721	1	PS	MIRALAX	1	ORAL	UNK, UNKNOWN		DRUG14Q2.txt
101036091	1	PS	MIRALAX	1	ORAL	UNK, UNKNOWN		DRUG14Q2.txt
101036981	1	PS	MIRALAX	1	ORAL	UNK UNK, QD		DRUG14Q2.txt
101038021	1	PS	MIRALAX	1	ORAL	UNK UNK, UNKNOWN		DRUG14Q2.txt
101074651	1	PS	MIRALAX	1	ORAL	A DOUBLE DOSE A DAY		DRUG14Q2.txt
101084091	1	PS	MIRALAX	1		UNK, UNKNOWN		DRUG14Q2.txt
101092291	1	PS	MIRALAX	1	ORAL	UNK, UNKNOWN		DRUG14Q2.txt
101095251	1	PS	MIRALAX	1	ORAL	UNK UNK, UNKNOWN		DRUG14Q2.txt
101095361	1	PS	MIRALAX	1	ORAL	UNK UNK, ONCE		DRUG14Q2.txt
101095441	1	PS	MIRALAX	1	ORAL			DRUG14Q2.txt
101095441	2	SS	MIRALAX	1	ORAL	UNK, QD		DRUG14Q2.txt
101103761	1	PS	MIRALAX	1	ORAL	UNK, UNKNOWN		DRUG14Q2.txt
101106811	1	PS	MIRALAX	1	ORAL	UNK, UNKNOWN		DRUG14Q2.txt
101114871	1	PS	MIRALAX	1	ORAL	UNK, BID		DRUG14Q2.txt
101117151	1	PS	MIRALAX	1	ORAL	UNK, UNKNOWN		DRUG14Q2.txt
101121781	1	PS	MIRALAX	1	ORAL	UNK, UNKNOWN		DRUG14Q2.txt
101121812	1	PS	MIRALAX	1	ORAL	UNK UNK, UNKNOWN		DRUG14Q2.txt
101121821	1	PS	MIRALAX	1	ORAL	UNK, UNKNOWN		DRUG14Q2.txt
101121922	1	PS	MIRALAX	1	ORAL	UNK, TID		DRUG14Q2.txt
101121922	2	SS	MIRALAX	1				DRUG14Q2.txt
101122371	1	PS	MIRALAX	1	ORAL	17 G, 5 TIMES PER DAY		DRUG14Q2.txt
101122371	2	SS	MIRALAX	1	ORAL	34 G, 2 OR 3 TIMES		DRUG14Q2.txt
101122701	1	PS	MIRALAX	1	ORAL	UNK, UNKNOWN		DRUG14Q2.txt
101122731	1	PS	MIRALAX	1	ORAL	UNK, UNKNOWN		DRUG14Q2.txt
101123221	1	PS	MIRALAX	1	ORAL	UNK, UNKNOWN		DRUG14Q2.txt
101123321	1	PS	MIRALAX	1	ORAL	UNK, UNKNOWN		DRUG14Q2.txt
101123651	1	PS	MIRALAX	1	ORAL	UNK, UNKNOWN		DRUG14Q2.txt
101125261	1	PS	MIRALAX	1	ORAL	FULL DOSE, UNKNOWN		DRUG14Q2.txt
101125261	2	SS	MIRALAX	1	ORAL	HALF DOSE, UNKNOWN		DRUG14Q2.txt
101144261	1	PS	MIRALAX	1	ORAL	UNK, UNKNOWN		DRUG14Q2.txt
101144592	1	PS	MIRALAX	1	ORAL	17 G, QD	POLYETHYLENE GLYCOL 3350	DRUG14Q3.txt
101144592	2	C	OXYBUTYNIN	1		UNK, UNKNOWN	OXYBUTYNIN	DRUG14Q3.txt
101144592	3	C	COLESTIPOL HYDROCHLORIDE	1		UNK, UNKNOWN	COLESTIPOL HYDROCHLORIDE	DRUG14Q3.txt
101144592	4	C	HYDROXYCHLOROQUINE SULFATE	1		UNK, UNKNOWN	HYDROXYCHLOROQUINE SULFATE	DRUG14Q3.txt
101144592	5	C	ASPIRIN	1		UNK, UNKNOWN	ASPIRIN	DRUG14Q3.txt
101144592	6	C	CENTRUM SILVER	1		UNK, UNKNOWN	VITAMINS	DRUG14Q3.txt
101144592	7	C	OMEGA 3 MARINE TRIGLYCERIDES	1		UNK, UNKNOWN	FISH OIL	DRUG14Q3.txt
101144592	8	C	OS CAL CALCIUM CARBONATE	2		UNK, UNKNOWN		DRUG14Q3.txt
101145601	1	PS	MIRALAX	1	ORAL	8.5 G, QD		DRUG14Q2.txt
101202881	1	PS	MIRALAX	1	ORAL	UNK, UNKNOWN		DRUG14Q2.txt
101203061	1	PS	MIRALAX	1	ORAL	UNK, UNKNOWN		DRUG14Q2.txt
101206371	1	PS	MIRALAX	1	ORAL	UNK UNK, QD		DRUG14Q2.txt
101206931	1	PS	MIRALAX	1	ORAL	UNK, UNKNOWN		DRUG14Q2.txt
101207311	1	PS	MIRALAX	1	ORAL	UNK, UNKNOWN		DRUG14Q2.txt
101257001	1	PS	MIRALAX	1	ORAL	UNK, UNKNOWN		DRUG14Q2.txt
101286641	1	PS	MIRALAX	1	ORAL	8.5 G, UNKNOWN		DRUG14Q2.txt
101286641	2	SS	MIRALAX	1	ORAL	17 G, ONCE		DRUG14Q2.txt
101296591	1	PS	MIRALAX	1	ORAL	17 G, EVERY 20 MIN		DRUG14Q2.txt
101301391	1	PS	MIRALAX	1	ORAL	1 TABLESPPON ONCE DAILY TAKEN BY MOUTH		DRUG14Q2.txt
101301572	1	PS	MIRALAX	1	ORAL	17 G, QD		DRUG14Q2.txt
101301572	2	SS	MIRALAX	1	ORAL	8.5 G, QD		DRUG14Q2.txt
101305491	1	PS	MIRALAX	1	ORAL	17 G, ONCE		DRUG14Q2.txt
101305491	2	C	COUMADIN	1		UNK, UNKNOWN		DRUG14Q2.txt
101314221	1	PS	MIRALAX	1	ORAL			DRUG14Q2.txt
101315502	1	PS	MIRALAX	1	ORAL	UNK UNK, BID	POLYETHYLENE GLYCOL 3350	DRUG14Q3.txt
101321011	1	PS	MIRALAX	1	ORAL	8.5 G, QD		DRUG14Q2.txt
101321011	2	SS	MIRALAX	1	ORAL	4.25 G, QD		DRUG14Q2.txt
101321391	1	PS	MIRALAX	1	ORAL	17 G, ONCE		DRUG14Q2.txt
101322561	1	PS	MIRALAX	1	ORAL	17 G, QD		DRUG14Q2.txt
101322561	2	C	VITAMINS UNSPECIFIED	1		UNK, UNKNOWN		DRUG14Q2.txt
101322561	3	C	FLAXSEED	1		UNK, UNKNOWN		DRUG14Q2.txt
101324061	1	PS	MIRALAX	1	ORAL	UNK, QD		DRUG14Q2.txt
101329351	1	PS	MIRALAX	1	ORAL	UNK, UNKNOWN		DRUG14Q2.txt
101333801	1	PS	MIRALAX	1	ORAL	UNK, UNKNOWN		DRUG14Q2.txt
101334432	1	PS	MIRALAX	1	ORAL	17 G, PRN		DRUG14Q2.txt
101335261	1	PS	MIRALAX	1	ORAL	8.5 G, UNKNOWN		DRUG14Q2.txt
101336032	1	PS	MIRALAX	1	ORAL	17 G, QD		DRUG14Q2.txt
101336032	2	C	ONE A DAY ESSENTIAL VITAMINS	2		UNK, UNKNOWN		DRUG14Q2.txt
101336032	3	C	ESTER C	1		UNK, UNKNOWN		DRUG14Q2.txt
101336032	4	C	CITRACAL	1		UNK, UNKNOWN		DRUG14Q2.txt
101337161	1	PS	MIRALAX	1	ORAL	UNK, UNKNOWN		DRUG14Q2.txt
101337181	1	PS	MIRALAX	1	ORAL	UNK, UNKNOWN		DRUG14Q2.txt
101337691	1	PS	MIRALAX	1	ORAL	UNK, UNKNOWN		DRUG14Q2.txt
101337811	1	PS	MIRALAX	1	ORAL	UNK, QPM		DRUG14Q2.txt
101338851	1	PS	MIRALAX	1	ORAL	UNK, UNKNOWN		DRUG14Q2.txt
101342121	1	PS	MIRALAX	1	ORAL	UNK, UNKNOWN		DRUG14Q2.txt
101349351	1	PS	MIRALAX	1	ORAL	UNK, QOD		DRUG14Q2.txt
101349351	2	SS	MIRALAX	1	ORAL	UNK, Q2D		DRUG14Q2.txt
101354341	1	PS	MIRALAX	1	ORAL	UNK, UNKNOWN		DRUG14Q2.txt
101358241	1	PS	MIRALAX	1	ORAL	UNK, UNKNOWN		DRUG14Q2.txt
101361751	1	PS	MIRALAX	1	ORAL	UNK UNK, UNKNOWN		DRUG14Q2.txt
101378061	1	PS	MIRALAX	1	ORAL	UNK, UNKNOWN		DRUG14Q2.txt
101390761	1	PS	MIRALAX	1	ORAL	17 G, QD		DRUG14Q2.txt
101402511	1	PS	MIRALAX	1	ORAL	UNK, UNKNOWN		DRUG14Q2.txt
101402511	2	SS	MIRALAX	1	ORAL	UNK		DRUG14Q2.txt
101417411	1	PS	MIRALAX	1	ORAL	UNK, UNKNOWN		DRUG14Q2.txt
101418232	1	PS	MIRALAX	1	ORAL	17 G, QD	POLYETHYLENE GLYCOL 3350	DRUG14Q3.txt
101419011	1	PS	MIRALAX	1	ORAL	UNK, UNKNOWN		DRUG14Q2.txt
101419731	1	PS	MIRALAX	1	ORAL	UNK, EVERY DAY		DRUG14Q2.txt
101423441	1	PS	MIRALAX	1	ORAL	UNK, UNKNOWN		DRUG14Q2.txt
101433131	1	PS	MIRALAX	1	ORAL	UNK, UNKNOWN		DRUG14Q2.txt
101442951	1	PS	MIRALAX	1	ORAL	UNK, UNKNOWN		DRUG14Q2.txt
101449651	1	PS	MIRALAX	1	ORAL	UNK, EVERYDAY		DRUG14Q2.txt
101464741	1	PS	MIRALAX	1	ORAL	UNK, UNKNOWN		DRUG14Q2.txt
101464911	1	PS	MIRALAX	1	ORAL	UNK, UNKNOWN		DRUG14Q2.txt
101470941	1	PS	MIRALAX	1	ORAL	UNK, UNKNOWN		DRUG14Q2.txt
101471251	1	PS	MIRALAX	1	ORAL	UNK, BID		DRUG14Q2.txt
101471732	1	PS	MIRALAX	1	ORAL	17 G, QD/BID		DRUG14Q2.txt
101471732	2	C	VERAPAMIL	1		UNK, UNKNOWN		DRUG14Q2.txt
101471732	3	C	AMERGE	1		UNK, UNKNOWN		DRUG14Q2.txt
101471732	4	C	COLACE	1		UNK, UNKNOWN		DRUG14Q2.txt
101471732	5	C	AMITIZA	1		UNK, UNKNOWN		DRUG14Q2.txt
101495541	1	PS	MIRALAX	1	ORAL	UNK UNK, UNKNOWN		DRUG14Q2.txt
101497431	1	PS	MIRALAX	1	ORAL	UNK, UNKNOWN		DRUG14Q2.txt
101500222	1	PS	MIRALAX	1	ORAL	1 DF, TID		DRUG14Q2.txt
101500222	2	SS	MIRALAX	1	ORAL	1 DF, TID		DRUG14Q2.txt
101500222	3	SS	SENOKOT SENNA	1	ORAL	3 DF, QPM		DRUG14Q2.txt
101500311	1	PS	MIRALAX	1	ORAL	UNK UNK, QD		DRUG14Q2.txt
101500912	1	PS	MIRALAX	1	ORAL	17 G, QD		DRUG14Q2.txt
101512141	1	PS	MIRALAX	1	ORAL	EVERYDAY		DRUG14Q2.txt
101520312	1	PS	MIRALAX	1	ORAL	17 G, QD		DRUG14Q2.txt
101520312	2	C	ATORVASTATIN	1		UNK, UNKNOWN		DRUG14Q2.txt
101520312	3	C	METFORMIN	1		UNK, UNKNOWN		DRUG14Q2.txt
101520312	4	C	JANUMET	1		UNK, UNKNOWN		DRUG14Q2.txt
101520312	5	C	LISINOPRIL	1		UNK, UNKNOWN		DRUG14Q2.txt
101520312	6	C	OMEGA 3 MARINE TRIGLYCERIDES	1		1000 MG, UNKNOWN		DRUG14Q2.txt
101520312	7	C	CALCIUM UNSPECIFIED	1		UNK, UNKNOWN		DRUG14Q2.txt
101520312	8	C	VITAMIN D UNSPECIFIED	1		UNK, UNKNOWN		DRUG14Q2.txt
101522233	1	PS	MIRALAX	1	ORAL	8.5 G, QPM	POLYETHYLENE GLYCOL 3350	DRUG14Q3.txt
101526101	1	PS	MIRALAX	1	ORAL	UNK, UNKNOWN		DRUG14Q2.txt
101526181	1	PS	MIRALAX	1	ORAL	UNK, UNKNOWN		DRUG14Q2.txt
101526522	1	PS	MIRALAX	1	ORAL	17 G, QD		DRUG14Q2.txt
101535341	1	PS	MIRALAX	1	ORAL	UNK, UNKNOWN		DRUG14Q2.txt
101542711	1	PS	MIRALAX	1	ORAL	UNK, UNKNOWN		DRUG14Q2.txt
101545761	1	PS	MIRALAX	1	ORAL	4 CUPS, IN ONE DAY		DRUG14Q2.txt
101546421	1	PS	MIRALAX	1	ORAL	UNK, UNKNOWN		DRUG14Q2.txt
101553291	1	PS	MIRALAX	1	ORAL	UNK, UNKNOWN		DRUG14Q2.txt
101553291	2	SS	TYLENOL WITH CODEINE	1		UNK, UNKNOWN		DRUG14Q2.txt
101554591	1	PS	MIRALAX	1	ORAL	UNK, UNKNOWN		DRUG14Q2.txt
101554591	2	SS	ALIGN	1	UNKNOWN	UNK, UNKNOWN		DRUG14Q2.txt
101556251	1	PS	MIRALAX	1	ORAL	UNK, UNKNOWN		DRUG14Q2.txt
101562551	1	PS	MIRALAX	1	ORAL	USING IT FOR 6 DAYS THEN SKIPPED A DAY OR SO		DRUG14Q2.txt
101567741	1	PS	MIRALAX	1	ORAL	UNK, UNKNOWN		DRUG14Q2.txt
101569581	1	PS	MIRALAX	1	ORAL	UNK, UNKNOWN		DRUG14Q2.txt
101572171	1	PS	MIRALAX	1	ORAL	UNK, UNKNOWN		DRUG14Q2.txt
101572191	1	PS	MIRALAX	1	ORAL	UNK, UNKNOWN		DRUG14Q2.txt
101572202	1	PS	MIRALAX	1	ORAL	UNK, UNKNOWN		DRUG14Q2.txt
101572202	2	SS	MIRALAX	1				DRUG14Q2.txt
101572961	1	PS	MIRALAX	1	ORAL	UNK, QD		DRUG14Q2.txt
101574851	1	PS	MIRALAX	1	ORAL	UNK, QD		DRUG14Q2.txt
101574851	2	SS	MIRALAX	1	ORAL	UNK, Q3D		DRUG14Q2.txt
101574881	1	PS	MIRALAX	1	ORAL	UNK, QOD		DRUG14Q2.txt
101575161	1	PS	MIRALAX	1	ORAL	UNK, ONCE		DRUG14Q2.txt
101575161	2	SS	MIRALAX	1	ORAL	UNK, ONCE		DRUG14Q2.txt
101575161	3	SS	MIRALAX	1	ORAL	UNK, ONCE		DRUG14Q2.txt
101577192	1	PS	MIRALAX	1	ORAL	17 G, UNKNOWN		DRUG14Q2.txt
101577192	2	SS	MIRALAX	1	ORAL	8.5 G, UNKNOWN		DRUG14Q2.txt
101577192	3	SS	MIRALAX	1	ORAL	4.25 G, UNKNOWN		DRUG14Q2.txt
101577301	1	PS	MIRALAX	1	ORAL	UNK, UNKNOWN		DRUG14Q2.txt
101577883	1	PS	MIRALAX	1	ORAL	A CAP AND A HALF TWO NIGHTS AGO, UNKNOWN	POLYETHYLENE GLYCOL 3350	DRUG14Q3.txt
101577883	2	C	ATENOLOL	1		UNK, UNKNOWN	ATENOLOL	DRUG14Q3.txt
101577883	3	C	CLONIDINE	1		UNK, UNKNOWN	CLONIDINE	DRUG14Q3.txt
101577883	4	C	EXFORGE	1		UNK, UNKNOWN	AMLODIPINE BESYLATE VALSARTAN	DRUG14Q3.txt
101577883	5	C	SYNTHROID	1		UNK, UNKNOWN	LEVOTHYROXINE SODIUM	DRUG14Q3.txt
101578011	1	PS	MIRALAX	1	ORAL	UNK, QD		DRUG14Q2.txt
101578081	1	PS	MIRALAX	1	ORAL	UNK, UNKNOWN		DRUG14Q2.txt
101578441	1	PS	MIRALAX	1	ORAL	UNK, UNKNOWN		DRUG14Q2.txt
101579241	1	PS	MIRALAX	1	ORAL	UNK, UNKNOWN		DRUG14Q2.txt
101579291	1	PS	MIRALAX	1	ORAL	UNK, UNKNOWN		DRUG14Q2.txt
101579291	2	SS	MIRALAX	1				DRUG14Q2.txt
101582331	1	PS	MIRALAX	1	ORAL	UNK, UNKNOWN		DRUG14Q2.txt
101585221	1	PS	MIRALAX	1	ORAL	UNK, UNKNOWN		DRUG14Q2.txt
101597921	1	PS	MIRALAX	1	ORAL	UNK, QD		DRUG14Q2.txt
101598572	1	PS	MIRALAX	1	ORAL	17 G, BID	POLYETHYLENE GLYCOL 3350	DRUG14Q3.txt
101598572	2	SS	MIRALAX	1	ORAL	UNK, BID	POLYETHYLENE GLYCOL 3350	DRUG14Q3.txt
101600612	1	PS	MIRALAX	1	ORAL	UNK UNK, UNKNOWN		DRUG14Q2.txt
101600612	2	SS	MIRALAX	1	ORAL	17 G, ONCE		DRUG14Q2.txt
101600612	3	SS	MIRALAX	1	ORAL	25.5 G, ONCE		DRUG14Q2.txt
101600612	4	C	LOSARTAN POTASSIUM	1		UNK, UNKNOWN		DRUG14Q2.txt
101600612	5	C	SYNTHROID	1		UNK, UNKNOWN		DRUG14Q2.txt
101600612	6	C	ATORVASTATIN	1		UNK, UNKNOWN		DRUG14Q2.txt
101600612	7	C	DILTIAZEM HYDROCHLORIDE	1		UNK, UNKNOWN		DRUG14Q2.txt
101600612	8	C	DEXILANT	1		UNK, UNKNOWN		DRUG14Q2.txt
101601151	1	PS	MIRALAX	1	ORAL	UNK, UNKNOWN		DRUG14Q2.txt
101601281	1	PS	MIRALAX	1	ORAL	UNK, UNKNOWN		DRUG14Q2.txt
101605342	1	PS	MIRALAX	1	ORAL	UNK, QPM		DRUG14Q2.txt
101605342	2	SS	MIRALAX	1	ORAL	UNK, QPM		DRUG14Q2.txt
101605371	1	PS	MIRALAX	1	ORAL	UNK, UNKNOWN		DRUG14Q2.txt
101605371	2	C	PRILOSEC	1		UNK, UNKNOWN		DRUG14Q2.txt
101605881	1	PS	MIRALAX	1	ORAL	UNK, QD		DRUG14Q2.txt
101606301	1	PS	MIRALAX	1	ORAL	UNK, UNKNOWN		DRUG14Q2.txt
101606611	1	PS	MIRALAX	1	ORAL	UNK, UNKNOWN		DRUG14Q2.txt
101606812	1	PS	MIRALAX	1	ORAL	17 G, EVERY 2-3 DAYS		DRUG14Q2.txt
101606812	2	SS	MIRALAX	1	ORAL	17 G, EVERY 2-3 DAYS		DRUG14Q2.txt
101609271	1	PS	MIRALAX	1	ORAL	EVERY NIGHT FOR THE PAST FEW WEEKS		DRUG14Q2.txt
101612421	1	PS	MIRALAX	1	ORAL	UNK, UNKNOWN		DRUG14Q2.txt
101612781	1	PS	MIRALAX	1	ORAL	UNK, UNKNOWN		DRUG14Q2.txt
101624951	1	PS	MIRALAX	1	TRANSDERMAL	UNK UNK, UNKNOWN		DRUG14Q2.txt
101624951	2	SS	COLACE	1		UNK, UNKNOWN		DRUG14Q2.txt
101625451	1	PS	MIRALAX	1	ORAL	UNK, UNKNOWN		DRUG14Q2.txt
101625451	2	SS	LINZESS	1	ORAL	UNK, UNKNOWN		DRUG14Q2.txt
101625451	3	SS	COLACE	1	ORAL	UNK, UNKNOWN		DRUG14Q2.txt
101625451	4	SS	CALCIUM POLYCARBOPHIL	1	ORAL	UNK, UNKNOWN		DRUG14Q2.txt
101625451	5	SS	MINERAL OIL	1	ORAL	UNK, UNKNOWN		DRUG14Q2.txt
101625451	6	C	SEROQUEL	1	ORAL	UNK, UNKNOWN		DRUG14Q2.txt
101625451	7	C	XANAX	1		UNK, UNKNOWN		DRUG14Q2.txt
101625451	8	C	LORAZEPAM	1		UNK, UNKNOWN		DRUG14Q2.txt
101625451	9	C	TRAZODONE HYDROCHLORIDE	1		UNK, UNKNOWN		DRUG14Q2.txt
101625451	10	C	AMBIEN	1	ORAL	UNK, UNKNOWN		DRUG14Q2.txt
101625451	11	C	OXYCODONE	1	ORAL	UNK, UNKNOWN		DRUG14Q2.txt
101625451	12	C	SOMA	1	ORAL	UNK, UNKNOWN		DRUG14Q2.txt
101625451	13	C	EFFEXOR	1		UNK, UNKNOWN		DRUG14Q2.txt
101625451	14	C	ERGOCALCIFEROL	1	ORAL	UNK, UNKNOWN		DRUG14Q2.txt
101625451	15	C	CYANOCOBALAMIN	1	ORAL	UNK, UNKNOWN		DRUG14Q2.txt
101625451	16	C	BIOTIN	1	ORAL	UNK, UNKNOWN		DRUG14Q2.txt
101636502	1	PS	MIRALAX	1	ORAL	17 G, UNKNOWN	POLYETHYLENE GLYCOL 3350	DRUG14Q3.txt
101663521	1	PS	MIRALAX	1	ORAL	UNK, UNKNOWN		DRUG14Q2.txt
101664881	1	PS	MIRALAX	1	ORAL	UNK, QD		DRUG14Q2.txt
101668481	1	PS	MIRALAX	1	ORAL	UNK, QD		DRUG14Q2.txt
101672091	1	PS	PREPOPIK	1	ORAL	ONE TIME, USE TWO PACKETS, ONE TIME PREP, TAKEN BY MOUTH		DRUG14Q2.txt
101682511	1	PS	MIRALAX	1	ORAL	UNK, UNKNOWN		DRUG14Q2.txt
101682521	1	PS	MIRALAX	1	ORAL	UNK, QAM		DRUG14Q2.txt
101682572	1	PS	MIRALAX	1	ORAL	UNK, QD	POLYETHYLENE GLYCOL 3350	DRUG14Q3.txt
101682572	2	C	THYROID	1		UNK, UNKNOWN	LEVOTHYROXINE LIOTHYRONINE	DRUG14Q3.txt
101682572	3	C	FOSAMAX	1		UNK, UNKNOWN	ALENDRONATE SODIUM	DRUG14Q3.txt
101682572	4	C	ATENOLOL	1		UNK, UNKNOWN	ATENOLOL	DRUG14Q3.txt
101682572	5	C	CALCIUM UNSPECIFIED	1		UNK, UNKNOWN	CALCIUM	DRUG14Q3.txt
101682572	6	C	OCUVITE PRESERVISION	2		UNK, UNKNOWN		DRUG14Q3.txt
101682572	7	C	ASPIRIN	1		UNK, UNKNOWN	ASPIRIN	DRUG14Q3.txt
101682572	8	C	OMEPRAZOLE	1		UNK, UNKNOWN	OMEPRAZOLE	DRUG14Q3.txt
101682572	9	C	ALPRAZOLAM	1		UNK, UNKNOWN	ALPRAZOLAM	DRUG14Q3.txt
101683141	1	PS	MIRALAX	1	ORAL	UNK, UNKNOWN		DRUG14Q2.txt
101683921	1	PS	MIRALAX	1	ORAL	UNK, UNKNOWN		DRUG14Q2.txt
101683931	1	PS	MIRALAX	1	ORAL	UNK, UNKNOWN		DRUG14Q2.txt
101685611	1	PS	MIRALAX	1	ORAL	UNK, UNKNOWN		DRUG14Q2.txt
101690682	1	PS	MIRALAX	1	ORAL	17 G, QOD		DRUG14Q2.txt
101690682	2	C	ECOTRIN	1		81 MG, QD		DRUG14Q2.txt
101690682	3	C	ATORVASTATIN CALCIUM	1	ORAL	80 MG, QD		DRUG14Q2.txt
101690682	4	C	CALCIPOTRIENE	1		UNK, BID		DRUG14Q2.txt
101690682	5	C	CELECOXIB	1	ORAL	200 MG, QD		DRUG14Q2.txt
101690682	6	C	CLOBETASOL PROPIONATE	1		UNK, BID		DRUG14Q2.txt
101690682	7	C	COLESEVELAM HYDROCHLORIDE	1	ORAL	3.75 G, QD		DRUG14Q2.txt
101690682	8	C	CYANOCOBALAMIN	1		50 MICROGRAM, QAM		DRUG14Q2.txt
101690682	9	C	CYCLOBENZAPRINE HYDROCHLORIDE	1		10 MG, TID		DRUG14Q2.txt
101690682	10	C	ERGOCALCIFEROL	1	ORAL	50000 IU, QOW		DRUG14Q2.txt
101690682	11	C	ESZOPICLONE	1	ORAL	3 MG, QPM		DRUG14Q2.txt
101690682	12	C	FENOFIBRATE	1	ORAL	145 MG, QD		DRUG14Q2.txt
101690682	13	C	FERROUS SULFATE	1	ORAL	325 MG, QD		DRUG14Q2.txt
101690682	14	C	FLUOCINOLONE ACETONIDE	1		UNK, PRN		DRUG14Q2.txt
101690682	15	C	HYDROXYZINE HYDROCHLORIDE	1	ORAL	25 MG, UNK		DRUG14Q2.txt
101690682	16	C	ACETAMINOPHEN HYDROCODONE BITARTRATE	1	ORAL	1 DF, Q6H		DRUG14Q2.txt
101690682	17	C	LANTUS	1		38 IU, QD		DRUG14Q2.txt
101690682	18	C	NOVOLOG	1		UNK, UNKNOWN		DRUG14Q2.txt
101690682	19	C	LANSOPRAZOLE	1	ORAL	30 MG, QD		DRUG14Q2.txt
101690682	20	C	LEVOTHYROXINE SODIUM	1	ORAL	137 MICROGRAM, UNKNOWN		DRUG14Q2.txt
101690682	21	C	METOPROLOL SUCCINATE	1	ORAL	50 MG, BID		DRUG14Q2.txt
101690682	22	C	MOMETASONE FUROATE	1	NASAL	2 DF, QD		DRUG14Q2.txt
101690682	23	C	PRAMIPEXOLE DIHYDROCHLORIDE	1	ORAL	0.125 MG, HS		DRUG14Q2.txt
101690682	24	C	SIMETHICONE	1		125 MG, QPM		DRUG14Q2.txt
101690682	25	C	TORSEMIDE	1	ORAL	20 MG, QD		DRUG14Q2.txt
101690682	26	C	TRIAMCINOLONE ACETONIDE	1		UNK, BID		DRUG14Q2.txt
101690682	27	C	DIOVAN	1	ORAL	320 MG, QD		DRUG14Q2.txt
101690682	28	C	LYRICA	1		25 MG, QPM		DRUG14Q2.txt
101692271	1	PS	MIRALAX	1	ORAL	UNK, QPM		DRUG14Q2.txt
101693631	1	PS	MIRALAX	1	ORAL	UNK, UNKNOWN		DRUG14Q2.txt
101694941	1	PS	MIRALAX	1	ORAL	UNK, UNKNOWN		DRUG14Q2.txt
101695071	1	PS	MIRALAX	1	ORAL	UNK, UNKNOWN		DRUG14Q2.txt
101705971	1	PS	MIRALAX	1	ORAL	UNK, UNKNOWN		DRUG14Q2.txt
101706211	1	PS	MIRALAX	1	ORAL	UNK, UNKNOWN		DRUG14Q2.txt
101706351	1	PS	MIRALAX	1	ORAL	UNK, UNKNOWN		DRUG14Q2.txt
101707481	1	PS	MIRALAX	1	ORAL	EVERY MORNING		DRUG14Q2.txt
101707691	1	PS	MIRALAX	1	ORAL	2 DOSES (34 G) A DAY		DRUG14Q2.txt
101720591	1	PS	MIRALAX	1	ORAL	UNK, UNKNOWN		DRUG14Q2.txt
101720931	1	PS	MIRALAX	1	ORAL	17 G, UNKNOWN		DRUG14Q2.txt
101720931	2	SS	MIRALAX	1	ORAL	UNK		DRUG14Q2.txt
101720941	1	PS	MIRALAX	1	ORAL	UNK, UNKNOWN		DRUG14Q2.txt
101721041	1	PS	MIRALAX	1	ORAL	UNK, UNKNOWN		DRUG14Q2.txt
101721521	1	PS	MIRALAX	1	ORAL	UNK, UNKNOWN		DRUG14Q2.txt
101725811	1	PS	MIRALAX	1	ORAL	UNK, UNKNOWN		DRUG14Q2.txt
101730791	1	PS	MIRALAX	1	ORAL	17 G, BID		DRUG14Q2.txt
101730791	2	SS	MIRALAX	1	ORAL	17 G, BID		DRUG14Q2.txt
101730791	3	C	EX LAX NEW FORMULA	2		UNK, UNKNOWN		DRUG14Q2.txt
101730791	4	C	AMITIZA	1		UNK, UNKNOWN		DRUG14Q2.txt
101736431	1	PS	MIRALAX	1	ORAL	MYRSLAC, ONCE DAILY, TAKEN BY MOUTH		DRUG14Q2.txt
101737511	1	PS	MIRALAX	1	ORAL	UNK, ONCE		DRUG14Q2.txt
101739781	1	PS	MOVIPREP	1		2 LITERS		DRUG14Q2.txt
101739781	3	C	LANSOPRAZOLE	1				DRUG14Q2.txt
101741861	1	PS	MIRALAX	1	ORAL	UNK, UNKNOWN		DRUG14Q2.txt
101741861	2	SS	MAGNESIUM CITRATE	1	UNKNOWN	UNK, UNKNOWN		DRUG14Q2.txt
101748961	1	PS	MIRALAX	1	ORAL	UNK, UNKNOWN		DRUG14Q2.txt
101751111	1	PS	MIRALAX	1	ORAL	UNK, DAILY		DRUG14Q2.txt
101751362	1	PS	MIRALAX	1	ORAL	1/4 TO 1/2 TAP ONCE A DAY IN COFFEE, ALMOST EVERY MORNING		DRUG14Q2.txt
101751362	2	C	BENAZEPRIL HYDROCHLORIDE	1				DRUG14Q2.txt
101755392	1	PS	MIRALAX	1	ORAL	1 DF, QD		DRUG14Q2.txt
101755392	2	SS	MIRALAX	1	ORAL	UNK, UNKNOWN		DRUG14Q2.txt
101755392	3	C	ALBUTEROL	1		UNK, UNKNOWN		DRUG14Q2.txt
101755392	4	C	HYDROCORTISONE ACETATE	1		UNK, UNKNOWN		DRUG14Q2.txt
101756571	1	PS	MIRALAX	1	ORAL	USING IT EVERYDAY		DRUG14Q2.txt
101757001	1	PS	MIRALAX	1	ORAL	8.5 G, UNKNOWN		DRUG14Q2.txt
101757371	1	PS	MIRALAX	1	ORAL	UNK, UNKNOWN		DRUG14Q2.txt
101757383	1	PS	MIRALAX	1	ORAL	UNK, UNKNOWN	POLYETHYLENE GLYCOL 3350	DRUG14Q3.txt
101757383	2	C	LEVOTHYROXINE SODIUM	1		UNK, UNKNOWN	LEVOTHYROXINE SODIUM	DRUG14Q3.txt
101767821	1	PS	MIRALAX	1	ORAL	UNK UNK, UNKNOWN		DRUG14Q2.txt
101775041	1	PS	MIRALAX	1	ORAL	UNK, UNKNOWN		DRUG14Q2.txt
101788552	1	PS	GOLYTELY	1	ORAL			DRUG14Q2.txt
101788552	3	C	PAXIL	1				DRUG14Q2.txt
101788552	5	C	PROTONIX	1				DRUG14Q2.txt
101788552	7	C	NEURONTIN	1				DRUG14Q2.txt
101788552	9	C	LIDOCAINE	1				DRUG14Q2.txt
101788552	11	C	CARAFATE	1				DRUG14Q2.txt
101789391	1	PS	MIRALAX	1	TRANSDERMAL	UNK, UNKNOWN		DRUG14Q2.txt
101795191	1	PS	MIRALAX	1	ORAL	UNK, UNKNOWN		DRUG14Q2.txt
101814281	1	PS	MIRALAX	1	ORAL	UNK, UNKNOWN		DRUG14Q2.txt
101816141	1	PS	MIRALAX	1	ORAL	17 G, UNKNOWN		DRUG14Q2.txt
101816141	2	SS	MIRALAX	1	ORAL	8.5 G, UNKNOWN		DRUG14Q2.txt
101817022	1	PS	MIRALAX	1	ORAL	UNK, UNKNOWN		DRUG14Q2.txt
101817041	1	PS	MIRALAX	1	ORAL	UNK, UNKNOWN		DRUG14Q2.txt
101817891	1	PS	MIRALAX	1	ORAL	17 G, ONCE		DRUG14Q2.txt
101820181	1	PS	MIRALAX	1	ORAL	UNK, UNKNOWN		DRUG14Q2.txt
101820191	1	PS	MIRALAX	1	ORAL	UNK, HS		DRUG14Q2.txt
101820221	1	PS	MIRALAX	1	ORAL	UNK, UNKNOWN		DRUG14Q2.txt
101820241	1	PS	MIRALAX	1	ORAL	UNK, UNKNOWN		DRUG14Q2.txt
101820251	1	PS	MIRALAX	1	ORAL	UNK, UNKNOWN		DRUG14Q2.txt
101820261	1	PS	MIRALAX	1	ORAL	ERVERY DAY FOR 5 YEARS		DRUG14Q2.txt
101820271	1	PS	MIRALAX	1	ORAL	UNK, UNKNOWN		DRUG14Q2.txt
101820282	1	PS	MIRALAX	1	ORAL	UNK, QOD		DRUG14Q2.txt
101820282	2	SS	MIRALAX	1				DRUG14Q2.txt
101820301	1	PS	MIRALAX	1	ORAL	UNK, UNKNOWN		DRUG14Q2.txt
101820311	1	PS	MIRALAX	1		UNK, UNKNOWN		DRUG14Q2.txt
101820321	1	PS	MIRALAX	1	ORAL	UNK, UNKNOWN		DRUG14Q2.txt
101820331	1	PS	MIRALAX	1	ORAL	UNK, UNKNOWN		DRUG14Q2.txt
101820351	1	PS	MIRALAX	1	ORAL	UNK, UNKNOWN		DRUG14Q2.txt
101820371	1	PS	MIRALAX	1	ORAL	UNK, UNKNOWN		DRUG14Q2.txt
101820401	1	PS	MIRALAX	1	ORAL	17 G, ONCE		DRUG14Q2.txt
101821202	1	PS	MIRALAX	1	ORAL	ONCE A DAY		DRUG14Q2.txt
101821361	1	PS	MIRALAX	1	ORAL	UNK, UNKNOWN		DRUG14Q2.txt
101829631	1	PS	MIRALAX	1	ORAL	UNK, UNKNOWN		DRUG14Q2.txt
101833541	1	PS	MIRALAX	1	ORAL	UNK, UNKNOWN		DRUG14Q2.txt
101834491	1	PS	MIRALAX	1	ORAL	UNK, UNKNOWN		DRUG14Q2.txt
101834861	1	PS	MIRALAX	1	ORAL	UNK, UNKNOWN		DRUG14Q2.txt
101836641	1	PS	MIRALAX	1	ORAL	UNK, UNKNOWN		DRUG14Q2.txt
101841362	1	PS	MIRALAX	1	ORAL	17 G, PRN		DRUG14Q2.txt
101841362	2	C	TRAMADOL HYDROCHLORIDE	1		UNK, UNKNOWN		DRUG14Q2.txt
101841362	3	C	NADOLOL	1		UNK, UNKNOWN		DRUG14Q2.txt
101841362	4	C	VAGIFEM	1		UNK, UNKNOWN		DRUG14Q2.txt
101841362	5	C	OS CAL CALCIUM CARBONATE	2		UNK, UNKNOWN		DRUG14Q2.txt
101841362	6	C	OMEGA 3	1		UNK, UNKNOWN		DRUG14Q2.txt
101841362	7	C	VITAMIN D UNSPECIFIED	1		UNK, UNKNOWN		DRUG14Q2.txt
101841362	8	C	ALEVE	1		UNK, UNKNOWN		DRUG14Q2.txt
101841362	9	C	PROBIOTICS UNSPECIFIED	1		UNK, UNKNOWN		DRUG14Q2.txt
101842121	1	PS	MIRALAX	1	ORAL	A LID FULL DOSE, UNKNOWN		DRUG14Q2.txt
101844091	1	PS	MIRALAX	1	ORAL	UNK, UNKNOWN		DRUG14Q2.txt
101844251	1	PS	MIRALAX	1	ORAL	UNK, UNKNOWN		DRUG14Q2.txt
101844351	1	PS	MIRALAX	1	ORAL	UNK, UNKNOWN		DRUG14Q2.txt
101844541	1	PS	MIRALAX	1	ORAL	UNK, UNKNOWN		DRUG14Q2.txt
101846101	1	PS	MIRALAX	1	ORAL	UNK, UNKNOWN		DRUG14Q2.txt
101848121	1	PS	MIRALAX	1	ORAL	UNK, UNKNOWN		DRUG14Q2.txt
101848121	2	SS	MIRALAX	1	ORAL	UNK, UNKNOWN		DRUG14Q2.txt
101849491	1	PS	MOVIPREP	1	ORAL	POUCH FOUR TIMES DAILY TAKEN BY MOUTH		DRUG14Q2.txt
101851191	1	PS	MIRALAX	1	ORAL	UNK, ONCE		DRUG14Q2.txt
101852091	1	PS	MIRALAX	1	ORAL	UNK, UNKNOWN		DRUG14Q2.txt
101852671	1	PS	MIRALAX	1	ORAL	17 G, QD		DRUG14Q2.txt
101853911	1	PS	MIRALAX	1	ORAL	UNK, UNKNOWN		DRUG14Q2.txt
101854931	1	PS	MIRALAX	1	ORAL	UNK, UNKNOWN		DRUG14Q2.txt
101854961	1	PS	MIRALAX	1	ORAL	UNK, UNKNOWN		DRUG14Q2.txt
101855281	1	PS	MIRALAX	1	ORAL	UNK, UNKNOWN		DRUG14Q2.txt
101856081	1	PS	MIRALAX	1	ORAL	17 G, QD		DRUG14Q2.txt
101856081	2	C	DEXILANT	1		UNK, UNKNOWN		DRUG14Q2.txt
101856941	1	PS	MIRALAX	1	ORAL	UNK, UNKNOWN		DRUG14Q2.txt
101859161	1	PS	MIRALAX	1	ORAL	17 G, BID		DRUG14Q2.txt
101859161	2	SS	MIRALAX	1	ORAL	UNK, QD		DRUG14Q2.txt
101859341	1	PS	MIRALAX	1	ORAL	UNK, ONCE		DRUG14Q2.txt
101859351	1	PS	MIRALAX	1	ORAL	UNK, UNKNOWN		DRUG14Q2.txt
101865171	1	PS	MIRALAX	1	ORAL	UNK, UNKNOWN		DRUG14Q2.txt
101867061	1	PS	MIRALAX	1	ORAL	UNK, QD		DRUG14Q2.txt
101867821	1	PS	MIRALAX	1	ORAL	UNK, UNKNOWN		DRUG14Q2.txt
101867942	1	PS	MIRALAX	1	ORAL	EVERY MORNING FOR SEVERAL MONTHS	POLYETHYLENE GLYCOL 3350	DRUG14Q3.txt
101867942	2	C	COMBIGAN	1		UNK, UNKNOWN	BRIMONIDINE TARTRATE TIMOLOL MALEATE	DRUG14Q3.txt
101867942	3	C	LATANOPROST	1		UNK, UNKNOWN	LATANOPROST	DRUG14Q3.txt
101867942	4	C	PRAVASTATIN SODIUM	1		UNK, UNKNOWN	PRAVASTATIN SODIUM	DRUG14Q3.txt
101870241	1	PS	MIRALAX	1	ORAL	UNK, ONCE PER DAY		DRUG14Q2.txt
101882801	1	PS	MIRALAX	1	ORAL	UNK, BID		DRUG14Q2.txt
101883331	1	PS	MIRALAX	1	ORAL	UNK, UNKNOWN		DRUG14Q2.txt
101884261	1	PS	MIRALAX	1	ORAL	UNK, UNKNOWN		DRUG14Q2.txt
101884261	2	SS	MIRALAX	1	ORAL	UNK, UNKNOWN		DRUG14Q2.txt
101890471	1	PS	MIRALAX	1	ORAL	UNK, UNKNOWN		DRUG14Q2.txt
101890471	2	SS	METAMUCIL	1		UNK, UNKNOWN		DRUG14Q2.txt
101890852	1	PS	MIRALAX	1	ORAL	17 G, QPM	POLYETHYLENE GLYCOL 3350	DRUG14Q3.txt
101890852	2	C	VICODIN	1		UNK, UNKNOWN	ACETAMINOPHEN HYDROCODONE BITARTRATE	DRUG14Q3.txt
101890852	3	C	AMBIEN	1		UNK, UNKNOWN	ZOLPIDEM TARTRATE	DRUG14Q3.txt
101890852	4	C	LASIX	1		UNK, UNKNOWN	FUROSEMIDE	DRUG14Q3.txt
101906092	1	PS	MIRALAX	1	ORAL	UNK, UNKNOWN		DRUG14Q2.txt
101906361	1	PS	MIRALAX	1	ORAL	DAILY		DRUG14Q2.txt
101907632	1	PS	MIRALAX	1	ORAL	17 G, QD	POLYETHYLENE GLYCOL 3350	DRUG14Q3.txt
101907632	2	C	GEMFIBROZIL	1		UNK, UNKNOWN	GEMFIBROZIL	DRUG14Q3.txt
101907632	3	C	VALSARTAN	1		UNK, UNKNOWN	VALSARTAN	DRUG14Q3.txt
101907632	4	C	AMLODIPINE	1		UNK, UNKNOWN	AMLODIPINE BESYLATE	DRUG14Q3.txt
101907632	5	C	METOPROLOL	1		UNK, UNKNOWN	METOPROLOL	DRUG14Q3.txt
101907632	6	C	METFORMIN	1		UNK, UNKNOWN	METFORMIN HYDROCHLORIDE	DRUG14Q3.txt
101907683	1	PS	MIRALAX	1	ORAL	17 G, QD		DRUG14Q2.txt
101907683	2	C	AMLODIPINE BESYLATE	1		UNK UNK, UNKNOWN		DRUG14Q2.txt
101907683	3	C	LOSARTAN POTASSIUM	1		UNK, UNKNOWN		DRUG14Q2.txt
101911271	1	PS	MIRALAX	1	ORAL	17 G, QD		DRUG14Q2.txt
101911271	2	C	AMERGE	1		UNK, UNKNOWN		DRUG14Q2.txt
101911271	3	C	LO OVRAL 28	2		UNK, UNKNOWN		DRUG14Q2.txt
101911661	1	PS	MIRALAX	1	ORAL	17 G, BID		DRUG14Q2.txt
101912121	1	PS	MIRALAX	1	ORAL	UNK, UNKNOWN		DRUG14Q2.txt
101925432	1	PS	MIRALAX	1	ORAL	UNK UNK, UNKNOWN		DRUG14Q2.txt
101926621	1	PS	MIRALAX	1	ORAL	UNK UNK, QD		DRUG14Q2.txt
101927911	1	PS	MIRALAX	1	ORAL	UNK UNK, UNKNOWN		DRUG14Q2.txt
101942702	1	PS	MIRALAX	1	ORAL	UNK, UNKNOWN		DRUG14Q2.txt
101942741	1	PS	MIRALAX	1	ORAL	ONCE DAILY		DRUG14Q2.txt
101943061	1	PS	MIRALAX	1	ORAL	2 MONTHS EVERYDAY		DRUG14Q2.txt
101946891	1	PS	MIRALAX	1	ORAL	1 DF, BID		DRUG14Q2.txt
101946951	1	PS	MIRALAX	1	ORAL	0.5 DF, QD		DRUG14Q2.txt
101954142	1	PS	MIRALAX	1	ORAL	UNK, UNKNOWN		DRUG14Q2.txt
101954431	1	PS	MIRALAX	1	ORAL			DRUG14Q2.txt
101955591	1	PS	MIRALAX	1	ORAL	UNK, UNKNOWN		DRUG14Q2.txt
101956861	1	PS	MIRALAX	1	ORAL	7 TO 8 GRAMS, UNKNOWN		DRUG14Q2.txt
101964702	1	PS	MIRALAX	1	ORAL	238 G, ONCE	POLYETHYLENE GLYCOL 3350	DRUG14Q3.txt
101964831	1	PS	MIRALAX	1	ORAL	UNK, UNKNOWN		DRUG14Q2.txt
101968921	1	PS	MIRALAX	1	ORAL	UNK, BID		DRUG14Q2.txt
101968921	2	C	MORPHINE	1		UNK, UNKNOWN		DRUG14Q2.txt
101970501	1	PS	MIRALAX	1	ORAL	UNK UNK, QD		DRUG14Q2.txt
101971181	1	PS	MIRALAX	1	ORAL	UNK UNK, QD		DRUG14Q2.txt
101981933	1	PS	MIRALAX	1	ORAL	UNKNOWN	POLYETHYLENE GLYCOL 3350	DRUG14Q3.txt
102002131	1	PS	MIRALAX	1	ORAL	UNK, UNKNOWN		DRUG14Q2.txt
102003021	1	PS	MIRALAX	1	ORAL	17 G, ONCE		DRUG14Q2.txt
102003021	2	SS	MIRALAX	1	ORAL	UNK, UNKNOWN		DRUG14Q2.txt
102003021	3	SS	SENOKOT SENNA	1		UNK, UNKNOWN		DRUG14Q2.txt
102008831	1	PS	MIRALAX	1	ORAL	UNK, QD		DRUG14Q2.txt
102008831	2	C	MORPHINE	1		UNK, UNKNOWN		DRUG14Q2.txt
102009791	1	PS	MIRALAX	1	ORAL	17 G, QPM		DRUG14Q2.txt
102016602	1	PS	MIRALAX	1	ORAL	17 G, PRN		DRUG14Q2.txt
102016602	2	SS	MIRALAX	1		UNK		DRUG14Q2.txt
102016602	3	C	PROLIA	1		UNK, UNKNOWN		DRUG14Q2.txt
102016602	4	C	CALCIUM UNSPECIFIED	1		UNK, UNKNOWN		DRUG14Q2.txt
102018921	1	PS	MIRALAX	1	ORAL			DRUG14Q2.txt
102019071	1	PS	MIRALAX	1	ORAL	UNK, UNKNOWN		DRUG14Q2.txt
102021762	1	PS	MIRALAX	1	ORAL	UNK, QD		DRUG14Q2.txt
102021762	2	SS	MIRALAX	1		UNK		DRUG14Q2.txt
102023891	1	PS	MIRALAX	1	ORAL	UNK, QD		DRUG14Q2.txt
102023941	1	PS	MIRALAX	1	ORAL	UNK, QD		DRUG14Q2.txt
102023941	2	SS	MIRALAX	1		UNK		DRUG14Q2.txt
102023941	3	C	RAMPRIL	2		UNK, UNKNOWN		DRUG14Q2.txt
102023941	4	C	ZYRTEC	1		UNK, UNKNOWN		DRUG14Q2.txt
102023941	5	C	SLOW FE	1		UNK, UNKNOWN		DRUG14Q2.txt
102024041	1	PS	MIRALAX	1	ORAL	UNK, DAILY		DRUG14Q2.txt
102024092	1	PS	MIRALAX	1	ORAL	17 G, QOD		DRUG14Q2.txt
102024092	2	SS	MIRALAX	1	ORAL	8.5 G, UNKNOWN		DRUG14Q2.txt
102024511	1	PS	MIRALAX	1	ORAL	UNK, UNKNOWN		DRUG14Q2.txt
102024601	1	PS	MIRALAX	1	TRANSDERMAL	UNK, UNKNOWN		DRUG14Q2.txt
102024651	1	PS	MIRALAX	1	ORAL	UNK, UNKNOWN		DRUG14Q2.txt
102024671	1	PS	MIRALAX	1	ORAL	34 G, QD		DRUG14Q2.txt
102024831	1	PS	MIRALAX	1	ORAL	UNK, UNKNOWN		DRUG14Q2.txt
102025591	1	PS	MIRALAX	1	ORAL	UNK, QD		DRUG14Q2.txt
102025591	2	SS	MIRALAX	1	ORAL	UNK, BID		DRUG14Q2.txt
102025591	3	C	LACTULOSE	1				DRUG14Q2.txt
102025721	1	PS	MIRALAX	1	ORAL	UNK, UNKNOWN		DRUG14Q2.txt
102025731	1	PS	MIRALAX	1	ORAL	UNK, UNKNOWN		DRUG14Q2.txt
102025901	1	PS	MIRALAX	1	ORAL	4.25 G, QOD		DRUG14Q2.txt
102025901	2	C	PREVACID	1		UNK, PRN		DRUG14Q2.txt
102026031	1	PS	MIRALAX	1	ORAL	UNK, BID		DRUG14Q2.txt
102026031	2	C	LACTULOSE	1		UNK, UNKNOWN		DRUG14Q2.txt
102026131	1	PS	MIRALAX	1	ORAL	UNK, UNKNOWN		DRUG14Q2.txt
102026492	1	PS	MIRALAX	1	ORAL	25.5 G, UNKNOWN	POLYETHYLENE GLYCOL 3350	DRUG14Q3.txt
102026601	1	PS	MIRALAX	1	ORAL	25.5 G, QD		DRUG14Q2.txt
102026651	1	PS	MIRALAX	1	ORAL	UNK, UNKNOWN		DRUG14Q2.txt
102026761	1	PS	MIRALAX	1	ORAL	UNK, ONCE		DRUG14Q2.txt
102026761	2	C	AMLODIPINE	1		UNK, UNKNOWN		DRUG14Q2.txt
102026761	3	C	BENAZEPRIL HYDROCHLORIDE	1		UNK, UNKNOWN		DRUG14Q2.txt
102026761	4	C	SIMVASTATIN	1		UNK, UNKNOWN		DRUG14Q2.txt
102026771	1	PS	MIRALAX	1	ORAL	UNK, QD		DRUG14Q2.txt
102027192	1	PS	MIRALAX	1	ORAL	17 G, QD		DRUG14Q2.txt
102027192	2	C	NOVOLOG	1		UNK, UNKNOWN		DRUG14Q2.txt
102027561	1	PS	MIRALAX	1	ORAL	UNK, UNKNOWN		DRUG14Q2.txt
102027591	1	PS	MIRALAX	1	ORAL	UNK, UNKNOWN		DRUG14Q2.txt
102027752	1	PS	MIRALAX	1	ORAL	ONCE A DAY		DRUG14Q2.txt
102028081	1	PS	MIRALAX	1	ORAL	UNK, TID		DRUG14Q2.txt
102028232	1	PS	MIRALAX	1	ORAL	8.5 MG, BID	POLYETHYLENE GLYCOL 3350	DRUG14Q3.txt
102028232	2	C	MELOXICAM	1		UNK, UNKNOWN	MELOXICAM	DRUG14Q3.txt
102029301	1	PS	MIRALAX	1	ORAL	UNK, UNKNOWN		DRUG14Q2.txt
102029351	1	PS	MIRALAX	1	ORAL	UNK, UNKNOWN		DRUG14Q2.txt
102029401	1	PS	MIRALAX	1	ORAL	UNK, QD		DRUG14Q2.txt
102029401	2	SS	MIRALAX	1	ORAL	UNK, BID		DRUG14Q2.txt
102029631	1	PS	MIRALAX	1	ORAL	UNK, BID		DRUG14Q2.txt
102029871	1	PS	MIRALAX	1	ORAL	UNK		DRUG14Q2.txt
102029951	1	PS	MIRALAX	1	ORAL	UNK, BID		DRUG14Q2.txt
102029991	1	PS	MIRALAX	1	ORAL	UNK, UNKNOWN		DRUG14Q2.txt
102030001	1	PS	MIRALAX	1	ORAL	UNK, QD		DRUG14Q2.txt
102030011	1	PS	MIRALAX	1	ORAL	2 TSP, QD		DRUG14Q2.txt
102030011	2	SS	MIRALAX	1	ORAL	1 TSP, QD		DRUG14Q2.txt
102030022	1	PS	MIRALAX	1	ORAL	17 G, QD		DRUG14Q2.txt
102030022	2	C	NORCO	1		UNK, UNKNOWN		DRUG14Q2.txt
102030022	3	C	NORCO	1				DRUG14Q2.txt
102030041	1	PS	MIRALAX	1	ORAL	UNK, UNKNOWN		DRUG14Q2.txt
102030132	1	PS	MIRALAX	1	ORAL	17 G, QD	POLYETHYLENE GLYCOL 3350	DRUG14Q3.txt
102030132	2	C	DEXILANT	1		UNK, UNKNOWN	DEXLANSOPRAZOLE	DRUG14Q3.txt
102030132	3	C	LIPITOR	1		UNK, UNKNOWN	ATORVASTATIN CALCIUM	DRUG14Q3.txt
102030132	4	C	ATORVASTATIN	1		UNK, UNKNOWN	ATORVASTATIN	DRUG14Q3.txt
102030132	5	C	FENOFIBRIC ACID	1		UNK UNK, UNKNOWN	FENOFIBRIC ACID	DRUG14Q3.txt
102030171	1	PS	MIRALAX	1	ORAL	UNK, UNKNOWN		DRUG14Q2.txt
102034161	1	PS	MIRALAX	1	ORAL	49 G, ONCE		DRUG14Q2.txt
102034701	1	PS	MIRALAX	1	ORAL	17 G, BID		DRUG14Q2.txt
102035131	1	PS	MIRALAX	1	ORAL	UNK, UNKNOWN		DRUG14Q2.txt
102035141	1	PS	MIRALAX	1	ORAL	UNK, QD		DRUG14Q2.txt
102036341	1	PS	MIRALAX	1	ORAL	UNK, BID		DRUG14Q2.txt
102036351	1	PS	MIRALAX	1	ORAL	17 G, BID		DRUG14Q2.txt
102036941	1	PS	MIRALAX	1	ORAL	UNK, UNKNOWN		DRUG14Q2.txt
102037341	1	PS	MIRALAX	1	ORAL	UNK, UNKNOWN		DRUG14Q2.txt
102037381	1	PS	MIRALAX	1	ORAL	UNK, UNKNOWN		DRUG14Q2.txt
102039431	1	PS	MIRALAX	1	ORAL	17 G, 3-4 TIMES A WEEK		DRUG14Q2.txt
102039431	2	SS	MIRALAX	1				DRUG14Q2.txt
102039431	3	SS	MIRALAX	1				DRUG14Q2.txt
102039431	4	SS	MIRALAX	1				DRUG14Q2.txt
102039431	5	C	TRILEPTAL	1		UNK, UNKNOWN		DRUG14Q2.txt
102039431	6	C	CLORAZEPATE DIPOTASSIUM	1		UNK, UNKNOWN		DRUG14Q2.txt
102039431	7	C	PHENOBARBITAL	1		UNK, UNKNOWN		DRUG14Q2.txt
102039431	8	C	FERREX	2		UNK, UNKNOWN		DRUG14Q2.txt
102039431	9	C	CYANOCOBALAMIN	1		UNK, UNKNOWN		DRUG14Q2.txt
102039431	10	C	IRON UNSPECIFIED	1		UNK, UNKNOWN		DRUG14Q2.txt
102039451	1	PS	MIRALAX	1	ORAL	17 MG, QPM		DRUG14Q2.txt
102039771	1	PS	MIRALAX	1	ORAL	UNK, UNKNOWN		DRUG14Q2.txt
102040011	1	PS	MIRALAX	1	ORAL	UNK, QD		DRUG14Q2.txt
102040011	2	C	SIMVASTATIN	1		UNK, UNKNOWN		DRUG14Q2.txt
102040011	3	C	VITAMIN E	1		UNK, UNKNOWN		DRUG14Q2.txt
102040011	4	C	VITAMIN B UNSPECIFIED	2		UNK, UNKNOWN		DRUG14Q2.txt
102040011	5	C	CALCIUM UNSPECIFIED	1		UNK, UNKNOWN		DRUG14Q2.txt
102040071	1	PS	MIRALAX	1	ORAL	UNK, UNKNOWN		DRUG14Q2.txt
102040531	1	PS	MIRALAX	1	ORAL	255 G, UNKNOWN		DRUG14Q2.txt
102041021	1	PS	MIRALAX	1	ORAL	UNK, UNKNOWN		DRUG14Q2.txt
102041151	1	PS	MIRALAX	1	ORAL	UNK, UNKNOWN		DRUG14Q2.txt
102041201	1	PS	MIRALAX	1	ORAL	34 G, QD		DRUG14Q2.txt
102041661	1	PS	MIRALAX	1	ORAL	UNK, UNKNOWN		DRUG14Q2.txt
102041831	1	PS	MIRALAX	1	ORAL	UNK, UNKNOWN		DRUG14Q2.txt
102041941	1	PS	MIRALAX	1	ORAL	UNK, QD		DRUG14Q2.txt
102041941	2	SS	MIRALAX	1				DRUG14Q2.txt
102041952	1	PS	MIRALAX	1	ORAL	UNK, UNKNOWN		DRUG14Q2.txt
102041952	2	SS	MIRALAX	1	ORAL	17 G, BID		DRUG14Q2.txt
102041952	3	SS	BIOTENE	1		UNK, UNKNOWN		DRUG14Q2.txt
102041952	4	C	LEVOTHYROXINE SODIUM	1		UNK, UNKNOWN		DRUG14Q2.txt
102041952	5	C	OMEPRAZOLE	1		UNK, UNKNOWN		DRUG14Q2.txt
102041952	6	C	RANITIDINE	1		UNK, UNKNOWN		DRUG14Q2.txt
102042151	1	PS	MIRALAX	1	ORAL	11.33 G, QD		DRUG14Q2.txt
102043281	1	PS	MIRALAX	1	ORAL	UNK, UNKNOWN		DRUG14Q2.txt
102045641	1	PS	MIRALAX	1	ORAL	UNK, UNKNOWN		DRUG14Q2.txt
102045641	2	C	NEXIUM	1		UNK, UNKNOWN		DRUG14Q2.txt
102046082	1	PS	MIRALAX	1	ORAL	2 TIMES PER DAY IN THE BEGINNING	POLYETHYLENE GLYCOL 3350	DRUG14Q3.txt
102046082	2	SS	MIRALAX	1	ORAL	2 TIMES PER DAY IN THE BEGINNING	POLYETHYLENE GLYCOL 3350	DRUG14Q3.txt
102046082	3	C	PERCOCET	1		UNK, UNKNOWN	ACETAMINOPHEN OXYCODONE HYDROCHLORIDE	DRUG14Q3.txt
102046082	4	C	MENATETRENONE	1		UNK, UNKNOWN	MENATETRENONE	DRUG14Q3.txt
102046082	5	C	VITAMIN D	1		UNK, UNKNOWN	CHOLECALCIFEROL	DRUG14Q3.txt
102046082	6	C	CALCIUM MAGNESIUM ZINC	1		UNK, UNKNOWN	CALCIUM MAGNESIUM ZINC	DRUG14Q3.txt
102046082	7	C	FERROUS SULFATE	1		UNK, UNKNOWN	FERROUS SULFATE FERROUS SULFATE DRIED	DRUG14Q3.txt
102046082	8	C	AMITRIPTYLINE HYDROCHLORIDE	1		UNK, UNKNOWN	AMITRIPTYLINE HYDROCHLORIDE	DRUG14Q3.txt
102046082	9	C	POTASSIUM CHLORIDE	1		UNK, UNKNOWN	POTASSIUM CHLORIDE	DRUG14Q3.txt
102047941	1	PS	MIRALAX	1	ORAL	8.5 G, UNKNOWN		DRUG14Q2.txt
102047982	1	PS	MIRALAX	1	ORAL	1 DF, QD		DRUG14Q2.txt
102048851	1	PS	MIRALAX	1	ORAL	17 G, UNKNOWN		DRUG14Q2.txt
102049021	1	PS	MIRALAX	1	ORAL	UNK, QD		DRUG14Q2.txt
102049561	1	PS	MIRALAX	1	ORAL	17 G, QPM		DRUG14Q2.txt
102050001	1	PS	MIRALAX	1	ORAL	UNK, UNKNOWN		DRUG14Q2.txt
102050251	1	PS	MIRALAX	1	ORAL	17 G, BID		DRUG14Q2.txt
102050802	1	PS	MIRALAX	1	ORAL	UNK, UNKNOWN		DRUG14Q2.txt
102050911	1	PS	MIRALAX	1	ORAL	UNK, UNKNOWN		DRUG14Q2.txt
102050911	2	SS	MIRALAX	1	ORAL	UNK		DRUG14Q2.txt
102052891	1	PS	MIRALAX	1	ORAL	17 G, UNKNOWN		DRUG14Q2.txt
102054482	1	PS	MIRALAX	1	ORAL	8.5 G, UNKNOWN		DRUG14Q2.txt
102054482	2	SS	MIRALAX	1	ORAL	17 G, QD		DRUG14Q2.txt
102054482	3	C	LEVOTHYROXINE SODIUM	1		25 MG, QAM		DRUG14Q2.txt
102054482	4	C	DIOVAN	1		80 MG, UNK		DRUG14Q2.txt
102054482	5	C	LORAZEPAM	1		UNK, PRN		DRUG14Q2.txt
102054482	6	C	MIRTAZAPINE	1		30 MG, HS		DRUG14Q2.txt
102054482	7	C	MIRTAZAPINE	1				DRUG14Q2.txt
102054482	8	C	MIRTAZAPINE	1				DRUG14Q2.txt
102054482	9	C	RESTASIS	1		UNK, BID		DRUG14Q2.txt
102054482	10	C	SYSTANE	1		UNK, BID		DRUG14Q2.txt
102054482	11	C	ALLERGENIC EXTRACT	1				DRUG14Q2.txt
102054482	12	C	DEGLYCYRRHIZINATED LICORICE	2		UNK, UNKNOWN		DRUG14Q2.txt
102054482	13	C	TUMS	1		UNK, PRN		DRUG14Q2.txt
102056272	1	PS	MIRALAX	1	ORAL	11.33 G, QD	POLYETHYLENE GLYCOL 3350	DRUG14Q3.txt
102056272	2	C	VITAMIN D	1		UNK, UNKNOWN	CHOLECALCIFEROL	DRUG14Q3.txt
102056321	1	PS	MIRALAX	1	ORAL	UNK, UNKNOWN		DRUG14Q2.txt
102056361	1	PS	MIRALAX	1	ORAL	17 G, QD		DRUG14Q2.txt
102056461	1	PS	MIRALAX	1	ORAL	UNK, QD		DRUG14Q2.txt
102056531	1	PS	MIRALAX	1	ORAL	UNK, UNKNOWN		DRUG14Q2.txt
102056591	1	PS	MIRALAX	1	ORAL	UNK, UNKNOWN		DRUG14Q2.txt
102059841	1	PS	MIRALAX	1	ORAL	ONLY GIVEN LAST NIGHT		DRUG14Q2.txt
102066841	1	PS	POLYETHYLENE GLYCOL 3350	1	ORAL			DRUG14Q2.txt
102071902	1	PS	MIRALAX	1	ORAL	UNK, UNKNOWN		DRUG14Q2.txt
102071902	2	C	LIPITOR	1		UNK, UNKNOWN		DRUG14Q2.txt
102071902	3	C	AMPYRA	1		UNK, UNKNOWN		DRUG14Q2.txt
102071902	4	C	GABAPENTIN	1		UNK, UNKNOWN		DRUG14Q2.txt
102071902	5	C	VITAMINS UNSPECIFIED	1		UNK, UNKNOWN		DRUG14Q2.txt
102071902	6	C	CHOLECALCIFEROL	1		UNK, UNKNOWN		DRUG14Q2.txt
102071902	7	C	OMEGA 3 MARINE TRIGLYCERIDES	1		UNK, UNKNOWN		DRUG14Q2.txt
102071902	8	C	ASPIRIN	1		UNK, UNKNOWN		DRUG14Q2.txt
102086291	1	PS	MIRALAX	1	ORAL	17 G, QD		DRUG14Q2.txt
102086721	1	PS	MIRALAX	1	ORAL	17 G, QD		DRUG14Q2.txt
102086781	1	PS	MIRALAX	1	ORAL	UNK, UNKNOWN		DRUG14Q2.txt
102088352	1	PS	MIRALAX	1	ORAL	QD		DRUG14Q2.txt
102088352	2	SS	MIRALAX	1	ORAL	17 G, QD		DRUG14Q2.txt
102088402	1	PS	MIRALAX	1	ORAL	17 G, QD		DRUG14Q2.txt
102088402	2	SS	MIRALAX	1	ORAL	17 G, QD		DRUG14Q2.txt
102088402	3	SS	MIRALAX	1				DRUG14Q2.txt
102088402	4	C	GLIPIZIDE	1		5 MG, QD		DRUG14Q2.txt
102088402	5	C	LOVASTATIN	1		UNK, UNKNOWN		DRUG14Q2.txt
102088402	6	C	FLOMAX MORNIFLUMATE	1		UNK, QD		DRUG14Q2.txt
102088402	7	C	VSL NO 3	2		2 DF, QD		DRUG14Q2.txt
102088902	1	PS	MIRALAX	1	ORAL	UNK UNK, QD		DRUG14Q2.txt
102088902	2	SS	MIRALAX	1	ORAL	UNK, QOD		DRUG14Q2.txt
102092521	1	PS	MIRALAX	1	ORAL	UNK, UNKNOWN		DRUG14Q2.txt
102094891	1	PS	MIRALAX	1	ORAL	17 G, QPM		DRUG14Q2.txt
102101121	1	PS	MIRALAX	1	ORAL	UNK, BID		DRUG14Q2.txt
102101121	2	SS	LINZESS	1	ORAL	290 MICROGRAM, QD		DRUG14Q2.txt
102101121	3	SS	HYDROCHLOROTHIAZIDE	1		UNK, BID		DRUG14Q2.txt
102101121	4	C	SENOKOT SENNA	1		UNK, UNKNOWN		DRUG14Q2.txt
102101121	5	C	OXYCONTIN	1		UNK, UNKNOWN		DRUG14Q2.txt
102101121	6	C	OXYCODONE	1		UNK, UNKNOWN		DRUG14Q2.txt
102101121	7	C	VALIUM	1		UNK, UNKNOWN		DRUG14Q2.txt
102101121	8	C	DULCOLAX	1		UNK, UNKNOWN		DRUG14Q2.txt
102101541	1	PS	MIRALAX	1	ORAL	UNK, UNKNOWN		DRUG14Q2.txt
102101541	2	SS	MIRALAX	1				DRUG14Q2.txt
102102141	1	PS	POLYETHYLENE GLYCOL 3350	1	UNKNOWN	UNK UNK, UNKNOWN		DRUG14Q2.txt
102102141	2	SS	POLYETHYLENE GLYCOL 3350	1				DRUG14Q2.txt
102102141	3	SS	LISINOPRIL	1	ORAL	20 MG, DAILY		DRUG14Q2.txt
102102141	4	C	AMLODIPINE	1	ORAL	10 MG, DAILY		DRUG14Q2.txt
102102141	5	C	SYNTHROID	1	ORAL	175 MCG, DAILY		DRUG14Q2.txt
102102141	6	C	FLOMAX 01280302	1	ORAL	0.4 MG, DAILY		DRUG14Q2.txt
102102321	1	PS	MIRALAX	1	ORAL	UNK, UNKNOWN		DRUG14Q2.txt
102102321	2	C	HUMALOG	1		UNK, UNKNOWNU		DRUG14Q2.txt
102102321	3	C	ATENOLOL	1		UNK, UNKNOWN		DRUG14Q2.txt
102102321	4	C	ISRADIPINE	1		UNK, UNKNOWN		DRUG14Q2.txt
102102321	5	C	SEROQUEL	1		UNK, UNKNOWN		DRUG14Q2.txt
102103881	1	PS	MIRALAX	1	ORAL	UNK, UNKNOWN		DRUG14Q2.txt
102103881	2	SS	MIRALAX	1	ORAL	UNK		DRUG14Q2.txt
102108421	1	PS	MIRALAX	1		UNK UNK, UNKNOWN		DRUG14Q2.txt
102108742	1	PS	MIRALAX	1	ORAL	UNK, UNKNOWN		DRUG14Q2.txt
102108742	2	SS	MIRALAX	1	ORAL	UNK, UNKNOWN		DRUG14Q2.txt
102108742	3	SS	MIRALAX	1	ORAL	UNK, UNKNOWN		DRUG14Q2.txt
102108742	4	C	CALCIUM UNSPECIFIED VITAMIN D UNSPECIFIED	1		UNK, UNKNOWN		DRUG14Q2.txt
102108742	5	C	TRAMADOL HYDROCHLORIDE	1		UNK, UNKNOWN		DRUG14Q2.txt
102108742	6	C	VIMOVO	1		UNK, UNKNOWN		DRUG14Q2.txt
102108742	7	C	FLECTOR	1		UNK, UNKNOWN		DRUG14Q2.txt
102108742	8	C	LISINOPRIL	1		UNK, UNKNOWN		DRUG14Q2.txt
102108742	9	C	AMLODIPINE	1		UNK, UNKNOWN		DRUG14Q2.txt
102108742	10	C	ASPIRIN	1		UNK, UNKNOWN		DRUG14Q2.txt
102108742	11	C	FLUDROCORTISONE	1		UNK, UNKNOWN		DRUG14Q2.txt
102108742	12	C	FLUDROCORTISONE	1				DRUG14Q2.txt
102108742	13	C	MECLIZINE	1		UNK, UNKNOWN		DRUG14Q2.txt
102108742	14	C	ROPINIROLE	1				DRUG14Q2.txt
102109141	1	PS	MIRALAX	1	ORAL	UNK UNK, BID		DRUG14Q2.txt
102109141	2	SS	MIRALAX	1	ORAL	UNK, UNKNOWN		DRUG14Q2.txt
102109241	1	PS	MIRALAX	1	ORAL	UNK, UNKNOWN		DRUG14Q2.txt
102110751	1	PS	MIRALAX	1	ORAL	UNK, UNKNOWN		DRUG14Q2.txt
102110931	1	PS	MIRALAX	1	ORAL	UNK, UNKNOWN		DRUG14Q2.txt
102111201	1	PS	MIRALAX	1	ORAL	UNK, UNKNOWN		DRUG14Q2.txt
102111511	1	PS	MIRALAX	1	ORAL	UNK, QD		DRUG14Q2.txt
102111511	2	SS	MIRALAX	1	ORAL	UNK, PRN		DRUG14Q2.txt
102112121	1	PS	MIRALAX	1	ORAL	UNK, UNKNOWN		DRUG14Q2.txt
102112381	1	PS	MIRALAX	1	ORAL	UNK, UNKNOWN		DRUG14Q2.txt
102112391	1	PS	MIRALAX	1	ORAL	UNK, UNKNOWN		DRUG14Q2.txt
102112941	1	PS	MIRALAX	1	ORAL	17 G, UNKNOWN		DRUG14Q2.txt
102114011	1	PS	MIRALAX	1	ORAL	UNK, QD		DRUG14Q2.txt
102114411	1	PS	MIRALAX	1	ORAL	17 G, ONCE		DRUG14Q2.txt
102115451	1	PS	MIRALAX	1	ORAL	UNK, UNKNOWN		DRUG14Q2.txt
102115722	1	PS	MIRALAX	1	ORAL	17 G, QD	POLYETHYLENE GLYCOL 3350	DRUG14Q3.txt
102115722	2	C	DIGOXIN	1		UNK, UNKNOWN	DIGOXIN	DRUG14Q3.txt
102117001	1	PS	MIRALAX	1	ORAL	12.75 G, QD		DRUG14Q2.txt
102117001	2	C	DEPAKOTE	1		UNK, UNKNOWN		DRUG14Q2.txt
102117001	3	C	KLONOPIN	1		UNK, UNKNOWN		DRUG14Q2.txt
102117001	4	C	PRILOSEC	1		UNK, UNKNOWN		DRUG14Q2.txt
102117001	5	C	VITAMIN D UNSPECIFIED	1		UNK, UNKNOWN		DRUG14Q2.txt
102123091	1	PS	MIRALAX	1	ORAL	1 DF, PRN		DRUG14Q2.txt
102123091	2	SS	SENNA	1	ORAL	50 MG, 1-2 TIMES PER DAY		DRUG14Q2.txt
102123091	3	C	PACLITAXEL	1	ORAL	UNK, UNKNOWN		DRUG14Q2.txt
102123091	4	C	RANITIDINE	1	ORAL	UNK, UNKNOWN		DRUG14Q2.txt
102123091	5	C	ONDANSETRON	1		UNK, UNKNOWN		DRUG14Q2.txt
102123091	6	C	DEXAMETHASONE	1		UNK, UNKNOWN		DRUG14Q2.txt
102123091	7	C	DIPHENHYDRAMINE HYDROCHLORIDE	1	ORAL	UNK, UNKNOWN		DRUG14Q2.txt
102130001	1	PS	MIRALAX	1	ORAL	UNK, UNKNOWN		DRUG14Q2.txt
102130041	1	PS	MIRALAX	1	ORAL	1 DF, ONCE		DRUG14Q2.txt
102131191	1	PS	MIRALAX	1	ORAL	UNK, UNKNOWN		DRUG14Q2.txt
102138221	1	PS	MIRALAX	1	ORAL	UNK, QD		DRUG14Q2.txt
102138871	1	PS	MIRALAX	1	ORAL	1 X 3 DAYS/WK.1 ENVELOPE IN JUICE		DRUG14Q2.txt
102140731	1	PS	MOVIPREP	1	ORAL			DRUG14Q2.txt
102140731	3	C	METOPROLOL METOPROLOL	1				DRUG14Q2.txt
102140731	5	C	BENTYL DICYCLOVERINE HYDROCHLORIDE	2				DRUG14Q2.txt
102140731	7	C	SUPHEDRINE PSUEDOPHEDRINE HYDROCHLORIDE TRIPROLIDINE HYDROCHLORIDE	2				DRUG14Q2.txt
102140731	9	C	NASACORT TRIAMCINOLONE ACETONIDE	2				DRUG14Q2.txt
102140731	11	C	PATANOL OLOPATADINE HYDROCHLORIDE	2				DRUG14Q2.txt
102140921	1	PS	MIRALAX	1	ORAL	17 G, QD		DRUG14Q2.txt
102144371	1	PS	MIRALAX	1	ORAL	UNK, QD		DRUG14Q2.txt
102149561	1	PS	MIRALAX	1	ORAL	UNK, UNKNOWN		DRUG14Q2.txt
102149871	1	PS	MIRALAX	1	ORAL	UNK, UNKNOWN		DRUG14Q2.txt
102153301	1	PS	MIRALAX	1	ORAL	UNK, ONCE		DRUG14Q2.txt
102159642	1	PS	MIRALAX	1	ORAL	17 G, QD		DRUG14Q2.txt
102159642	2	C	NORVASC	1		UNK, UNKNOWN		DRUG14Q2.txt
102159642	3	C	CYMBALTA	1		UNK, UNKNOWN		DRUG14Q2.txt
102159642	4	C	ELMIRON	1		UNK, UNKNOWN		DRUG14Q2.txt
102159642	5	C	URELLE	1		UNK, UNKNOWN		DRUG14Q2.txt
102159642	6	C	CRANBERRY	1		UNK, UNKNOWN		DRUG14Q2.txt
102159642	7	C	MYRBETRIQ	1		UNK, UNKNOWN		DRUG14Q2.txt
102159642	8	C	CYANOCOBALAMIN	1		UNK, UNKNOWN		DRUG14Q2.txt
102159642	9	C	FOLIC ACID	1		UNK, UNKNOWN		DRUG14Q2.txt
102159642	10	C	IRON UNSPECIFIED	1		UNK, UNKNOWN		DRUG14Q2.txt
102161481	1	PS	MIRALAX	1	ORAL	UNK, UNKNOWN		DRUG14Q2.txt
102161481	2	SS	MIRALAX	1	ORAL	UNK, UNKNOWN		DRUG14Q2.txt
102161491	1	PS	MIRALAX	1	ORAL	UNK, UNKNOWN		DRUG14Q2.txt
102162991	1	PS	MIRALAX	1	ORAL	EVERY DAY PER DOCTOR		DRUG14Q2.txt
102163341	1	PS	MIRALAX	1	ORAL	17 G, QD		DRUG14Q2.txt
102163341	2	SS	MIRALAX	1				DRUG14Q2.txt
102173792	1	PS	MIRALAX	1	ORAL	17 G, BID		DRUG14Q2.txt
102173792	2	C	LORATADINE	1		UNK, UNKNOWN		DRUG14Q2.txt
102173792	3	C	SIMVASTATIN	1		UNK, UNKNOWN		DRUG14Q2.txt
102173792	4	C	HYDROCHLOROTHIAZIDE	1		UNK, UNKNOWN		DRUG14Q2.txt
102173792	5	C	FAMOTIDINE	1		UNK, UNKNOWN		DRUG14Q2.txt
102199012	1	PS	MIRALAX	1	ORAL	17GRAMS WITH 4OZ OF VEGETABLE JUICE DAILY	POLYETHYLENE GLYCOL 3350	DRUG14Q3.txt
102199012	2	C	AMLODIPINE	1		2.5 MG, QD	AMLODIPINE BESYLATE	DRUG14Q3.txt
102199012	3	C	PRILOSEC	1	ORAL	20 MG, QD	OMEPRAZOLE MAGNESIUM	DRUG14Q3.txt
102199012	4	C	XARELTO	1		15 MG, QD	RIVAROXABAN	DRUG14Q3.txt
102199012	5	C	SODIUM UNSPECIFIED	2	ORAL	PILL, BID		DRUG14Q3.txt
102199012	6	C	CLONAZEPAM	1		UNK, UNKNOWN	CLONAZEPAM	DRUG14Q3.txt
102199591	1	PS	MIRALAX	1	ORAL	THREE TIMES A WEEK: ON MONDAYS, WEDNESDAYS AND FRIDAYS		DRUG14Q2.txt
102211991	1	PS	MIRALAX	1	ORAL	17 G, BID		DRUG14Q2.txt
102213831	1	PS	MIRALAX	1	ORAL	UNK, UNKNOWN		DRUG14Q2.txt
102279721	1	PS	MIRALAX	1		1 CAP FULL, TAKEN BY MOUTH		DRUG14Q2.txt
102283902	1	PS	PREPOPIK	1	ORAL	FIRST PACKET: 30 MAR 2014 AT 7:00 PM; SECOND PACKET: 31 MAR 2014 AT 8:00 AM	ANHYDROUS CITRIC ACID MAGNESIUM OXIDE SODIUM PICOSULFATE	DRUG14Q3.txt
102283902	3	C	LANTUS	1			INSULIN GLARGINE	DRUG14Q3.txt
102283902	5	C	LOSARTAN	1			LOSARTAN	DRUG14Q3.txt
102298251	1	PS	MIRALAX	1	ORAL	FOR ABOUT A MONTH OR SO, QD		DRUG14Q2.txt
102298251	2	SS	DULCOLAX	1	UNKNOWN	UNK, UNKNOWN		DRUG14Q2.txt
102314531	1	PS	MIRALAX	1	ORAL	UNK, UNKNOWN		DRUG14Q2.txt
102315411	1	PS	MIRALAX	1	ORAL	32 G, BID		DRUG14Q2.txt
102335961	1	PS	MIRALAX	1	ORAL	17 G, BID		DRUG14Q2.txt
102339901	1	PS	MIRALAX	1	ORAL	UNK, UNKNOWN		DRUG14Q2.txt
102339941	1	PS	MIRALAX	1	ORAL	2 DF, BID		DRUG14Q2.txt
102353812	1	PS	MOVIPREP	1	ORAL			DRUG14Q2.txt
102353812	2	C	TALIO OD	2				DRUG14Q2.txt
102353812	4	C	CETILO	2				DRUG14Q2.txt
102353812	6	C	MEMARY	1				DRUG14Q2.txt
102353812	8	C	MYSLEE	1				DRUG14Q2.txt
102391561	1	PS	MIRALAX	1	ORAL	UNK, UNKNOWN		DRUG14Q2.txt
102391561	2	SS	COLACE	1	UNKNOWN	UNK, UNKNOWN		DRUG14Q2.txt
102398691	1	PS	MIRALAX	1	ORAL	UNK UNK, ONCE		DRUG14Q2.txt
102414191	1	PS	MIRALAX	1	ORAL	17 G, QD		DRUG14Q2.txt
102423521	1	PS	MIRALAX	1	ORAL	UNK, UNKNOWN		DRUG14Q2.txt
102430881	1	PS	SUPREP BOWEL PREP KIT	1	ORAL	2 X 6OZ BOTTLE		DRUG14Q2.txt
102430881	3	C	INSULIN LANTUS	2				DRUG14Q2.txt
102430881	5	C	LISINOPRIL	1				DRUG14Q2.txt
102430881	7	C	GABAPENTIN	1				DRUG14Q2.txt
102430881	9	C	DITROPAN	1				DRUG14Q2.txt
102430881	11	C	LOW DOSE ACETYLSALICYLIC ACID OFF FOR ONE WEEK BEFORE	2				DRUG14Q2.txt
102430881	13	C	NIACIN	1				DRUG14Q2.txt
102430881	15	C	VITAMIN D	1				DRUG14Q2.txt
102430881	17	C	INVOKANA	1				DRUG14Q2.txt
102430881	19	C	ULTRAM	1				DRUG14Q2.txt
102430881	21	C	JANUMET	1				DRUG14Q2.txt
102451081	1	PS	MIRALAX	1	ORAL	UNK, UNKNOWN		DRUG14Q2.txt
102452502	1	PS	MIRALAX	1	ORAL	UNK, QD	POLYETHYLENE GLYCOL 3350	DRUG14Q3.txt
102452531	1	PS	MIRALAX	1	ORAL	UNK, UNKNOWN		DRUG14Q2.txt
102452941	1	PS	MIRALAX	1	ORAL	UNK, QD		DRUG14Q2.txt
102453301	1	PS	MIRALAX	1	ORAL	UNK, UNKNOWN		DRUG14Q2.txt
102468391	1	PS	MIRALAX	1	ORAL			DRUG14Q2.txt
102478511	1	PS	MIRALAX	1	ORAL	UNK, UNKNOWN		DRUG14Q2.txt
102503721	1	PS	MIRALAX	1	ORAL	UNK, UNKNOWN		DRUG14Q2.txt
102511691	1	PS	MIRALAX	1	ORAL	UNK, UNKNOWN		DRUG14Q2.txt
102530852	1	PS	MIRALAX	1	ORAL	17 G, QD	POLYETHYLENE GLYCOL 3350	DRUG14Q3.txt
102535101	1	PS	MIRALAX	1	ORAL	UNK, QD		DRUG14Q2.txt
102541001	1	PS	MIRALAX	1	ORAL	17 G, UNKNOWN		DRUG14Q2.txt
102548261	1	PS	PREPOPIK	1	ORAL			DRUG14Q2.txt
102551341	1	PS	MIRALAX	1	ORAL	UNK, UNKNOWN		DRUG14Q2.txt
102551761	1	PS	MIRALAX	1	ORAL	UNK, UNKNOWN		DRUG14Q2.txt
102551801	1	PS	MIRALAX	1	ORAL	UNK, UNKNOWN		DRUG14Q2.txt
102552181	1	PS	MIRALAX	1	ORAL	UNK, QD		DRUG14Q2.txt
102553331	1	PS	MIRALAX	1	ORAL	UNK, QD		DRUG14Q2.txt
102556641	1	PS	MIRALAX	1	ORAL	UNK, UNKNOWN		DRUG14Q2.txt
102557381	1	PS	MIRALAX	1	ORAL	UNK, UNKNOWN		DRUG14Q2.txt
102557391	1	PS	MIRALAX	1	ORAL	UNK, UNKNOWN		DRUG14Q2.txt
102557641	1	PS	MIRALAX	1	ORAL	UNK, UNKNOWN		DRUG14Q2.txt
102557871	1	PS	MIRALAX	1	ORAL	UNK, UNKNOWN		DRUG14Q2.txt
102576981	1	PS	MIRALAX	1	ORAL	UNK, UNKNOWN		DRUG14Q2.txt
102581571	1	PS	COLYTE WITH FLAVOR PACKS	1				DRUG14Q2.txt
102581721	1	PS	MIRALAX	1	ORAL	UNK UNK, QD		DRUG14Q2.txt
102581721	2	SS	MIRALAX	1	ORAL	UNK, QOD		DRUG14Q2.txt
102582151	1	PS	MIRALAX	1	ORAL	UNK, UNKNOWN		DRUG14Q2.txt
102582551	1	PS	MIRALAX	1	ORAL	UNK, BID		DRUG14Q2.txt
102584691	1	PS	MIRALAX	1	ORAL	UNK UNK, UNKNOWN		DRUG14Q2.txt
102585061	1	PS	MIRALAX	1	ORAL	UNK, UNKNOWN		DRUG14Q2.txt
102585981	1	PS	MIRALAX	1	ORAL	UNK, UNKNOWN		DRUG14Q2.txt
102589353	1	PS	MIRALAX	1	ORAL	.66 DF, QD	POLYETHYLENE GLYCOL 3350	DRUG14Q3.txt
102589353	2	C	RESTASIS	1		UNK, UNKNOWN	CYCLOSPORINE	DRUG14Q3.txt
102589353	3	C	TEMAZEPAM	1		UNK, UNKNOWN	TEMAZEPAM	DRUG14Q3.txt
102589751	1	PS	MIRALAX	1	ORAL	UNK, UNKNOWN		DRUG14Q2.txt
102598261	1	PS	MIRALAX	1	ORAL	UNK, UNKNOWN		DRUG14Q2.txt
102616581	1	PS	MIRALAX	1	ORAL	UNK, UNKNOWN		DRUG14Q2.txt
102616701	1	PS	MIRALAX	1	ORAL	UNK, UNKNOWN		DRUG14Q2.txt
102641821	1	PS	MOVIPREP	1	ORAL	64 OUNCES, 1 DAY PREP, TAKEN BY MOUTH		DRUG14Q2.txt
102653351	1	PS	MIRALAX	1	ORAL	17 G, QD		DRUG14Q2.txt
102653351	2	C	ZANTAC	1		UNK, UNKNOWN		DRUG14Q2.txt
102678811	1	PS	MIRALAX	1	ORAL	17 G, ONCE		DRUG14Q2.txt
102678811	2	C	CELEBREX	1		UNK, UNKNOWN		DRUG14Q2.txt
102678811	3	C	NEXIUM	1		UNK, UNKNOWN		DRUG14Q2.txt
102678811	4	C	TRAZODONE HYDROCHLORIDE	1		UNK, UNKNOWN		DRUG14Q2.txt
102678811	5	C	PAXIL	1		UNK, UNKNOWN		DRUG14Q2.txt
102679751	1	PS	MIRALAX	1	ORAL	UNK, UNKNOWN		DRUG14Q2.txt
102680741	1	PS	MIRALAX	1	ORAL	UNK, UNKNOWN		DRUG14Q2.txt
102682591	1	PS	MIRALAX	1	ORAL	UNK, QD		DRUG14Q2.txt
102683141	1	PS	MIRALAX	1	ORAL	UNK, UNKNOWN		DRUG14Q2.txt
102683731	1	PS	MIRALAX	1	ORAL	UNK, UNKNOWN		DRUG14Q2.txt
102684341	1	PS	MIRALAX	1	ORAL	UNK, UNKNOWN		DRUG14Q2.txt
102684851	1	PS	MIRALAX	1	ORAL	UNK, QD		DRUG14Q2.txt
102684971	1	PS	MIRALAX	1	ORAL	17 G, PRN		DRUG14Q2.txt
102686801	1	PS	MIRALAX	1	ORAL	UNK, UNKNOWN		DRUG14Q2.txt
102686801	2	C	OXYCONTIN	1		UNK, UNKNOWN		DRUG14Q2.txt
102689111	1	PS	MIRALAX	1	ORAL	UNK, BID		DRUG14Q2.txt
102691311	1	PS	MIRALAX	1	ORAL	UNK, UNKNOWN		DRUG14Q2.txt
102696402	1	PS	GOLYTELY	1	ORAL		POLYETHYLENE GLYCOL 3350 POTASSIUM CHLORIDE SODIUM BICARBONATE SODIUM CHLORIDE SODIUM SULFATE ANHYDROUS	DRUG14Q3.txt
102696402	3	C	ASPIRIN	1			ASPIRIN	DRUG14Q3.txt
102696402	5	C	CALCIUM	1			CALCIUM	DRUG14Q3.txt
102696402	7	C	DIGOXIN DIGOXIN	2				DRUG14Q3.txt
102696402	9	C	DIOVAN	1			VALSARTAN	DRUG14Q3.txt
102696402	11	C	METOPROLOL TARTATE	1			METOPROLOL TARTRATE	DRUG14Q3.txt
102696402	13	C	MULTIVITAMIN	1			VITAMINS	DRUG14Q3.txt
102696402	15	C	NITROGLYCERIN	1			NITROGLYCERIN	DRUG14Q3.txt
102696402	17	C	PLAVIX	1			CLOPIDOGREL BISULFATE	DRUG14Q3.txt
102696402	19	C	PRAVASTATIN SODIUM	1			PRAVASTATIN SODIUM	DRUG14Q3.txt
102696402	21	C	PROTONIX PANTOPRAZOLE	2				DRUG14Q3.txt
102696402	23	C	BUSPIRONE	1			BUSPIRONE HYDROCHLORIDE	DRUG14Q3.txt
102696402	25	C	VANTAS HISTRELIN	2				DRUG14Q3.txt
102696402	27	C	ZANTAC RANITIDINE	2				DRUG14Q3.txt
102696402	29	C	ENZALUTAMIDE VS BICALUTAMIDE MDV3100	2				DRUG14Q3.txt
102701611	1	PS	MIRALAX	1	ORAL	8.5 MG, QD	POLYETHYLENE GLYCOL 3350	DRUG14Q3.txt
102704731	1	PS	MIRALAX	1	ORAL	UNK, UNKNOWN	POLYETHYLENE GLYCOL 3350	DRUG14Q3.txt
102705961	1	PS	MIRALAX	1	ORAL	17 G, QD	POLYETHYLENE GLYCOL 3350	DRUG14Q3.txt
102705961	2	C	GLEEVEC	1		UNK, UNKNOWN	IMATINIB MESYLATE	DRUG14Q3.txt
102705961	3	C	SIMVASTATIN	1		UNK, UNKNOWN	SIMVASTATIN	DRUG14Q3.txt
102706011	1	PS	MIRALAX	1	ORAL	UNK, BID	POLYETHYLENE GLYCOL 3350	DRUG14Q3.txt
102706231	1	PS	MIRALAX	1	ORAL	17 G, BID	POLYETHYLENE GLYCOL 3350	DRUG14Q3.txt
102706231	2	C	GLYBURIDE	1		UNK, UNKNOWN	GLYBURIDE	DRUG14Q3.txt
102706231	3	C	JANUVIA	1		UNK, UNKNOWN	SITAGLIPTIN PHOSPHATE	DRUG14Q3.txt
102706231	4	C	SIMVASTATIN	1		UNK, UNKNOWN	SIMVASTATIN	DRUG14Q3.txt
102706231	5	C	LEXAPRO	1		UNK, UNKNOWN	ESCITALOPRAM OXALATE	DRUG14Q3.txt
102706231	6	C	LEXAPRO	1			ESCITALOPRAM OXALATE	DRUG14Q3.txt
102709931	1	PS	MIRALAX	1	ORAL	17 G, QPM	POLYETHYLENE GLYCOL 3350	DRUG14Q3.txt
102709931	2	C	ZOCOR	1		UNK, UNKNOWN	SIMVASTATIN	DRUG14Q3.txt
102710321	1	PS	MIRALAX	1	ORAL	UNK, QD	POLYETHYLENE GLYCOL 3350	DRUG14Q3.txt
102711781	1	PS	MIRALAX	1	ORAL	UNK UNK, UNKNOWN	POLYETHYLENE GLYCOL 3350	DRUG14Q3.txt
102712321	1	PS	MIRALAX	1	ORAL	UNK, UNKNOWN	POLYETHYLENE GLYCOL 3350	DRUG14Q3.txt
102712571	1	PS	MIRALAX	1	ORAL	UNK, UNKNOWN	POLYETHYLENE GLYCOL 3350	DRUG14Q3.txt
102713621	1	PS	MIRALAX	1	ORAL	UNK, QD	POLYETHYLENE GLYCOL 3350	DRUG14Q3.txt
102715142	1	PS	MIRALAX	1	ORAL	17 G, QD	POLYETHYLENE GLYCOL 3350	DRUG14Q3.txt
102727752	1	PS	GOLYTELY	1	ORAL		POLYETHYLENE GLYCOL 3350 POTASSIUM CHLORIDE SODIUM BICARBONATE SODIUM CHLORIDE SODIUM SULFATE ANHYDROUS	DRUG14Q3.txt
102727752	3	C	POTASSIUM CHLORIDE KCL EXTENDED RELEASE	2				DRUG14Q3.txt
102727752	5	C	PROPRANOLOL	1			PROPRANOLOL PROPRANOLOL HYDROCHLORIDE	DRUG14Q3.txt
102727752	7	C	SPIRONOLACTONE	1			SPIRONOLACTONE	DRUG14Q3.txt
102727752	9	C	PYRIDOSTIGIMINE	2				DRUG14Q3.txt
102727752	11	C	KLONOPIN	1			CLONAZEPAM	DRUG14Q3.txt
102729251	1	PS	MIRALAX	1	ORAL	UNK, UNKNOWN	POLYETHYLENE GLYCOL 3350	DRUG14Q3.txt
102743591	1	PS	MIRALAX	1	ORAL	1 TSP, QD	POLYETHYLENE GLYCOL 3350	DRUG14Q3.txt
102746602	1	PS	MIRALAX	1	ORAL	17 G, ONCE	POLYETHYLENE GLYCOL 3350	DRUG14Q3.txt
102747221	1	PS	MIRALAX	1	ORAL	UNK, UNKNOWN	POLYETHYLENE GLYCOL 3350	DRUG14Q3.txt
102747601	1	PS	MIRALAX	1	ORAL	UNK, QD	POLYETHYLENE GLYCOL 3350	DRUG14Q3.txt
102754201	1	PS	MIRALAX	1	ORAL	UNK, UNKNOWN	POLYETHYLENE GLYCOL 3350	DRUG14Q3.txt
102755721	1	PS	MIRALAX	1	ORAL	UNK, UNKNOWN	POLYETHYLENE GLYCOL 3350	DRUG14Q3.txt
102756242	1	PS	MIRALAX	1	ORAL	11.33 G, QAM	POLYETHYLENE GLYCOL 3350	DRUG14Q3.txt
102756242	2	C	JANUVIA	1		UNK, UNKNOWN	SITAGLIPTIN PHOSPHATE	DRUG14Q3.txt
102757721	1	PS	MIRALAX	1	ORAL	UNK, UNKNOWN	POLYETHYLENE GLYCOL 3350	DRUG14Q3.txt
102760351	1	PS	MIRALAX	1	ORAL	UNK, UNKNOWN	POLYETHYLENE GLYCOL 3350	DRUG14Q3.txt
102760441	1	PS	GOLYTELY	1			POLYETHYLENE GLYCOL 3350 POTASSIUM CHLORIDE SODIUM BICARBONATE SODIUM CHLORIDE SODIUM SULFATE ANHYDROUS	DRUG14Q3.txt
102760441	3	C	ALDACTONE	1			SPIRONOLACTONE	DRUG14Q3.txt
102760441	5	C	LISINOPRIL LISINOPRIL	1			LISINOPRIL	DRUG14Q3.txt
102760441	6	C	ATENOLOL ATENOLOL	1			ATENOLOL	DRUG14Q3.txt
102760441	7	C	LOVASTATIN LOVASTATIN	1			LOVASTATIN	DRUG14Q3.txt
102760441	9	C	HYDROCHLOROTHIAZIDE HYDROCHLOROTHIAZIDE	1			HYDROCHLOROTHIAZIDE	DRUG14Q3.txt
102762632	1	PS	MIRALAX	1	ORAL	17 G, QD	POLYETHYLENE GLYCOL 3350	DRUG14Q3.txt
102762632	2	C	ALLOPURINOL	1		UNK, UNKNOWN	ALLOPURINOL	DRUG14Q3.txt
102762632	3	C	CALCIUM UNSPECIFIED	1		UNK, UNKNOWN	CALCIUM	DRUG14Q3.txt
102762632	4	C	LEVOXYL	1		UNK, UNKNOWN	LEVOTHYROXINE SODIUM	DRUG14Q3.txt
102762632	5	C	OMEGA 3 ACIDS	1		UNK, UNKNOWN	OMEGA 3 FATTY ACIDS	DRUG14Q3.txt
102762632	6	C	CALCITRIOL	1		UNK, UNKNOWN	CALCITRIOL	DRUG14Q3.txt
102762632	7	C	SPIRONOLACTONE	1		UNK, UNKNOWN	SPIRONOLACTONE	DRUG14Q3.txt
102762632	8	C	ASPIRIN	1		UNK, UNKNOWN	ASPIRIN	DRUG14Q3.txt
102762632	9	C	VERAPAMIL	1		UNK, UNKNOWN	VERAPAMIL HYDROCHLORIDE	DRUG14Q3.txt
102763011	1	PS	MIRALAX	1	ORAL	UNK, UNKNOWN	POLYETHYLENE GLYCOL 3350	DRUG14Q3.txt
102765021	1	PS	MIRALAX	1	ORAL	UNK, UNKNOWN	POLYETHYLENE GLYCOL 3350	DRUG14Q3.txt
102771381	1	PS	MIRALAX	1	ORAL	UNK, UNKNOWN	POLYETHYLENE GLYCOL 3350	DRUG14Q3.txt
102801872	1	PS	MIRALAX	1	ORAL	UNK, QD	POLYETHYLENE GLYCOL 3350	DRUG14Q3.txt
102819181	1	PS	MIRALAX	1	ORAL	UNK, TID	POLYETHYLENE GLYCOL 3350	DRUG14Q3.txt
102819851	1	PS	MIRALAX	1	ORAL	UNK, UNKNOWN	POLYETHYLENE GLYCOL 3350	DRUG14Q3.txt
102822861	1	PS	MIRALAX	1	ORAL	UNK, UNKNOWN	POLYETHYLENE GLYCOL 3350	DRUG14Q3.txt
102837562	1	PS	MIRALAX	1	ORAL	17 G, QD	POLYETHYLENE GLYCOL 3350	DRUG14Q3.txt
102837562	2	SS	MIRALAX	1	ORAL	17 G, QOD	POLYETHYLENE GLYCOL 3350	DRUG14Q3.txt
102837562	3	C	ONE A DAY ESSENTIAL VITAMINS	2		UNK, UNKNOWN		DRUG14Q3.txt
102837562	4	C	COLACE	1		UNK, UNKNOWN	DOCUSATE SODIUM	DRUG14Q3.txt
102842141	1	PS	MIRALAX	1	ORAL	UNK, UNKNOWN	POLYETHYLENE GLYCOL 3350	DRUG14Q3.txt
102845361	1	PS	MIRALAX	1	ORAL	UNK, QD	POLYETHYLENE GLYCOL 3350	DRUG14Q3.txt
102845391	1	PS	MIRALAX	1	ORAL	UNK, QD	POLYETHYLENE GLYCOL 3350	DRUG14Q3.txt
102845841	1	PS	MIRALAX	1	ORAL	UNK, UNKNOWN	POLYETHYLENE GLYCOL 3350	DRUG14Q3.txt
102846131	1	PS	MIRALAX	1	ORAL	UNK, QD	POLYETHYLENE GLYCOL 3350	DRUG14Q3.txt
102846152	1	PS	MIRALAX	1	ORAL	UNK UNK, QD	POLYETHYLENE GLYCOL 3350	DRUG14Q3.txt
102846302	1	PS	MIRALAX	1	ORAL	17 G, QD	POLYETHYLENE GLYCOL 3350	DRUG14Q3.txt
102846302	2	C	NORCO	1		UNK, UNKNOWN	ACETAMINOPHEN HYDROCODONE BITARTRATE	DRUG14Q3.txt
102846302	3	C	ZOCOR	1		UNK, UNKNOWN	SIMVASTATIN	DRUG14Q3.txt
102846302	4	C	CALCIUM D3	1		UNK, UNKNOWN	CALCIUM CHOLECALCIFEROL	DRUG14Q3.txt
102846302	5	C	VALIUM	1		2 MG, UNKNOWN	DIAZEPAM	DRUG14Q3.txt
102846801	1	PS	MIRALAX	1	ORAL	UNK, UNKNOWN	POLYETHYLENE GLYCOL 3350	DRUG14Q3.txt
102847111	1	PS	MIRALAX	1	ORAL	UNK, QD	POLYETHYLENE GLYCOL 3350	DRUG14Q3.txt
102848461	1	PS	MIRALAX	1	ORAL	17 G, BID	POLYETHYLENE GLYCOL 3350	DRUG14Q3.txt
102849621	1	PS	MIRALAX	1	ORAL	UNK, UNKNOWN	POLYETHYLENE GLYCOL 3350	DRUG14Q3.txt
102852111	1	PS	MIRALAX	1	ORAL	UNK, UNKNOWN	POLYETHYLENE GLYCOL 3350	DRUG14Q3.txt
102861671	1	PS	MIRALAX	1	ORAL	17 G, QD	POLYETHYLENE GLYCOL 3350	DRUG14Q3.txt
102866961	1	PS	MIRALAX	1	ORAL	17 G, QD	POLYETHYLENE GLYCOL 3350	DRUG14Q3.txt
102868351	1	PS	MOVIPREP	1	ORAL	2 SACHET	ASCORBIC ACID POLYETHYLENE GLYCOL 3350 POTASSIUM CHLORIDE SODIUM ASCORBATE SODIUM CHLORIDE SODIUM SULFATE	DRUG14Q3.txt
102877411	1	PS	MIRALAX	1	ORAL	UNK, UNKNOWN	POLYETHYLENE GLYCOL 3350	DRUG14Q3.txt
102884341	1	PS	MIRALAX	1	ORAL	UNK, UNKNOWN	POLYETHYLENE GLYCOL 3350	DRUG14Q3.txt
102896571	1	PS	MIRALAX	1	ORAL	UNK, UNKNOWN	POLYETHYLENE GLYCOL 3350	DRUG14Q3.txt
102896571	2	SS	MIRALAX	1			POLYETHYLENE GLYCOL 3350	DRUG14Q3.txt
102896571	3	C	PHILLIPS STOOL SOFTENER	2		UNK, UNKNOWN		DRUG14Q3.txt
102896571	4	C	PHILLIPS STOOL SOFTENER	2				DRUG14Q3.txt
102898301	1	PS	MIRALAX	1	ORAL	UNK, UNKNOWN	POLYETHYLENE GLYCOL 3350	DRUG14Q3.txt
102899091	1	PS	MIRALAX	1	ORAL	UNK, UNKNOWN	POLYETHYLENE GLYCOL 3350	DRUG14Q3.txt
102900061	1	PS	MIRALAX	1	ORAL	UNK, UNKNOWN	POLYETHYLENE GLYCOL 3350	DRUG14Q3.txt
102900561	1	PS	MIRALAX	1	ORAL	UNK, UNKNOWN	POLYETHYLENE GLYCOL 3350	DRUG14Q3.txt
102900611	1	PS	MIRALAX	1	ORAL	UNK, UNKNOWN	POLYETHYLENE GLYCOL 3350	DRUG14Q3.txt
102905351	1	PS	MIRALAX	1	ORAL	UNK UNK, UNKNOWN	POLYETHYLENE GLYCOL 3350	DRUG14Q3.txt
102906061	1	PS	MIRALAX	1	ORAL	UNK, QD	POLYETHYLENE GLYCOL 3350	DRUG14Q3.txt
102906061	2	SS	MIRALAX	1	ORAL	UNK, PRN	POLYETHYLENE GLYCOL 3350	DRUG14Q3.txt
102907541	1	PS	MIRALAX	1	ORAL	UNK, UNKNOWN	POLYETHYLENE GLYCOL 3350	DRUG14Q3.txt
102914911	1	PS	MIRALAX	1	ORAL	UNK, UNKNOWN	POLYETHYLENE GLYCOL 3350	DRUG14Q3.txt
102917691	1	PS	MIRALAX	1	ORAL	UNK, UNKNOWN	POLYETHYLENE GLYCOL 3350	DRUG14Q3.txt
102925111	1	PS	MIRALAX	1	ORAL	UNK, UNKNOWN	POLYETHYLENE GLYCOL 3350	DRUG14Q3.txt
102942921	1	PS	POLYETHYLENE GLYCOL 3350 PRESCRIPTION	1	ORAL	17 GMS DAILY FOR 3 WEEKS, THEN TWICE DAILY, THEN ONCE DAILY WITH MEALS/POWDER FORM/ORAL OR BY MOUTH	POLYETHYLENE GLYCOL 3350	DRUG14Q3.txt
102942921	2	C	ASPIRIN	1	ORAL	325 MG, ONCE DAILY (QD)	ASPIRIN	DRUG14Q3.txt
102942921	3	C	METOPROLOL XL SANDOZ	2	ORAL	6-8 YEARS AGO (2008+);50 MG, ONCE DAILY (QD)		DRUG14Q3.txt
102942921	4	C	NATEGLINIDE	1		60 OR 120 MG (CANNOT REMEMBER WHICH DOSE) 3 TIMES/DAY	NATEGLINIDE	DRUG14Q3.txt
102942921	5	C	MICARDIS	1		80 MG, ONCE DAILY (QD);8 YEARS AGO	TELMISARTAN	DRUG14Q3.txt
102946471	1	PS	MIRALAX	1	ORAL	UNK, UNKNOWN	POLYETHYLENE GLYCOL 3350	DRUG14Q3.txt
102955831	1	PS	MIRALAX	1	ORAL	UNK, QD	POLYETHYLENE GLYCOL 3350	DRUG14Q3.txt
102955831	2	SS	MIRALAX	1	ORAL	UNK, QOD	POLYETHYLENE GLYCOL 3350	DRUG14Q3.txt
102958171	1	PS	MIRALAX	1	ORAL	UNK, UNKNOWN	POLYETHYLENE GLYCOL 3350	DRUG14Q3.txt
102962641	1	PS	KIRKLAND SIGNATURE LAXACLEAR ORIGINAL PRESCRIPTION STRENGTH	1	ORAL	17 GRAMS ONCE DAILY TAKEN BY MOUTH	POLYETHYLENE GLYCOL 3350	DRUG14Q3.txt
102965561	1	PS	MIRALAX	1	ORAL	UNK, UNKNOWN	POLYETHYLENE GLYCOL 3350	DRUG14Q3.txt
102974481	1	PS	MIRALAX	1	ORAL	UNK, UNKNOWN	POLYETHYLENE GLYCOL 3350	DRUG14Q3.txt
102975351	1	PS	MIRALAX	1	ORAL	UNK, UNKNOWN	POLYETHYLENE GLYCOL 3350	DRUG14Q3.txt
102982531	1	PS	MIRALAX	1	ORAL	UNK, UNKNOWN	POLYETHYLENE GLYCOL 3350	DRUG14Q3.txt
102985612	1	PS	MIRALAX	1	ORAL	17 G, QD	POLYETHYLENE GLYCOL 3350	DRUG14Q3.txt
102985612	2	C	BUDESONIDE	1		UNK, UNKNOWN	BUDESONIDE	DRUG14Q3.txt
102985612	3	C	CARDIZEM	1		UNK, UNKNOWN	DILTIAZEM HYDROCHLORIDE	DRUG14Q3.txt
102985612	4	C	PROPAFENONE HYDROCHLORIDE	1		UNK, UNKNOWN	PROPAFENONE HYDROCHLORIDE	DRUG14Q3.txt
102985612	5	C	OMEPRAZOLE	1		UNK, UNKNOWN	OMEPRAZOLE	DRUG14Q3.txt
102985901	1	PS	MIRALAX	1	ORAL	UNK, UNKNOWN	POLYETHYLENE GLYCOL 3350	DRUG14Q3.txt
102986031	1	PS	MIRALAX	1	ORAL	UNK UNK, UNKNOWN	POLYETHYLENE GLYCOL 3350	DRUG14Q3.txt
102987461	1	PS	MIRALAX	1	ORAL	17 G, ONCE	POLYETHYLENE GLYCOL 3350	DRUG14Q3.txt
102988631	1	PS	MIRALAX	1	ORAL	UNK, UNKNOWN	POLYETHYLENE GLYCOL 3350	DRUG14Q3.txt
102991011	1	PS	MIRALAX	1	ORAL	UNK, UNKNOWN	POLYETHYLENE GLYCOL 3350	DRUG14Q3.txt
102991011	2	SS	MIRALAX	1	ORAL	UNK, ONCE	POLYETHYLENE GLYCOL 3350	DRUG14Q3.txt
102991301	1	PS	MIRALAX	1	ORAL	UNK, QD	POLYETHYLENE GLYCOL 3350	DRUG14Q3.txt
102992271	1	PS	MIRALAX	1	ORAL	UNK, UNKNOWN	POLYETHYLENE GLYCOL 3350	DRUG14Q3.txt
102993921	1	PS	MIRALAX	1	ORAL	UNK, UNKNOWN	POLYETHYLENE GLYCOL 3350	DRUG14Q3.txt
102995421	1	PS	MIRALAX	1	ORAL	UNK UNK, QD	POLYETHYLENE GLYCOL 3350	DRUG14Q3.txt
102995551	1	PS	MIRALAX	1	ORAL	UNK UNK, UNKNOWN	POLYETHYLENE GLYCOL 3350	DRUG14Q3.txt
102996201	1	PS	MIRALAX	1	ORAL	UNK, UNKNOWN	POLYETHYLENE GLYCOL 3350	DRUG14Q3.txt
102997681	1	PS	MIRALAX	1	ORAL	UNK, UNKNOWN	POLYETHYLENE GLYCOL 3350	DRUG14Q3.txt
103012351	1	PS	MIRALAX	1	ORAL	UNK, UNKNOWN	POLYETHYLENE GLYCOL 3350	DRUG14Q3.txt
103012381	1	PS	MIRALAX	1	ORAL	UNK, QAM	POLYETHYLENE GLYCOL 3350	DRUG14Q3.txt
103012381	2	SS	MIRALAX	1			POLYETHYLENE GLYCOL 3350	DRUG14Q3.txt
103012531	1	PS	MIRALAX	1	ORAL	UNK, UNKNOWN	POLYETHYLENE GLYCOL 3350	DRUG14Q3.txt
103013001	1	PS	MIRALAX	1	ORAL	UNK, UNKNOWN	POLYETHYLENE GLYCOL 3350	DRUG14Q3.txt
103013132	1	PS	MIRALAX	1	ORAL	UNK, QD	POLYETHYLENE GLYCOL 3350	DRUG14Q3.txt
103013132	2	C	LISINOPRIL	1		UNK, UNKNOWN	LISINOPRIL	DRUG14Q3.txt
103013132	3	C	ATORVASTATIN	1		UNK, UNKNOWN	ATORVASTATIN	DRUG14Q3.txt
103013132	4	C	VITAMIN D	1		UNK, UNKNOWN	CHOLECALCIFEROL	DRUG14Q3.txt
103013132	5	C	ASPIRIN	1		UNK, UNKNOWN	ASPIRIN	DRUG14Q3.txt
103013552	1	PS	MIRALAX	1	ORAL	17 G, PRN	POLYETHYLENE GLYCOL 3350	DRUG14Q3.txt
103013552	2	C	ASPIRIN	1	ORAL	UNK, UNKNOWN	ASPIRIN	DRUG14Q3.txt
103013552	3	C	FUROSEMIN	2		UNK, UNKNOWN		DRUG14Q3.txt
103013552	4	C	CARVEDILOL	1		UNK, UNKNOWN	CARVEDILOL	DRUG14Q3.txt
103013552	5	C	LISINOPRIL	1		UNK, UNKNOWN	LISINOPRIL	DRUG14Q3.txt
103013552	6	C	TYLENOL EXTRA STRENGTH	1		UNK, UNKNOWN	ACETAMINOPHEN	DRUG14Q3.txt
103013552	7	C	NEXIUM	1		UNK, UNKNOWN	ESOMEPRAZOLE MAGNESIUM	DRUG14Q3.txt
103013552	8	C	PEPCID	1		UNK, UNKNOWN	FAMOTIDINE	DRUG14Q3.txt
103013552	9	C	DICYCLOMINE HYDROCHLORIDE	1		UNK, UNKNOWN	DICYCLOMINE HYDROCHLORIDE	DRUG14Q3.txt
103013552	10	C	LORAZEPAM	1		UNK, UNKNOWN	LORAZEPAM	DRUG14Q3.txt
103013552	11	C	FUROSEMIDE	1		UNK, UNKNOWN	FUROSEMIDE	DRUG14Q3.txt
103016042	1	PS	MIRALAX	1	ORAL	17 G, PRN	POLYETHYLENE GLYCOL 3350	DRUG14Q3.txt
103016042	2	C	NEXIUM	1		UNK, UNKNOWN	ESOMEPRAZOLE MAGNESIUM	DRUG14Q3.txt
103016042	3	C	LEVOTHYROXINE SODIUM	1		UNK, UNKNOWN	LEVOTHYROXINE SODIUM	DRUG14Q3.txt
103016291	1	PS	MIRALAX	1	ORAL	UNK, QD	POLYETHYLENE GLYCOL 3350	DRUG14Q3.txt
103017921	1	PS	MIRALAX	1	ORAL	UNK, UNKNOWN	POLYETHYLENE GLYCOL 3350	DRUG14Q3.txt
103017981	1	PS	MIRALAX	1	ORAL	17 G, QD	POLYETHYLENE GLYCOL 3350	DRUG14Q3.txt
103018631	1	PS	MIRALAX	1	ORAL	UNK, QD	POLYETHYLENE GLYCOL 3350	DRUG14Q3.txt
103019481	1	PS	MIRALAX	1	ORAL	UNK UNK, UNKNOWN	POLYETHYLENE GLYCOL 3350	DRUG14Q3.txt
103020201	1	PS	MIRALAX	1	ORAL	HALF CAP TWICE DAILY TAKEN BY MOUTH	POLYETHYLENE GLYCOL 3350	DRUG14Q3.txt
103020731	1	PS	MIRALAX	1	ORAL	3 DF, UNK	POLYETHYLENE GLYCOL 3350	DRUG14Q3.txt
103021041	1	PS	MIRALAX	1	ORAL	UNK, QD	POLYETHYLENE GLYCOL 3350	DRUG14Q3.txt
103022131	1	PS	MIRALAX	1	ORAL	UNK, UNKNOWN	POLYETHYLENE GLYCOL 3350	DRUG14Q3.txt
103023322	1	PS	MIRALAX	1	ORAL	17 G, QD	POLYETHYLENE GLYCOL 3350	DRUG14Q3.txt
103023322	2	C	GLIMEPRID	1		UNK, UNKNOWN	GLIMEPIRIDE	DRUG14Q3.txt
103023322	3	C	ELIQUIS	1		UNK, UNKNOWN	APIXABAN	DRUG14Q3.txt
103023322	4	C	RAMIPRIL	1		UNK, UNKNOWN	RAMIPRIL	DRUG14Q3.txt
103023322	5	C	ATENOLOL	1		UNK, UNKNOWN	ATENOLOL	DRUG14Q3.txt
103023322	6	C	FELODIPINE	1		UNK, UNKNOWN	FELODIPINE	DRUG14Q3.txt
103023322	7	C	TRAMADOL HYDROCHLORIDE	1		UNK, UNKNOWN	TRAMADOL HYDROCHLORIDE	DRUG14Q3.txt
103023322	8	C	LEVOTHYROXINE SODIUM	1		UNK, UNKNOWN	LEVOTHYROXINE SODIUM	DRUG14Q3.txt
103023322	9	C	SIMVASTATIN	1		UNK, UNKNOWN	SIMVASTATIN	DRUG14Q3.txt
103023331	1	PS	MIRALAX	1	ORAL	17 G, BID	POLYETHYLENE GLYCOL 3350	DRUG14Q3.txt
103023331	2	SS	MIRALAX	1	ORAL	17 G, ONCE	POLYETHYLENE GLYCOL 3350	DRUG14Q3.txt
103024351	1	PS	MIRALAX	1	ORAL	UNK, QD	POLYETHYLENE GLYCOL 3350	DRUG14Q3.txt
103024551	1	PS	MIRALAX	1	ORAL	17 G, ONCE	POLYETHYLENE GLYCOL 3350	DRUG14Q3.txt
103026641	1	PS	MIRALAX	1	ORAL	UNK, UNKNOWN	POLYETHYLENE GLYCOL 3350	DRUG14Q3.txt
103026761	1	PS	MIRALAX	1	ORAL	UNK, UNKNOWN	POLYETHYLENE GLYCOL 3350	DRUG14Q3.txt
103026781	1	PS	MIRALAX	1	ORAL	UNK, UNKNOWN	POLYETHYLENE GLYCOL 3350	DRUG14Q3.txt
103026801	1	PS	MIRALAX	1	ORAL	UNK UNK, UNKNOWN	POLYETHYLENE GLYCOL 3350	DRUG14Q3.txt
103027411	1	PS	MIRALAX	1	ORAL	UNK UNK, UNKNOWN	POLYETHYLENE GLYCOL 3350	DRUG14Q3.txt
103027411	2	SS	MIRALAX	1			POLYETHYLENE GLYCOL 3350	DRUG14Q3.txt
103028551	1	PS	MIRALAX	1	ORAL	UNK, UNKNOWN	POLYETHYLENE GLYCOL 3350	DRUG14Q3.txt
103028621	1	PS	MIRALAX	1	ORAL	UNK UNK, UNKNOWN	POLYETHYLENE GLYCOL 3350	DRUG14Q3.txt
103028891	1	PS	MIRALAX	1	ORAL	UNK, UNKNOWN	POLYETHYLENE GLYCOL 3350	DRUG14Q3.txt
103028891	2	SS	MIRALAX	1	ORAL	17 G, ONCE	POLYETHYLENE GLYCOL 3350	DRUG14Q3.txt
103049281	1	PS	MIRALAX	1	ORAL	UNK, UNKNOWN	POLYETHYLENE GLYCOL 3350	DRUG14Q3.txt
103049771	1	PS	MIRALAX	1	ORAL	UNK, UNKNOWN	POLYETHYLENE GLYCOL 3350	DRUG14Q3.txt
103051081	1	PS	MIRALAX	1	ORAL	UNK, UNKNOWN	POLYETHYLENE GLYCOL 3350	DRUG14Q3.txt
103052001	1	PS	MIRALAX	1	ORAL	17 G, QD	POLYETHYLENE GLYCOL 3350	DRUG14Q3.txt
103052001	2	C	PRAVASTATIN SODIUM	1		UNK, UNKNOWN	PRAVASTATIN SODIUM	DRUG14Q3.txt
103052001	3	C	TAMSULOSIN HYDROCHLORIDE	1		UNK, UNKNOWN	TAMSULOSIN HYDROCHLORIDE	DRUG14Q3.txt
103052001	4	C	FINASTERIDE	1		UNK, UNKNOWN	FINASTERIDE	DRUG14Q3.txt
103052001	5	C	LEVOTHYROXINE SODIUM	1		UNK, UNKNOWN	LEVOTHYROXINE SODIUM	DRUG14Q3.txt
103052441	1	PS	MIRALAX	1	ORAL	17 G, PRN	POLYETHYLENE GLYCOL 3350	DRUG14Q3.txt
103052441	2	C	SYMBICORT	1		UNK, UNKNOWN	BUDESONIDE FORMOTEROL FUMARATE DIHYDRATE	DRUG14Q3.txt
103052441	3	C	MUCINEX DM	1		UNK, UNKNOWN	DEXTROMETHORPHAN HYDROBROMIDE GUAIFENESIN	DRUG14Q3.txt
103052441	4	C	ERGOCALCIFEROL	1		1.25 MG, QW	ERGOCALCIFEROL	DRUG14Q3.txt
103054761	1	PS	MIRALAX	1	ORAL	UNK, UNKNOWN	POLYETHYLENE GLYCOL 3350	DRUG14Q3.txt
103055261	1	PS	CLEAR LAX	1	ORAL	2 DOSES, ONCE DAILY, TAKEN BY MOUTH	POLYETHYLENE GLYCOL 3350	DRUG14Q3.txt
103055261	3	C	CO ENZYME Q 10	2				DRUG14Q3.txt
103055261	5	C	VITAMIN D	1			CHOLECALCIFEROL	DRUG14Q3.txt
103055261	7	C	CALCIUM MAGNESIUM	2				DRUG14Q3.txt
103055261	9	C	OMEGA 3	1			OMEGA 3 FATTY ACIDS	DRUG14Q3.txt
103055261	11	C	MAGNESIUM CHELATE	2				DRUG14Q3.txt
103057091	1	PS	MIRALAX	1	ORAL	UNK UNK, UNKNOWN	POLYETHYLENE GLYCOL 3350	DRUG14Q3.txt
103058091	1	PS	MIRALAX	1	ORAL	UNK, QD	POLYETHYLENE GLYCOL 3350	DRUG14Q3.txt
103059281	1	PS	MIRALAX	1	ORAL	UNK, UNKNOWN	POLYETHYLENE GLYCOL 3350	DRUG14Q3.txt
103059561	1	PS	MIRALAX	1	ORAL	UNK, UNKNOWN	POLYETHYLENE GLYCOL 3350	DRUG14Q3.txt
103060001	1	PS	MIRALAX	1	ORAL	UNK, UNKNOWN	POLYETHYLENE GLYCOL 3350	DRUG14Q3.txt
103061871	1	PS	MIRALAX	1	ORAL	UNK, UNKNOWN	POLYETHYLENE GLYCOL 3350	DRUG14Q3.txt
103075311	1	PS	MIRALAX	1		TAKEN BY MOUTH	POLYETHYLENE GLYCOL 3350	DRUG14Q3.txt
103075401	1	PS	MIRALAX	1	ORAL	HALF ADULT DOSE AS NEEDED TAKEN BY MOUTH	POLYETHYLENE GLYCOL 3350	DRUG14Q3.txt
103075881	1	PS	MIRALAX	1		8 OZ. MIXED WITH GATORADE EVERY 10 TO 15 MIN --	POLYETHYLENE GLYCOL 3350	DRUG14Q3.txt
103076941	1	PS	MIRALAX	1	ORAL	UNK, UNKNOWN	POLYETHYLENE GLYCOL 3350	DRUG14Q3.txt
103079821	1	PS	MIRALAX	1	ORAL	UNK, UNKNOWN	POLYETHYLENE GLYCOL 3350	DRUG14Q3.txt
103080581	1	PS	MIRALAX	1	ORAL	UNK, UNKNOWN	POLYETHYLENE GLYCOL 3350	DRUG14Q3.txt
103081842	1	PS	MIRALAX	1	ORAL	8.5 G, QD	POLYETHYLENE GLYCOL 3350	DRUG14Q3.txt
103082011	1	PS	MIRALAX	1	ORAL	UNK, UNKNOWN	POLYETHYLENE GLYCOL 3350	DRUG14Q3.txt
103083261	1	PS	MIRALAX	1	ORAL	17 G, QD	POLYETHYLENE GLYCOL 3350	DRUG14Q3.txt
103092051	1	PS	MIRALAX	1	ORAL	UNK UNK, UNKNOWN	POLYETHYLENE GLYCOL 3350	DRUG14Q3.txt
103105231	1	PS	MIRALAX	1	ORAL	UNK, UNKNOWN	POLYETHYLENE GLYCOL 3350	DRUG14Q3.txt
103106241	1	PS	MIRALAX	1	ORAL		POLYETHYLENE GLYCOL 3350	DRUG14Q3.txt
103106541	1	PS	MIRALAX	1	ORAL	17 G, ONCE	POLYETHYLENE GLYCOL 3350	DRUG14Q3.txt
103107121	1	PS	MIRALAX	1	ORAL	UNK, QD	POLYETHYLENE GLYCOL 3350	DRUG14Q3.txt
103107121	2	SS	MIRALAX	1	ORAL	UNK, QD	POLYETHYLENE GLYCOL 3350	DRUG14Q3.txt
103109471	1	PS	MIRALAX	1	ORAL	17 G, BID	POLYETHYLENE GLYCOL 3350	DRUG14Q3.txt
103109471	2	SS	MIRALAX	1	ORAL	17 G, ONCE	POLYETHYLENE GLYCOL 3350	DRUG14Q3.txt
103115131	1	PS	MIRALAX	1	ORAL	UNK, UNKNOWN	POLYETHYLENE GLYCOL 3350	DRUG14Q3.txt
103116181	1	PS	MIRALAX	1	ORAL	UNK, UNKNOWN	POLYETHYLENE GLYCOL 3350	DRUG14Q3.txt
103119021	1	PS	MIRALAX	1	ORAL		POLYETHYLENE GLYCOL 3350	DRUG14Q3.txt
103119151	1	PS	MIRALAX	1	ORAL	UNK, UNKNOWN	POLYETHYLENE GLYCOL 3350	DRUG14Q3.txt
103119591	1	PS	MIRALAX	1	ORAL	UNK, BID	POLYETHYLENE GLYCOL 3350	DRUG14Q3.txt
103119981	1	PS	MIRALAX	1	ORAL	8.5 MG, UNKNOWN	POLYETHYLENE GLYCOL 3350	DRUG14Q3.txt
103120041	1	PS	MIRALAX	1	ORAL	17 G, ONCE	POLYETHYLENE GLYCOL 3350	DRUG14Q3.txt
103120632	1	PS	MIRALAX	1	ORAL	UNK, UNKNOWN	POLYETHYLENE GLYCOL 3350	DRUG14Q3.txt
103120632	2	SS	GABAPENTIN	1	UNKNOWN	UNK, UNKNOWN	GABAPENTIN	DRUG14Q3.txt
103127971	1	PS	MIRALAX	1	ORAL		POLYETHYLENE GLYCOL 3350	DRUG14Q3.txt
103131151	1	PS	MIRALAX	1	ORAL	17 G, ONCE	POLYETHYLENE GLYCOL 3350	DRUG14Q3.txt
103131591	1	PS	MIRALAX	1	ORAL	UNK, UNKNOWN	POLYETHYLENE GLYCOL 3350	DRUG14Q3.txt
103131591	2	SS	MAGNESIUM HYDROXIDE	1		UNK, UNKNOWN	MAGNESIUM HYDROXIDE	DRUG14Q3.txt
103133491	1	PS	MIRALAX	1	ORAL	UNK, UNKNOWN	POLYETHYLENE GLYCOL 3350	DRUG14Q3.txt
103135141	1	PS	MIRALAX	1	ORAL	UNK, QD	POLYETHYLENE GLYCOL 3350	DRUG14Q3.txt
103135681	1	PS	MIRALAX	1	ORAL	UNK, UNKNOWN	POLYETHYLENE GLYCOL 3350	DRUG14Q3.txt
103136793	1	PS	MIRALAX	1	ORAL	17 G, QD	POLYETHYLENE GLYCOL 3350	DRUG14Q3.txt
103136793	2	SS	MIRALAX	1	ORAL	17 G, QD	POLYETHYLENE GLYCOL 3350	DRUG14Q3.txt
103136793	3	SS	METAMUCIL	1		UNK, UNKNOWN	PLANTAGO SEED	DRUG14Q3.txt
103136793	4	C	DIOVAN	1		UNK, UNKNOWN	VALSARTAN	DRUG14Q3.txt
103136793	5	C	NORVASC	1		UNK, UNKNOWN	AMLODIPINE BESYLATE	DRUG14Q3.txt
103136793	6	C	LASIX	1		UNK, UNKNOWN	FUROSEMIDE	DRUG14Q3.txt
103136793	7	C	CARDURA	1		UNK, UNKNOWN	DOXAZOSIN MESYLATE	DRUG14Q3.txt
103136793	8	C	UROXATRAL	1		UNK, UNKNOWN	ALFUZOSIN HYDROCHLORIDE	DRUG14Q3.txt
103136793	9	C	ACETYLCYSTEINE	1		UNK, UNKNOWN	ACETYLCYSTEINE	DRUG14Q3.txt
103136793	10	C	CENTRUM SILVER	1			VITAMINS	DRUG14Q3.txt
103139582	1	PS	MIRALAX	1	ORAL	UNK, QD	POLYETHYLENE GLYCOL 3350	DRUG14Q3.txt
103139582	2	SS	MIRALAX	1	ORAL	UNK, BID	POLYETHYLENE GLYCOL 3350	DRUG14Q3.txt
103140621	1	PS	MIRALAX	1	ORAL	UNK, UNKNOWN	POLYETHYLENE GLYCOL 3350	DRUG14Q3.txt
103140621	2	C	OXYCODONE	1		UNK, UNKNOWN	OXYCODONE	DRUG14Q3.txt
103144581	1	PS	MIRALAX	1	ORAL	UNK, UNKNOWN	POLYETHYLENE GLYCOL 3350	DRUG14Q3.txt
103161231	1	PS	MIRALAX	1	ORAL	UNK, UNKNOWN	POLYETHYLENE GLYCOL 3350	DRUG14Q3.txt
103270901	1	PS	MIRALAX	1	ORAL	UNK, UNKNOWN	POLYETHYLENE GLYCOL 3350	DRUG14Q3.txt
103272021	1	PS	MIRALAX	1	UNKNOWN	UNK	POLYETHYLENE GLYCOL 3350	DRUG14Q3.txt
103272021	2	SS	HUMIRA	1	UNKNOWN	DAILY DOSE 160 MG, SOLUTION FOR INJECTION IN PRE-FILLED PEN	ADALIMUMAB	DRUG14Q3.txt
103272021	3	SS	HUMIRA	1	UNKNOWN	, SOLUTION FOR INJECTION IN PRE-FILLED PENDAILY DOSE 80 MG	ADALIMUMAB	DRUG14Q3.txt
103272021	4	SS	HUMIRA	1	UNKNOWN	, SOLUTION FOR INJECTION IN PRE-FILLED PENUNK	ADALIMUMAB	DRUG14Q3.txt
103272021	5	C	JANUVIA	1	ORAL		SITAGLIPTIN PHOSPHATE	DRUG14Q3.txt
103285341	1	PS	MIRALAX	1	ORAL	UNK, UNKNOWN	POLYETHYLENE GLYCOL 3350	DRUG14Q3.txt
103286001	1	PS	MIRALAX	1	ORAL	UNK, UNKNOWN	POLYETHYLENE GLYCOL 3350	DRUG14Q3.txt
103288701	1	PS	MIRALAX	1	ORAL	UNK, UNKNOWN	POLYETHYLENE GLYCOL 3350	DRUG14Q3.txt
103291591	1	PS	MIRALAX	1	ORAL	UNK, UNKNOWN	POLYETHYLENE GLYCOL 3350	DRUG14Q3.txt
103292061	1	PS	MIRALAX	1	ORAL	UNK, UNKNOWN	POLYETHYLENE GLYCOL 3350	DRUG14Q3.txt
103293932	1	PS	MIRALAX	1	ORAL	UNK, UNKNOWN	POLYETHYLENE GLYCOL 3350	DRUG14Q3.txt
103293932	2	SS	MIRALAX	1	ORAL	17 G, QD	POLYETHYLENE GLYCOL 3350	DRUG14Q3.txt
103295771	1	PS	MIRALAX	1	ORAL	17 G, ONCE	POLYETHYLENE GLYCOL 3350	DRUG14Q3.txt
103295921	1	PS	MIRALAX	1	ORAL	UNK UNK, ONCE	POLYETHYLENE GLYCOL 3350	DRUG14Q3.txt
103298121	1	PS	MIRALAX	1	ORAL	17 G, ONCE	POLYETHYLENE GLYCOL 3350	DRUG14Q3.txt
103298551	1	PS	MIRALAX	1	ORAL	UNK, ONCE	POLYETHYLENE GLYCOL 3350	DRUG14Q3.txt
103298551	2	SS	MIRALAX	1	ORAL	UNK, UNKNOWN	POLYETHYLENE GLYCOL 3350	DRUG14Q3.txt
103298831	1	PS	MIRALAX	1	ORAL	UNK, UNKNOWN	POLYETHYLENE GLYCOL 3350	DRUG14Q3.txt
103300061	1	PS	MIRALAX	1	ORAL	UNK, UNKNOWN	POLYETHYLENE GLYCOL 3350	DRUG14Q3.txt
103300161	1	PS	MIRALAX	1	ORAL	34 G, QD	POLYETHYLENE GLYCOL 3350	DRUG14Q3.txt
103300521	1	PS	MIRALAX	1	ORAL	34 G, QD	POLYETHYLENE GLYCOL 3350	DRUG14Q3.txt
103312561	1	PS	GOLYTELY	1		283 ML 1X NG	POLYETHYLENE GLYCOL 3350 POTASSIUM CHLORIDE SODIUM BICARBONATE SODIUM CHLORIDE SODIUM SULFATE ANHYDROUS	DRUG14Q3.txt
103313641	1	PS	MIRALAX	1	ORAL	UNK, UNKNOWN	POLYETHYLENE GLYCOL 3350	DRUG14Q3.txt
103315561	1	PS	MIRALAX	1	ORAL	UNK, UNKNOWN	POLYETHYLENE GLYCOL 3350	DRUG14Q3.txt
103315951	1	PS	MIRALAX	1	ORAL	UNK, TID	POLYETHYLENE GLYCOL 3350	DRUG14Q3.txt
103318621	1	PS	MIRALAX	1	ORAL	UNK, ONCE	POLYETHYLENE GLYCOL 3350	DRUG14Q3.txt
103319181	1	PS	MIRALAX	1	ORAL	UNK, UNKNOWN	POLYETHYLENE GLYCOL 3350	DRUG14Q3.txt
103320181	1	PS	MIRALAX	1	ORAL	8.5 G, UNKNOWN	POLYETHYLENE GLYCOL 3350	DRUG14Q3.txt
103320181	2	SS	MIRALAX	1			POLYETHYLENE GLYCOL 3350	DRUG14Q3.txt
103321071	1	PS	MIRALAX	1	ORAL	8.3 OZ IN 64 OZ CLEAR FLUID, 8 OZ. EVERY 15 MIN., TAKEN BY MOUTH	POLYETHYLENE GLYCOL 3350	DRUG14Q3.txt
103322711	1	PS	MIRALAX	1	ORAL	UNK, QD	POLYETHYLENE GLYCOL 3350	DRUG14Q3.txt
103325762	1	PS	MIRALAX	1	ORAL	17 G, QOD	POLYETHYLENE GLYCOL 3350	DRUG14Q3.txt
103325882	1	PS	MIRALAX	1	ORAL	17 G, UNKNOWN	POLYETHYLENE GLYCOL 3350	DRUG14Q3.txt
103325882	2	SS	MIRALAX	1	ORAL	17 G, UNKNOWN	POLYETHYLENE GLYCOL 3350	DRUG14Q3.txt
103326311	1	PS	MIRALAX	1	ORAL	UNK, UNKNOWN	POLYETHYLENE GLYCOL 3350	DRUG14Q3.txt
103327601	1	PS	MIRALAX	1	ORAL	UNK, UNKNOWN	POLYETHYLENE GLYCOL 3350	DRUG14Q3.txt
103327641	1	PS	MIRALAX	1	ORAL	UNK, QD	POLYETHYLENE GLYCOL 3350	DRUG14Q3.txt
103328301	1	PS	MIRALAX	1	ORAL	51 MG, UNKNOWN	POLYETHYLENE GLYCOL 3350	DRUG14Q3.txt
103328702	1	PS	MIRALAX	1	ORAL	17 G, UNKNOWN	POLYETHYLENE GLYCOL 3350	DRUG14Q3.txt
103328702	2	C	ASPIRIN	1		UNK, UNKNOWN	ASPIRIN	DRUG14Q3.txt
103328702	3	C	ZANTAC	1		UNK, UNKNOWN	RANITIDINE HYDROCHLORIDE	DRUG14Q3.txt
103328702	4	C	GAS X	1		UNK, UNKNOWN	DIMETHICONE	DRUG14Q3.txt
103328702	5	C	VITAMIN D	1		UNK, UNKNOWN	CHOLECALCIFEROL	DRUG14Q3.txt
103328702	6	C	SPIRONOLACTONE	1		UNK, UNKNOWN	SPIRONOLACTONE	DRUG14Q3.txt
103328702	7	C	LOSARTIN	1		UNK, UNKNOWN	LOSARTAN	DRUG14Q3.txt
103328702	8	C	PRAVASTATIN SODIUM	1		UNK, UNKNOWN	PRAVASTATIN SODIUM	DRUG14Q3.txt
103328702	9	C	ACTONEL	1		150 MG, QM	RISEDRONATE SODIUM	DRUG14Q3.txt
103328702	10	C	HYDROCORTISONE NYSTATIN ZINC OXIDE	2		UNK, UNKNOWN		DRUG14Q3.txt
103347601	1	PS	MIRALAX	1	ORAL	UNK UNK, QD	POLYETHYLENE GLYCOL 3350	DRUG14Q3.txt
103351391	1	PS	MOVIPREP	1	ORAL	TAKE AS DIRECTED ON PACKAGE FOUR TIMES DAILY TAKEN BY MOUTH	ASCORBIC ACID POLYETHYLENE GLYCOL 3350 POTASSIUM CHLORIDE SODIUM ASCORBATE SODIUM CHLORIDE SODIUM SULFATE	DRUG14Q3.txt
103355131	1	PS	GLYCOLAX	1	ORAL	1/16 BOTTLE ONCE DAILY TAKEN BY MOUTH	POLYETHYLENE GLYCOL 3350	DRUG14Q3.txt
103371001	1	PS	MIRALAX	1	ORAL	UNK, UNKNOWN	POLYETHYLENE GLYCOL 3350	DRUG14Q3.txt
103371791	1	PS	MIRALAX	1	ORAL	UNK UNK, UNKNOWN	POLYETHYLENE GLYCOL 3350	DRUG14Q3.txt
103371791	2	SS	METAMUCIL	1	ORAL	UNK, UNKNOWN	PLANTAGO SEED	DRUG14Q3.txt
103400731	1	PS	MIRALAX	1	ORAL	UNK, QD	POLYETHYLENE GLYCOL 3350	DRUG14Q3.txt
103404251	1	PS	MIRALAX	1	ORAL	UNK, UNKNOWN	POLYETHYLENE GLYCOL 3350	DRUG14Q3.txt
103404251	2	SS	MIRALAX	1	ORAL	UNK, TID	POLYETHYLENE GLYCOL 3350	DRUG14Q3.txt
103404251	3	C	LISINOPRIL	1		10 MG, UNKNOWN	LISINOPRIL	DRUG14Q3.txt
103404681	1	PS	MIRALAX	1	ORAL	UNK, UNKNOWN	POLYETHYLENE GLYCOL 3350	DRUG14Q3.txt
103404751	1	PS	MIRALAX	1	ORAL	17 G, QD	POLYETHYLENE GLYCOL 3350	DRUG14Q3.txt
103404751	2	SS	MIRALAX	1	ORAL	8.5 G, UNKNOWN	POLYETHYLENE GLYCOL 3350	DRUG14Q3.txt
103405321	1	PS	MIRALAX	1	ORAL	UNK, UNKNOWN	POLYETHYLENE GLYCOL 3350	DRUG14Q3.txt
103405391	1	PS	MIRALAX	1	ORAL	UNK, QD	POLYETHYLENE GLYCOL 3350	DRUG14Q3.txt
103407901	1	PS	MIRALAX	1	ORAL	UNK, UNKNOWN	POLYETHYLENE GLYCOL 3350	DRUG14Q3.txt
103408401	1	PS	MIRALAX	1	ORAL	UNK, UNKNOWN	POLYETHYLENE GLYCOL 3350	DRUG14Q3.txt
103422791	1	PS	MIRALAX	1	ORAL	UNK, BID	POLYETHYLENE GLYCOL 3350	DRUG14Q3.txt
103422822	1	PS	MIRALAX	1	ORAL	8.5 MG, UNKNOWN	POLYETHYLENE GLYCOL 3350	DRUG14Q3.txt
103422822	2	SS	MIRALAX	1	ORAL	UNK, UNKNOWN	POLYETHYLENE GLYCOL 3350	DRUG14Q3.txt
103422971	1	PS	MIRALAX	1	ORAL	UNK, UNKNOWN	POLYETHYLENE GLYCOL 3350	DRUG14Q3.txt
103425771	1	PS	MIRALAX	1	ORAL	UNK, UNKNOWN	POLYETHYLENE GLYCOL 3350	DRUG14Q3.txt
103428241	1	PS	MIRALAX	1	ORAL	UNK, UNKNOWN	POLYETHYLENE GLYCOL 3350	DRUG14Q3.txt
103428931	1	PS	MOVIPREP	1	ORAL		ASCORBIC ACID POLYETHYLENE GLYCOL 3350 POTASSIUM CHLORIDE SODIUM ASCORBATE SODIUM CHLORIDE SODIUM SULFATE	DRUG14Q3.txt
103429401	1	PS	MIRALAX	1	ORAL	17 G, QD	POLYETHYLENE GLYCOL 3350	DRUG14Q3.txt
103431771	1	PS	MIRALAX	1	ORAL	1 DF, UNKNOWN	POLYETHYLENE GLYCOL 3350	DRUG14Q3.txt
103433602	1	PS	MIRALAX	1	ORAL	UNK, QD	POLYETHYLENE GLYCOL 3350	DRUG15Q1.txt
103434002	1	PS	MIRALAX	1	ORAL	UNK, UNKNOWN	POLYETHYLENE GLYCOL 3350	DRUG14Q3.txt
103434451	1	PS	MIRALAX	1	ORAL	UNK, UNKNOWN	POLYETHYLENE GLYCOL 3350	DRUG14Q3.txt
103435181	1	PS	MIRALAX	1	ORAL	UNK, UNKNOWN	POLYETHYLENE GLYCOL 3350	DRUG14Q3.txt
103437191	1	PS	MIRALAX	1	ORAL	UNK, UNKNOWN	POLYETHYLENE GLYCOL 3350	DRUG14Q3.txt
103437191	2	SS	REMODULIN	1		0.064 MICROGRAM, UNKNOWN	TREPROSTINIL	DRUG14Q3.txt
103437191	3	SS	DILAUDID	1	ORAL	UNK, UNKNOWN	HYDROMORPHONE HYDROCHLORIDE	DRUG14Q3.txt
103437191	4	C	COUMADIN	1		UNK, UNKNOWN	WARFARIN SODIUM	DRUG14Q3.txt
103437191	5	C	HYDROMORPHONE HYDROCHLORIDE	1		UNK, UNKNOWN	HYDROMORPHONE HYDROCHLORIDE	DRUG14Q3.txt
103444721	1	PS	PREPOPIK	1	ORAL	2 DF TOTAL, FIRST PACK: 5PM; SECOND PARK: 9PM ORAL	ANHYDROUS CITRIC ACID MAGNESIUM OXIDE SODIUM PICOSULFATE	DRUG14Q3.txt
103452451	1	PS	MIRALAX	1	ORAL	UNK, UNKNOWN	POLYETHYLENE GLYCOL 3350	DRUG14Q3.txt
103452451	2	SS	MIRALAX	1	ORAL	UNK	POLYETHYLENE GLYCOL 3350	DRUG14Q3.txt
103452511	1	PS	MIRALAX	1	ORAL	UNK, UNKNOWN	POLYETHYLENE GLYCOL 3350	DRUG14Q3.txt
103452511	2	SS	MIRALAX	1	ORAL	17 G, ONCE	POLYETHYLENE GLYCOL 3350	DRUG14Q3.txt
103454091	1	PS	MIRALAX	1	ORAL	UNK, UNKNOWN	POLYETHYLENE GLYCOL 3350	DRUG14Q3.txt
103456071	1	PS	MIRALAX	1	ORAL	UNK, UNKNOWN	POLYETHYLENE GLYCOL 3350	DRUG14Q3.txt
103456941	1	PS	MIRALAX	1	ORAL	UNK, UNKNOWN	POLYETHYLENE GLYCOL 3350	DRUG14Q3.txt
103456991	1	PS	MIRALAX	1	ORAL	UNK, QD	POLYETHYLENE GLYCOL 3350	DRUG14Q3.txt
103457421	1	PS	MIRALAX	1	ORAL	UNK, UNKNOWN	POLYETHYLENE GLYCOL 3350	DRUG14Q3.txt
103457691	1	PS	MIRALAX	1	ORAL	UNK, UNKNOWN	POLYETHYLENE GLYCOL 3350	DRUG14Q3.txt
103458191	1	PS	MIRALAX	1	ORAL	UNK, UNKNOWN	POLYETHYLENE GLYCOL 3350	DRUG14Q3.txt
103458371	1	PS	MIRALAX	1	ORAL	UNK UNK, UNKNOWN	POLYETHYLENE GLYCOL 3350	DRUG14Q3.txt
103458622	1	PS	MIRALAX	1	ORAL	UNK, QD	POLYETHYLENE GLYCOL 3350	DRUG14Q3.txt
103458622	2	C	NORCO	1		UNK, UNKNOWN	ACETAMINOPHEN HYDROCODONE BITARTRATE	DRUG14Q3.txt
103459031	1	PS	MIRALAX	1	ORAL	UNK, UNKNOWN	POLYETHYLENE GLYCOL 3350	DRUG14Q3.txt
103459661	1	PS	MIRALAX	1	ORAL	8.5 G, UNKNOWN	POLYETHYLENE GLYCOL 3350	DRUG14Q3.txt
103459872	1	PS	MIRALAX	1	ORAL	8.5 G, QD	POLYETHYLENE GLYCOL 3350	DRUG14Q3.txt
103459872	2	SS	MIRALAX	1	ORAL	17 G, QD	POLYETHYLENE GLYCOL 3350	DRUG14Q3.txt
103461241	1	PS	MIRALAX	1	ORAL	17 G, ONCE	POLYETHYLENE GLYCOL 3350	DRUG14Q3.txt
103461501	1	PS	MIRALAX	1	ORAL	UNK, UNKNOWN	POLYETHYLENE GLYCOL 3350	DRUG14Q3.txt
103462551	1	PS	MIRALAX	1	ORAL	UNK, QD	POLYETHYLENE GLYCOL 3350	DRUG14Q3.txt
103462551	2	SS	MIRALAX	1			POLYETHYLENE GLYCOL 3350	DRUG14Q3.txt
103462551	3	C	LYRICA	1		UNK, UNKNOWN	PREGABALIN	DRUG14Q3.txt
103462571	1	PS	MIRALAX	1	ORAL	UNK, QD	POLYETHYLENE GLYCOL 3350	DRUG14Q3.txt
103462571	2	C	POTASSIUM UNSPECIFIED	1		UNK, UNKNOWN	POTASSIUM	DRUG14Q3.txt
103462691	1	PS	MIRALAX	1	ORAL	UNK, QD	POLYETHYLENE GLYCOL 3350	DRUG14Q3.txt
103470831	1	PS	MIRALAX	1	ORAL	UNK, QD	POLYETHYLENE GLYCOL 3350	DRUG14Q3.txt
103471941	1	PS	MIRALAX	1	ORAL	UNK, UNKNOWN	POLYETHYLENE GLYCOL 3350	DRUG14Q3.txt
103472522	1	PS	MIRALAX	1	ORAL	5.67 G, QD	POLYETHYLENE GLYCOL 3350	DRUG14Q3.txt
103472522	2	SS	MIRALAX	1	ORAL	5.67 G, QD	POLYETHYLENE GLYCOL 3350	DRUG14Q3.txt
103472522	3	C	KLONOPIN	1		UNK, UNKNOWN	CLONAZEPAM	DRUG14Q3.txt
103472522	4	C	CYMBALTA	1		UNK, UNKNOWN	DULOXETINE HYDROCHLORIDE	DRUG14Q3.txt
103472522	5	C	AMBIEN	1		UNK, UNKNOWN	ZOLPIDEM TARTRATE	DRUG14Q3.txt
103472522	6	C	ATROPINE SULFATE DIPHENOXYLATE HYDROCHLORIDE	2		UNK, UNKNOWN		DRUG14Q3.txt
103472522	7	C	DETROL	1		UNK, UNKNOWN	TOLTERODINE TARTRATE	DRUG14Q3.txt
103472522	8	C	PROMETHAZINE	1		UNK, UNKNOWN	PROMETHAZINE PROMETHAZINE HYDROCHLORIDE	DRUG14Q3.txt
103472751	1	PS	MIRALAX	1	ORAL	17 G, UNKNOWN	POLYETHYLENE GLYCOL 3350	DRUG14Q3.txt
103474121	1	PS	PEG 3350 AND ELECTROLYTES	1	ORAL	8 OZ 1X PO	POLYETHYLENE GLYCOL 3350 POTASSIUM CHLORIDE SODIUM BICARBONATE SODIUM CHLORIDE SODIUM SULFATE SODIUM SULFATE ANHYDROUS	DRUG14Q3.txt
103474151	1	PS	MIRALAX	1	ORAL	UNK, UNKNOWN	POLYETHYLENE GLYCOL 3350	DRUG14Q3.txt
103475951	1	PS	MIRALAX	1	ORAL	17 G, QD	POLYETHYLENE GLYCOL 3350	DRUG14Q3.txt
103475951	2	C	COLACE	1		UNK, UNKNOWN	DOCUSATE SODIUM	DRUG14Q3.txt
103477301	1	PS	MIRALAX	1	ORAL	8.5 G, UNKNOWN	POLYETHYLENE GLYCOL 3350	DRUG14Q3.txt
103478321	1	PS	MIRALAX	1	ORAL	34 G, QD	POLYETHYLENE GLYCOL 3350	DRUG14Q3.txt
103478841	1	PS	MIRALAX	1	ORAL	UNK, UNKNOWN	POLYETHYLENE GLYCOL 3350	DRUG14Q3.txt
103479741	1	PS	MIRALAX	1	ORAL	UNK, UNKNOWN	POLYETHYLENE GLYCOL 3350	DRUG14Q3.txt
103479751	1	PS	MIRALAX	1	ORAL	UNK, UNKNOWN	POLYETHYLENE GLYCOL 3350	DRUG14Q3.txt
103480201	1	PS	MIRALAX	1	ORAL	UNK, UNKNOWN	POLYETHYLENE GLYCOL 3350	DRUG14Q3.txt
103481881	1	PS	MIRALAX	1	ORAL	17 G, ONCE	POLYETHYLENE GLYCOL 3350	DRUG14Q3.txt
103481891	1	PS	MIRALAX	1	ORAL	UNK, UNKNOWN	POLYETHYLENE GLYCOL 3350	DRUG14Q3.txt
103481971	1	PS	MIRALAX	1	ORAL	UNK, UNKNOWN	POLYETHYLENE GLYCOL 3350	DRUG14Q3.txt
103482871	1	PS	MIRALAX	1	ORAL	UNK, QD	POLYETHYLENE GLYCOL 3350	DRUG14Q3.txt
103483881	1	PS	MIRALAX	1	ORAL	UNK, UNKNOWN	POLYETHYLENE GLYCOL 3350	DRUG14Q3.txt
103483991	1	PS	MIRALAX	1	ORAL	UNK, UNKNOWN	POLYETHYLENE GLYCOL 3350	DRUG14Q3.txt
103486611	1	PS	MIRALAX	1	ORAL	UNK, UNKNOWN	POLYETHYLENE GLYCOL 3350	DRUG14Q3.txt
103487431	1	PS	MIRALAX	1	ORAL	UNK, UNKNOWN	POLYETHYLENE GLYCOL 3350	DRUG14Q3.txt
103487971	1	PS	MIRALAX	1	ORAL	UNK, UNKNOWN	POLYETHYLENE GLYCOL 3350	DRUG14Q3.txt
103488961	1	PS	MIRALAX	1	ORAL	UNK UNK, QD	POLYETHYLENE GLYCOL 3350	DRUG14Q3.txt
103488961	2	SS	MIRALAX	1	ORAL	UNK UNK, BID	POLYETHYLENE GLYCOL 3350	DRUG14Q3.txt
103501001	1	PS	MIRALAX	1	ORAL	UNK, UNKNOWN	POLYETHYLENE GLYCOL 3350	DRUG14Q3.txt
103501001	2	SS	MIRALAX	1	ORAL	UNK, ONCE	POLYETHYLENE GLYCOL 3350	DRUG14Q3.txt
103511441	1	PS	MIRALAX	1	ORAL	UNK, UNKNOWN	POLYETHYLENE GLYCOL 3350	DRUG14Q3.txt
103511441	2	C	DULCOLAX	1		UNK, UNKNOWN	BISACODYL OR DOCUSATE SODIUM	DRUG14Q3.txt
103512462	1	PS	MIRALAX	1	ORAL	17 G, TIW	POLYETHYLENE GLYCOL 3350	DRUG14Q3.txt
103512462	2	SS	MIRALAX	1	ORAL	17 G, QD	POLYETHYLENE GLYCOL 3350	DRUG14Q3.txt
103513861	1	PS	MIRALAX	1	ORAL	34 G, ONCE	POLYETHYLENE GLYCOL 3350	DRUG14Q3.txt
103513861	2	SS	MIRALAX	1	ORAL	UNK, QPM	POLYETHYLENE GLYCOL 3350	DRUG14Q3.txt
103513981	1	PS	MIRALAX	1	ORAL	UNK UNK, UNKNOWN	POLYETHYLENE GLYCOL 3350	DRUG14Q3.txt
103514402	1	PS	MIRALAX	1	ORAL	17 G, QD	POLYETHYLENE GLYCOL 3350	DRUG14Q3.txt
103514402	2	SS	MIRALAX	1	ORAL	17 G, QD	POLYETHYLENE GLYCOL 3350	DRUG14Q3.txt
103516701	1	PS	MIRALAX	1	ORAL	UNK, UNKNOWN	POLYETHYLENE GLYCOL 3350	DRUG14Q3.txt
103530971	1	PS	MIRALAX	1	ORAL	UNK, UNKNOWN	POLYETHYLENE GLYCOL 3350	DRUG14Q3.txt
103542471	1	PS	MIRALAX	1	ORAL	UNK, UNKNOWN	POLYETHYLENE GLYCOL 3350	DRUG14Q3.txt
103545582	1	PS	MIRALAX	1	ORAL	UNK, UNKNOWN	POLYETHYLENE GLYCOL 3350	DRUG14Q3.txt
103545582	2	SS	MIRALAX	1			POLYETHYLENE GLYCOL 3350	DRUG14Q3.txt
103545582	3	SS	MIRALAX	1			POLYETHYLENE GLYCOL 3350	DRUG14Q3.txt
103545582	4	C	DELZICOL	1		800 MG, BID	MESALAMINE	DRUG14Q3.txt
103545582	5	C	COZAAR	1		UNK, UNKNOWN	LOSARTAN POTASSIUM	DRUG14Q3.txt
103545582	6	C	ZOCOR	1		UNK, UNKNOWN	SIMVASTATIN	DRUG14Q3.txt
103545582	7	C	SINGULAIR	1		UNK, UNKNOWN	MONTELUKAST SODIUM	DRUG14Q3.txt
103545582	8	C	VITAMIN A	1		UNK, UNKNOWN	VITAMIN A	DRUG14Q3.txt
103545582	9	C	VITAMIN B UNSPECIFIED	2		UNK, UNKNOWN		DRUG14Q3.txt
103545582	10	C	ASCORBIC ACID	1		UNK, UNKNOWN	ASCORBIC ACID	DRUG14Q3.txt
103545582	11	C	VITAMIN D	1		UNK, UNKNOWN	CHOLECALCIFEROL	DRUG14Q3.txt
103545582	12	C	VITAMIN E	1		UNK, UNKNOWN	ALPHA TOCOPHEROL	DRUG14Q3.txt
103545582	13	C	VITAMINS UNSPECIFIED	1		UNK, UNKNOWN	VITAMINS	DRUG14Q3.txt
103545582	14	C	DIMETHYL SULFONE	1		UNK, UNKNOWN	DIMETHYL SULFONE	DRUG14Q3.txt
103545582	15	C	GLUCOSAMINE	1		UNK, UNKNOWN	GLUCOSAMINE	DRUG14Q3.txt
103546251	1	PS	MIRALAX	1	ORAL		POLYETHYLENE GLYCOL 3350	DRUG14Q3.txt
103549181	1	PS	MIRALAX	1	ORAL	UNK, UNKNOWN	POLYETHYLENE GLYCOL 3350	DRUG14Q3.txt
103549841	1	PS	MIRALAX	1	ORAL	UNK, UNKNOWN	POLYETHYLENE GLYCOL 3350	DRUG14Q3.txt
103549871	1	PS	MIRALAX	1	ORAL	34 G, ONCE	POLYETHYLENE GLYCOL 3350	DRUG14Q3.txt
103568611	1	PS	MIRALAX	1	ORAL	UNK, UNKNOWN	POLYETHYLENE GLYCOL 3350	DRUG14Q3.txt
103571611	1	PS	MIRALAX	1	ORAL	UNK, UNKNOWN	POLYETHYLENE GLYCOL 3350	DRUG14Q3.txt
103572291	1	PS	MIRALAX	1	ORAL	UNK, QD	POLYETHYLENE GLYCOL 3350	DRUG14Q3.txt
103573131	1	PS	MIRALAX	1	ORAL	UNK, UNKNOWN	POLYETHYLENE GLYCOL 3350	DRUG14Q3.txt
103573131	2	C	VERAPAMIL	1		UNK, UNKNOWN	VERAPAMIL HYDROCHLORIDE	DRUG14Q3.txt
103573131	3	C	FLOMAX	1		UNK, UNKNOWN	TAMSULOSIN HYDROCHLORIDE	DRUG14Q3.txt
103573131	4	C	ALLEGRA	1		UNK, UNKNOWN	FEXOFENADINE HYDROCHLORIDE	DRUG14Q3.txt
103573171	1	PS	MIRALAX	1	ORAL	UNK, QD	POLYETHYLENE GLYCOL 3350	DRUG14Q3.txt
103573171	2	SS	MIRALAX	1	ORAL	34 G, ONCE	POLYETHYLENE GLYCOL 3350	DRUG14Q3.txt
103573171	3	C	MORPHINE	1		UNK, UNKNOWN	MORPHINE	DRUG14Q3.txt
103573271	1	PS	MIRALAX	1	ORAL	UNK, UNKNOWN	POLYETHYLENE GLYCOL 3350	DRUG14Q3.txt
103575072	1	PS	MIRALAX	1	ORAL	UNK UNK, BID	POLYETHYLENE GLYCOL 3350	DRUG14Q3.txt
103576141	1	PS	MIRALAX	1	ORAL	UNK, UNKNOWN	POLYETHYLENE GLYCOL 3350	DRUG14Q3.txt
103578621	1	PS	MIRALAX	1		17 G, QD	POLYETHYLENE GLYCOL 3350	DRUG14Q3.txt
103578621	2	SS	MIRALAX	1	ORAL	UNK, QD	POLYETHYLENE GLYCOL 3350	DRUG14Q3.txt
103581562	1	PS	MIRALAX	1	ORAL	UNK, UNKNOWN	POLYETHYLENE GLYCOL 3350	DRUG14Q3.txt
103581562	2	C	XANAX	1		UNK, UNKNOWN	ALPRAZOLAM	DRUG14Q3.txt
103581562	3	C	FLOMAX	1		UNK, UNKNOWN	TAMSULOSIN HYDROCHLORIDE	DRUG14Q3.txt
103581562	4	C	COLACE	1		UNK, UNKNOWN	DOCUSATE SODIUM	DRUG14Q3.txt
103581562	5	C	SUBOXONE	1		UNK, UNKNOWN	BUPRENORPHINE HYDROCHLORIDE NALOXONE HYDROCHLORIDE	DRUG14Q3.txt
103581581	1	PS	MIRALAX	1	ORAL	17 G, QD	POLYETHYLENE GLYCOL 3350	DRUG14Q3.txt
103582591	1	PS	MIRALAX	1	ORAL	UNK, UNKNOWN	POLYETHYLENE GLYCOL 3350	DRUG14Q3.txt
103583481	1	PS	MIRALAX	1	ORAL	8.5 MG, ONCE	POLYETHYLENE GLYCOL 3350	DRUG14Q3.txt
103626281	1	PS	MIRALAX	1	ORAL	17 G, QD	POLYETHYLENE GLYCOL 3350	DRUG14Q3.txt
103626281	2	SS	MIRALAX	1		UNK	POLYETHYLENE GLYCOL 3350	DRUG14Q3.txt
103630361	1	PS	MIRALAX	1	ORAL	UNK, UNKNOWN	POLYETHYLENE GLYCOL 3350	DRUG14Q3.txt
103644901	1	PS	MIRALAX	1	ORAL	2 TABLESPOONS ONCE DAILY TAKEN BY MOUTH	POLYETHYLENE GLYCOL 3350	DRUG14Q3.txt
103653731	1	PS	MIRALAX	1	ORAL	17 G, BID	POLYETHYLENE GLYCOL 3350	DRUG14Q3.txt
103653731	2	C	ZANTAC	1		150 MG, BID	RANITIDINE HYDROCHLORIDE	DRUG14Q3.txt
103653731	3	C	SERTRALINE HYDROCHLORIDE	1		50 MG, QD	SERTRALINE HYDROCHLORIDE	DRUG14Q3.txt
103653731	4	C	ASPIRIN	1		UNK, UNKNOWN	ASPIRIN	DRUG14Q3.txt
103653731	5	C	CYANOCOBALAMIN	1		2500 MICRO-G/MICRO-L, QD	CYANOCOBALAMIN	DRUG14Q3.txt
103666821	1	PS	MIRALAX	1	ORAL	UNK, QAM	POLYETHYLENE GLYCOL 3350	DRUG14Q3.txt
103666821	2	C	FIBER	1		UNK, UNKNOWN	PSYLLIUM HUSK	DRUG14Q3.txt
103666821	3	C	OMEPRAZOLE	1		UNK, UNKNOWN	OMEPRAZOLE	DRUG14Q3.txt
103666821	4	C	QUETIAPINE FUMARATE	1		UNK, UNKNOWN	QUETIAPINE FUMARATE	DRUG14Q3.txt
103666821	5	C	QUETIAPINE FUMARATE	1			QUETIAPINE FUMARATE	DRUG14Q3.txt
103666821	6	C	QUETIAPINE FUMARATE	1			QUETIAPINE FUMARATE	DRUG14Q3.txt
103666821	7	C	AMITRIPTYLIN	1		UNK, UNKNOWN	AMITRIPTYLINE	DRUG14Q3.txt
103666821	8	C	AMITRIPTYLIN	1			AMITRIPTYLINE	DRUG14Q3.txt
103666821	9	C	CLONAZEPAM	1		UNK, UNKNOWN	CLONAZEPAM	DRUG14Q3.txt
103666821	10	C	CLONAZEPAM	1			CLONAZEPAM	DRUG14Q3.txt
103667352	1	PS	MK 8114	1	ORAL	UNK, UNKNOWN	POLYETHYLENE GLYCOL 3350	DRUG14Q3.txt
103667352	2	SS	LISINOPRIL	1	ORAL	20 MG, QD	LISINOPRIL	DRUG14Q3.txt
103667352	3	C	AMLODIPINE	1	ORAL	10 MG, QD	AMLODIPINE BESYLATE	DRUG14Q3.txt
103667352	4	C	SYNTHROID	1	ORAL	175 MICROGRAM, QD	LEVOTHYROXINE SODIUM	DRUG14Q3.txt
103667352	5	C	FLOMAX	1	ORAL	0.4 MG, QD	TAMSULOSIN HYDROCHLORIDE	DRUG14Q3.txt
103672501	1	PS	MIRALAX	1			POLYETHYLENE GLYCOL 3350	DRUG14Q3.txt
103673351	1	PS	MIRALAX	1	ORAL		POLYETHYLENE GLYCOL 3350	DRUG14Q3.txt
103676791	1	PS	MIRALAX	1	ORAL	17 G, QD	POLYETHYLENE GLYCOL 3350	DRUG14Q3.txt
[truncated: 90,508 more rows]
