# Supplementary material for: Oral bowel cleansers and ischemic colitis risk: A real-world disproportionality analysis
Source: PLoS One. 2025 Sep 29;20(9):e0332345. doi: 10.1371/journal.pone.0332345 (PMC12478960; doi:10.1371/journal.pone.0332345)
Supplement: S2 Data — (ZIP) [file pone.0332345.s009.zip › DATA/indi.csv]

primaryid	DRUG_SEQ	INDI_PT	FILE	PT
100044421	1	CONSTIPATION	INDI14Q1.txt	NO_target_PT
100046102	1	DIARRHOEA	INDI14Q2.txt	NO_target_PT
100046102	2	PRODUCT USED FOR UNKNOWN INDICATION	INDI14Q2.txt	NO_target_PT
100046102	3	BLOOD CHOLESTEROL	INDI14Q2.txt	NO_target_PT
100046561	1	PRODUCT USED FOR UNKNOWN INDICATION	INDI14Q1.txt	NO_target_PT
100048602	1	CONSTIPATION	INDI14Q2.txt	NO_target_PT
100048602	2	FISTULA	INDI14Q2.txt	NO_target_PT
100048602	3	PANCREATITIS CHRONIC	INDI14Q2.txt	NO_target_PT
100064461	1	CONSTIPATION	INDI14Q1.txt	NO_target_PT
100065841	1	PRODUCT USED FOR UNKNOWN INDICATION	INDI14Q1.txt	NO_target_PT
100065841	2	HYPERTONIC BLADDER	INDI14Q1.txt	NO_target_PT
100065841	3	PRODUCT USED FOR UNKNOWN INDICATION	INDI14Q1.txt	NO_target_PT
100065841	6	PRODUCT USED FOR UNKNOWN INDICATION	INDI14Q1.txt	NO_target_PT
100065841	9	PRODUCT USED FOR UNKNOWN INDICATION	INDI14Q1.txt	NO_target_PT
100065841	10	PRODUCT USED FOR UNKNOWN INDICATION	INDI14Q1.txt	NO_target_PT
100065841	11	PRODUCT USED FOR UNKNOWN INDICATION	INDI14Q1.txt	NO_target_PT
100065841	12	PRODUCT USED FOR UNKNOWN INDICATION	INDI14Q1.txt	NO_target_PT
100065841	13	PRODUCT USED FOR UNKNOWN INDICATION	INDI14Q1.txt	NO_target_PT
100065841	14	PRODUCT USED FOR UNKNOWN INDICATION	INDI14Q1.txt	NO_target_PT
100065841	15	PRODUCT USED FOR UNKNOWN INDICATION	INDI14Q1.txt	NO_target_PT
100065841	16	PRODUCT USED FOR UNKNOWN INDICATION	INDI14Q1.txt	NO_target_PT
100074612	1	CONSTIPATION	INDI14Q2.txt	NO_target_PT
100074612	3	BLOOD PRESSURE	INDI14Q2.txt	NO_target_PT
100080591	1	CONSTIPATION	INDI14Q1.txt	NO_target_PT
100083721	1	PRODUCT USED FOR UNKNOWN INDICATION	INDI14Q1.txt	NO_target_PT
100087471	1	PRODUCT USED FOR UNKNOWN INDICATION	INDI14Q1.txt	NO_target_PT
100091851	1	CONSTIPATION	INDI14Q1.txt	NO_target_PT
100106651	1	CONSTIPATION	INDI14Q1.txt	NO_target_PT
100106651	2	PRODUCT USED FOR UNKNOWN INDICATION	INDI14Q1.txt	NO_target_PT
100116751	1	PRODUCT USED FOR UNKNOWN INDICATION	INDI14Q1.txt	NO_target_PT
100119151	1	PRODUCT USED FOR UNKNOWN INDICATION	INDI14Q1.txt	NO_target_PT
100123001	1	PRODUCT USED FOR UNKNOWN INDICATION	INDI14Q1.txt	NO_target_PT
100124711	1	CONSTIPATION	INDI14Q1.txt	NO_target_PT
100124711	2	CARDIAC DISORDER	INDI14Q1.txt	NO_target_PT
100124711	3	CARDIAC DISORDER	INDI14Q1.txt	NO_target_PT
100124711	4	TYPE 2 DIABETES MELLITUS	INDI14Q1.txt	NO_target_PT
100125601	1	PRODUCT USED FOR UNKNOWN INDICATION	INDI14Q1.txt	NO_target_PT
100127072	1	CONSTIPATION	INDI14Q2.txt	NO_target_PT
100127571	1	PRODUCT USED FOR UNKNOWN INDICATION	INDI14Q1.txt	NO_target_PT
100127791	1	PRODUCT USED FOR UNKNOWN INDICATION	INDI14Q1.txt	NO_target_PT
100129521	1	CONSTIPATION	INDI14Q1.txt	NO_target_PT
100145161	1	PRODUCT USED FOR UNKNOWN INDICATION	INDI14Q1.txt	NO_target_PT
100145161	2	PRODUCT USED FOR UNKNOWN INDICATION	INDI14Q1.txt	NO_target_PT
100145451	1	PRODUCT USED FOR UNKNOWN INDICATION	INDI14Q1.txt	NO_target_PT
100146721	1	PRODUCT USED FOR UNKNOWN INDICATION	INDI14Q1.txt	NO_target_PT
100147271	1	PRODUCT USED FOR UNKNOWN INDICATION	INDI14Q1.txt	NO_target_PT
100147771	1	PRODUCT USED FOR UNKNOWN INDICATION	INDI14Q1.txt	NO_target_PT
100158291	1	CONSTIPATION	INDI14Q1.txt	NO_target_PT
100159491	1	PRODUCT USED FOR UNKNOWN INDICATION	INDI14Q1.txt	NO_target_PT
100160761	1	PRODUCT USED FOR UNKNOWN INDICATION	INDI14Q1.txt	NO_target_PT
100163822	1	CONSTIPATION	INDI14Q2.txt	NO_target_PT
100163822	2	DIABETES MELLITUS	INDI14Q2.txt	NO_target_PT
100163822	3	PRODUCT USED FOR UNKNOWN INDICATION	INDI14Q2.txt	NO_target_PT
100163822	4	PRODUCT USED FOR UNKNOWN INDICATION	INDI14Q2.txt	NO_target_PT
100163822	5	PRODUCT USED FOR UNKNOWN INDICATION	INDI14Q2.txt	NO_target_PT
100163822	6	PRODUCT USED FOR UNKNOWN INDICATION	INDI14Q2.txt	NO_target_PT
100163822	7	PRODUCT USED FOR UNKNOWN INDICATION	INDI14Q2.txt	NO_target_PT
100163822	8	PRODUCT USED FOR UNKNOWN INDICATION	INDI14Q2.txt	NO_target_PT
100163822	9	PRODUCT USED FOR UNKNOWN INDICATION	INDI14Q2.txt	NO_target_PT
100163822	10	PRODUCT USED FOR UNKNOWN INDICATION	INDI14Q2.txt	NO_target_PT
100163822	11	PRODUCT USED FOR UNKNOWN INDICATION	INDI14Q2.txt	NO_target_PT
100163822	12	PRODUCT USED FOR UNKNOWN INDICATION	INDI14Q2.txt	NO_target_PT
100163822	13	PRODUCT USED FOR UNKNOWN INDICATION	INDI14Q2.txt	NO_target_PT
100163822	14	PRODUCT USED FOR UNKNOWN INDICATION	INDI14Q2.txt	NO_target_PT
100163822	15	PRODUCT USED FOR UNKNOWN INDICATION	INDI14Q2.txt	NO_target_PT
100163822	16	PRODUCT USED FOR UNKNOWN INDICATION	INDI14Q2.txt	NO_target_PT
100163822	17	PRODUCT USED FOR UNKNOWN INDICATION	INDI14Q2.txt	NO_target_PT
100163822	18	PRODUCT USED FOR UNKNOWN INDICATION	INDI14Q2.txt	NO_target_PT
100184461	1	ABDOMINAL PAIN UPPER	INDI14Q1.txt	NO_target_PT
100184461	1	CONSTIPATION	INDI14Q1.txt	NO_target_PT
100187871	1	PRODUCT USED FOR UNKNOWN INDICATION	INDI14Q1.txt	NO_target_PT
100188871	1	CONSTIPATION PROPHYLAXIS	INDI14Q1.txt	NO_target_PT
100188871	2	COLITIS	INDI14Q1.txt	NO_target_PT
100189121	1	CONSTIPATION	INDI14Q1.txt	NO_target_PT
100189521	1	CONSTIPATION	INDI14Q1.txt	NO_target_PT
100189521	2	PAIN	INDI14Q1.txt	NO_target_PT
100189531	1	PRODUCT USED FOR UNKNOWN INDICATION	INDI14Q1.txt	NO_target_PT
100191121	1	PRODUCT USED FOR UNKNOWN INDICATION	INDI14Q1.txt	NO_target_PT
100191881	1	CONSTIPATION	INDI14Q1.txt	NO_target_PT
100192091	1	PRODUCT USED FOR UNKNOWN INDICATION	INDI14Q1.txt	NO_target_PT
100192271	1	PRODUCT USED FOR UNKNOWN INDICATION	INDI14Q1.txt	NO_target_PT
100193091	1	PRODUCT USED FOR UNKNOWN INDICATION	INDI14Q1.txt	NO_target_PT
100193601	1	PRODUCT USED FOR UNKNOWN INDICATION	INDI14Q1.txt	NO_target_PT
100209091	1	COLONOSCOPY	INDI14Q1.txt	NO_target_PT
100214701	1	PRODUCT USED FOR UNKNOWN INDICATION	INDI14Q1.txt	NO_target_PT
100215191	1	BOWEL PREPARATION	INDI14Q1.txt	NO_target_PT
100215591	1	CONSTIPATION	INDI14Q1.txt	NO_target_PT
100218362	1	PRODUCT USED FOR UNKNOWN INDICATION	INDI14Q3.txt	NO_target_PT
100219141	1	CONSTIPATION	INDI14Q1.txt	NO_target_PT
100220491	1	BOWEL PREPARATION	INDI13Q4.txt	NO_target_PT
100220902	1	IRRITABLE BOWEL SYNDROME	INDI14Q1.txt	NO_target_PT
100220992	1	CONSTIPATION	INDI14Q2.txt	NO_target_PT
100220992	3	PRODUCT USED FOR UNKNOWN INDICATION	INDI14Q2.txt	NO_target_PT
100220992	4	PRODUCT USED FOR UNKNOWN INDICATION	INDI14Q2.txt	NO_target_PT
100220992	5	PRODUCT USED FOR UNKNOWN INDICATION	INDI14Q2.txt	NO_target_PT
100220992	6	PRODUCT USED FOR UNKNOWN INDICATION	INDI14Q2.txt	NO_target_PT
100222241	1	PRODUCT USED FOR UNKNOWN INDICATION	INDI14Q1.txt	NO_target_PT
100222571	1	PRODUCT USED FOR UNKNOWN INDICATION	INDI14Q1.txt	NO_target_PT
100224661	1	PRODUCT USED FOR UNKNOWN INDICATION	INDI14Q1.txt	NO_target_PT
100224911	1	CONSTIPATION	INDI14Q1.txt	NO_target_PT
100224911	2	PRODUCT USED FOR UNKNOWN INDICATION	INDI14Q1.txt	NO_target_PT
100224911	3	PRODUCT USED FOR UNKNOWN INDICATION	INDI14Q1.txt	NO_target_PT
100224911	4	PRODUCT USED FOR UNKNOWN INDICATION	INDI14Q1.txt	NO_target_PT
100224911	5	PRODUCT USED FOR UNKNOWN INDICATION	INDI14Q1.txt	NO_target_PT
100224911	6	PRODUCT USED FOR UNKNOWN INDICATION	INDI14Q1.txt	NO_target_PT
100224911	7	PRODUCT USED FOR UNKNOWN INDICATION	INDI14Q1.txt	NO_target_PT
100224911	8	PRODUCT USED FOR UNKNOWN INDICATION	INDI14Q1.txt	NO_target_PT
100224911	9	PRODUCT USED FOR UNKNOWN INDICATION	INDI14Q1.txt	NO_target_PT
100224911	10	PRODUCT USED FOR UNKNOWN INDICATION	INDI14Q1.txt	NO_target_PT
100224911	11	PRODUCT USED FOR UNKNOWN INDICATION	INDI14Q1.txt	NO_target_PT
100224911	12	PRODUCT USED FOR UNKNOWN INDICATION	INDI14Q1.txt	NO_target_PT
100224911	13	PRODUCT USED FOR UNKNOWN INDICATION	INDI14Q1.txt	NO_target_PT
100224911	14	PRODUCT USED FOR UNKNOWN INDICATION	INDI14Q1.txt	NO_target_PT
100224911	15	PRODUCT USED FOR UNKNOWN INDICATION	INDI14Q1.txt	NO_target_PT
100237381	1	COLONOSCOPY	INDI14Q1.txt	NO_target_PT
100240701	1	CONSTIPATION	INDI14Q1.txt	NO_target_PT
100242911	1	PRODUCT USED FOR UNKNOWN INDICATION	INDI14Q1.txt	NO_target_PT
100242991	1	PRODUCT USED FOR UNKNOWN INDICATION	INDI14Q1.txt	NO_target_PT
100243471	1	PRODUCT USED FOR UNKNOWN INDICATION	INDI14Q1.txt	NO_target_PT
100243592	1	PRODUCT USED FOR UNKNOWN INDICATION	INDI14Q3.txt	NO_target_PT
100243631	1	PRODUCT USED FOR UNKNOWN INDICATION	INDI14Q1.txt	NO_target_PT
100243801	1	PRODUCT USED FOR UNKNOWN INDICATION	INDI14Q1.txt	NO_target_PT
100243991	1	PRODUCT USED FOR UNKNOWN INDICATION	INDI14Q1.txt	NO_target_PT
100244401	1	PRODUCT USED FOR UNKNOWN INDICATION	INDI14Q1.txt	NO_target_PT
100244471	1	PRODUCT USED FOR UNKNOWN INDICATION	INDI14Q1.txt	NO_target_PT
100245022	1	PRODUCT USED FOR UNKNOWN INDICATION	INDI14Q1.txt	NO_target_PT
100245091	1	PRODUCT USED FOR UNKNOWN INDICATION	INDI14Q1.txt	NO_target_PT
100245681	1	PRODUCT USED FOR UNKNOWN INDICATION	INDI14Q1.txt	NO_target_PT
100246521	1	PRODUCT USED FOR UNKNOWN INDICATION	INDI14Q1.txt	NO_target_PT
100246621	1	PRODUCT USED FOR UNKNOWN INDICATION	INDI14Q1.txt	NO_target_PT
100247642	1	CONSTIPATION	INDI14Q3.txt	NO_target_PT
100247642	2	PRODUCT USED FOR UNKNOWN INDICATION	INDI14Q3.txt	NO_target_PT
100247642	3	PRODUCT USED FOR UNKNOWN INDICATION	INDI14Q3.txt	NO_target_PT
100247642	4	PRODUCT USED FOR UNKNOWN INDICATION	INDI14Q3.txt	NO_target_PT
100247642	5	PRODUCT USED FOR UNKNOWN INDICATION	INDI14Q3.txt	NO_target_PT
100247911	1	PRODUCT USED FOR UNKNOWN INDICATION	INDI14Q1.txt	NO_target_PT
100248111	1	PRODUCT USED FOR UNKNOWN INDICATION	INDI14Q1.txt	NO_target_PT
100250521	1	PRODUCT USED FOR UNKNOWN INDICATION	INDI14Q1.txt	NO_target_PT
100254121	1	PRODUCT USED FOR UNKNOWN INDICATION	INDI14Q1.txt	NO_target_PT
100254121	2	CONSTIPATION	INDI14Q1.txt	NO_target_PT
100256571	1	CONSTIPATION	INDI14Q1.txt	NO_target_PT
100257811	1	CONSTIPATION	INDI14Q1.txt	NO_target_PT
100258171	1	IRRITABLE BOWEL SYNDROME	INDI14Q1.txt	NO_target_PT
100258731	1	CONSTIPATION	INDI14Q1.txt	NO_target_PT
100272091	1	PRODUCT USED FOR UNKNOWN INDICATION	INDI14Q1.txt	NO_target_PT
100281221	1	PRODUCT USED FOR UNKNOWN INDICATION	INDI14Q1.txt	NO_target_PT
100281281	1	PRODUCT USED FOR UNKNOWN INDICATION	INDI14Q1.txt	NO_target_PT
100281291	1	IRRITABLE BOWEL SYNDROME	INDI14Q1.txt	NO_target_PT
100281351	1	PRODUCT USED FOR UNKNOWN INDICATION	INDI14Q1.txt	NO_target_PT
100281661	1	PRODUCT USED FOR UNKNOWN INDICATION	INDI14Q1.txt	NO_target_PT
100281931	1	PRODUCT USED FOR UNKNOWN INDICATION	INDI14Q1.txt	NO_target_PT
100282691	1	PRODUCT USED FOR UNKNOWN INDICATION	INDI14Q1.txt	NO_target_PT
100282751	1	BOWEL MOVEMENT IRREGULARITY	INDI14Q1.txt	NO_target_PT
100282761	1	PRODUCT USED FOR UNKNOWN INDICATION	INDI14Q1.txt	NO_target_PT
100283601	1	BOWEL MOVEMENT IRREGULARITY	INDI14Q1.txt	NO_target_PT
100283921	1	PRODUCT USED FOR UNKNOWN INDICATION	INDI14Q1.txt	NO_target_PT
100284392	1	PRODUCT USED FOR UNKNOWN INDICATION	INDI14Q3.txt	NO_target_PT
100284401	1	PRODUCT USED FOR UNKNOWN INDICATION	INDI14Q1.txt	NO_target_PT
100284401	2	PRODUCT USED FOR UNKNOWN INDICATION	INDI14Q1.txt	NO_target_PT
100284861	1	PRODUCT USED FOR UNKNOWN INDICATION	INDI14Q1.txt	NO_target_PT
100285081	1	PRODUCT USED FOR UNKNOWN INDICATION	INDI14Q1.txt	NO_target_PT
100285651	1	CONSTIPATION	INDI14Q1.txt	NO_target_PT
100286541	1	CONSTIPATION PROPHYLAXIS	INDI14Q1.txt	NO_target_PT
100287961	1	PRODUCT USED FOR UNKNOWN INDICATION	INDI14Q1.txt	NO_target_PT
100288611	1	ABDOMINAL DISTENSION	INDI14Q1.txt	NO_target_PT
100295672	1	CONSTIPATION	INDI14Q2.txt	NO_target_PT
100295672	2	CARDIAC DISORDER	INDI14Q2.txt	NO_target_PT
100295672	3	CARDIAC DISORDER	INDI14Q2.txt	NO_target_PT
100295672	4	CARDIAC DISORDER	INDI14Q2.txt	NO_target_PT
100295672	5	HYPOTHYROIDISM	INDI14Q2.txt	NO_target_PT
100295911	1	PRODUCT USED FOR UNKNOWN INDICATION	INDI14Q1.txt	NO_target_PT
100296531	1	PRODUCT USED FOR UNKNOWN INDICATION	INDI14Q1.txt	NO_target_PT
100296641	1	CONSTIPATION	INDI14Q1.txt	NO_target_PT
100296731	1	PRODUCT USED FOR UNKNOWN INDICATION	INDI14Q1.txt	NO_target_PT
100296801	1	COLONOSCOPY	INDI14Q1.txt	NO_target_PT
100317171	1	PRODUCT USED FOR UNKNOWN INDICATION	INDI14Q1.txt	NO_target_PT
100317771	1	CONSTIPATION	INDI14Q1.txt	NO_target_PT
100317771	2	HYPERTENSION	INDI14Q1.txt	NO_target_PT
100318441	1	CONSTIPATION	INDI14Q1.txt	NO_target_PT
100318571	1	PRODUCT USED FOR UNKNOWN INDICATION	INDI14Q1.txt	NO_target_PT
100318992	1	CONSTIPATION	INDI14Q1.txt	NO_target_PT
100318992	2	DIABETES MELLITUS	INDI14Q1.txt	NO_target_PT
100318992	3	BLOOD PRESSURE	INDI14Q1.txt	NO_target_PT
100318992	4	BLOOD PRESSURE	INDI14Q1.txt	NO_target_PT
100318992	5	BLOOD CHOLESTEROL	INDI14Q1.txt	NO_target_PT
100318992	6	OEDEMA	INDI14Q1.txt	NO_target_PT
100318992	7	PRODUCT USED FOR UNKNOWN INDICATION	INDI14Q1.txt	NO_target_PT
100318992	8	PRODUCT USED FOR UNKNOWN INDICATION	INDI14Q1.txt	NO_target_PT
100318992	9	PRODUCT USED FOR UNKNOWN INDICATION	INDI14Q1.txt	NO_target_PT
100318992	10	PRODUCT USED FOR UNKNOWN INDICATION	INDI14Q1.txt	NO_target_PT
100319192	1	PRODUCT USED FOR UNKNOWN INDICATION	INDI14Q2.txt	NO_target_PT
100319381	1	CONSTIPATION	INDI14Q1.txt	NO_target_PT
100319401	1	PRODUCT USED FOR UNKNOWN INDICATION	INDI14Q1.txt	NO_target_PT
100319551	1	PRODUCT USED FOR UNKNOWN INDICATION	INDI14Q1.txt	NO_target_PT
100321221	1	CONSTIPATION	INDI14Q1.txt	NO_target_PT
100321891	1	PRODUCT USED FOR UNKNOWN INDICATION	INDI14Q1.txt	NO_target_PT
100322181	1	CONSTIPATION	INDI14Q1.txt	NO_target_PT
100322181	2	CONSTIPATION	INDI14Q1.txt	NO_target_PT
100322181	3	CONSTIPATION	INDI14Q1.txt	NO_target_PT
100322371	1	PRODUCT USED FOR UNKNOWN INDICATION	INDI14Q1.txt	NO_target_PT
100322711	1	CONSTIPATION	INDI14Q1.txt	NO_target_PT
100323881	1	BOWEL PREPARATION	INDI14Q1.txt	NO_target_PT
100323881	2	PRODUCT USED FOR UNKNOWN INDICATION	INDI14Q1.txt	NO_target_PT
100324551	1	PRODUCT USED FOR UNKNOWN INDICATION	INDI14Q1.txt	NO_target_PT
100324861	1	CONSTIPATION	INDI14Q1.txt	NO_target_PT
100327931	1	CONSTIPATION	INDI14Q1.txt	NO_target_PT
100329141	1	CONSTIPATION	INDI14Q1.txt	NO_target_PT
100329641	1	PRODUCT USED FOR UNKNOWN INDICATION	INDI14Q1.txt	NO_target_PT
100329671	1	CONSTIPATION	INDI14Q1.txt	NO_target_PT
100330261	1	PRODUCT USED FOR UNKNOWN INDICATION	INDI14Q1.txt	NO_target_PT
100331001	1	PRODUCT USED FOR UNKNOWN INDICATION	INDI14Q1.txt	NO_target_PT
100340981	1	BOWEL PREPARATION	INDI14Q1.txt	NO_target_PT
100344391	1	COLONOSCOPY	INDI14Q1.txt	NO_target_PT
100346061	1	PRODUCT USED FOR UNKNOWN INDICATION	INDI14Q1.txt	NO_target_PT
100347121	1	PRODUCT USED FOR UNKNOWN INDICATION	INDI14Q1.txt	NO_target_PT
100347151	1	CONSTIPATION	INDI14Q1.txt	NO_target_PT
100349053	1	BOWEL PREPARATION	INDI14Q2.txt	NO_target_PT
100349231	1	PRODUCT USED FOR UNKNOWN INDICATION	INDI14Q1.txt	NO_target_PT
100349741	NA	NA	NA	NO_target_PT
100349921	1	CONSTIPATION	INDI14Q1.txt	NO_target_PT
100359341	1	CONSTIPATION	INDI14Q1.txt	NO_target_PT
100359372	1	CONSTIPATION	INDI14Q3.txt	NO_target_PT
100359871	1	CONSTIPATION	INDI14Q1.txt	NO_target_PT
100359881	1	CONSTIPATION	INDI14Q1.txt	NO_target_PT
100359881	2	HYPERTENSION	INDI14Q1.txt	NO_target_PT
100359881	3	HYPERTENSION	INDI14Q1.txt	NO_target_PT
100359881	4	TENDONITIS	INDI14Q1.txt	NO_target_PT
100360741	1	CONSTIPATION	INDI14Q1.txt	NO_target_PT
100361141	1	PRODUCT USED FOR UNKNOWN INDICATION	INDI14Q1.txt	NO_target_PT
100361461	1	PRODUCT USED FOR UNKNOWN INDICATION	INDI14Q1.txt	NO_target_PT
100361571	1	CONSTIPATION	INDI14Q1.txt	NO_target_PT
100361701	1	PRODUCT USED FOR UNKNOWN INDICATION	INDI14Q1.txt	NO_target_PT
100362531	1	PRODUCT USED FOR UNKNOWN INDICATION	INDI14Q1.txt	NO_target_PT
100362681	1	PRODUCT USED FOR UNKNOWN INDICATION	INDI14Q1.txt	NO_target_PT
100362881	1	CONSTIPATION	INDI14Q1.txt	NO_target_PT
100362901	1	PRODUCT USED FOR UNKNOWN INDICATION	INDI14Q1.txt	NO_target_PT
100374632	1	CONSTIPATION	INDI14Q2.txt	NO_target_PT
100375861	1	CONSTIPATION	INDI14Q1.txt	NO_target_PT
100375861	2	PRODUCT USED FOR UNKNOWN INDICATION	INDI14Q1.txt	NO_target_PT
100378281	1	PRODUCT USED FOR UNKNOWN INDICATION	INDI14Q1.txt	NO_target_PT
100380292	1	CONSTIPATION	INDI14Q3.txt	NO_target_PT
100380292	2	CONSTIPATION	INDI14Q3.txt	NO_target_PT
100380292	3	BLOOD CHOLESTEROL	INDI14Q3.txt	NO_target_PT
100380292	4	THYROID DISORDER	INDI14Q3.txt	NO_target_PT
100380292	5	PROSTATIC DISORDER	INDI14Q3.txt	NO_target_PT
100380292	6	VITAMIN SUPPLEMENTATION	INDI14Q3.txt	NO_target_PT
100382551	1	PRODUCT USED FOR UNKNOWN INDICATION	INDI14Q1.txt	NO_target_PT
100382551	2	PRODUCT USED FOR UNKNOWN INDICATION	INDI14Q1.txt	NO_target_PT
100384431	1	CONSTIPATION	INDI14Q1.txt	NO_target_PT
100385601	1	PRODUCT USED FOR UNKNOWN INDICATION	INDI14Q1.txt	NO_target_PT
100389702	1	CONSTIPATION	INDI14Q2.txt	NO_target_PT
100389702	3	HYPERTENSION	INDI14Q2.txt	NO_target_PT
100389702	4	ARTHRITIS	INDI14Q2.txt	NO_target_PT
100389702	5	ARTHRITIS	INDI14Q2.txt	NO_target_PT
100389702	6	DEPRESSION	INDI14Q2.txt	NO_target_PT
100389702	7	DEPRESSION	INDI14Q2.txt	NO_target_PT
100389702	8	ANXIETY	INDI14Q2.txt	NO_target_PT
100389702	9	ANXIETY	INDI14Q2.txt	NO_target_PT
100391771	1	PRODUCT USED FOR UNKNOWN INDICATION	INDI14Q1.txt	NO_target_PT
100391771	2	ARTHRITIS	INDI14Q1.txt	NO_target_PT
100391771	3	BLOOD CHOLESTEROL INCREASED	INDI14Q1.txt	NO_target_PT
100391771	4	SINUS DISORDER	INDI14Q1.txt	NO_target_PT
100391771	5	SINUS DISORDER	INDI14Q1.txt	NO_target_PT
100393541	1	PRODUCT USED FOR UNKNOWN INDICATION	INDI14Q1.txt	NO_target_PT
100394651	1	PRODUCT USED FOR UNKNOWN INDICATION	INDI14Q1.txt	NO_target_PT
100395101	1	PRODUCT USED FOR UNKNOWN INDICATION	INDI14Q1.txt	NO_target_PT
100395511	1	PRODUCT USED FOR UNKNOWN INDICATION	INDI14Q1.txt	NO_target_PT
100395511	2	PRODUCT USED FOR UNKNOWN INDICATION	INDI14Q1.txt	NO_target_PT
100398492	1	PRODUCT USED FOR UNKNOWN INDICATION	INDI14Q2.txt	NO_target_PT
100407121	1	CONSTIPATION	INDI14Q1.txt	NO_target_PT
100412071	1	PRODUCT USED FOR UNKNOWN INDICATION	INDI14Q1.txt	NO_target_PT
100412091	1	PRODUCT USED FOR UNKNOWN INDICATION	INDI14Q1.txt	NO_target_PT
100412221	1	PRODUCT USED FOR UNKNOWN INDICATION	INDI14Q1.txt	NO_target_PT
100412271	1	CONSTIPATION	INDI14Q1.txt	NO_target_PT
100416231	1	PRODUCT USED FOR UNKNOWN INDICATION	INDI14Q1.txt	NO_target_PT
100416751	1	PARKINSON'S DISEASE	INDI14Q1.txt	NO_target_PT
100416751	2	PRODUCT USED FOR UNKNOWN INDICATION	INDI14Q1.txt	NO_target_PT
100416751	3	PRODUCT USED FOR UNKNOWN INDICATION	INDI14Q1.txt	NO_target_PT
100416751	4	PARKINSON'S DISEASE	INDI14Q1.txt	NO_target_PT
100416751	5	PRODUCT USED FOR UNKNOWN INDICATION	INDI14Q1.txt	NO_target_PT
100416771	1	PRODUCT USED FOR UNKNOWN INDICATION	INDI14Q1.txt	NO_target_PT
100417961	1	PRODUCT USED FOR UNKNOWN INDICATION	INDI14Q1.txt	NO_target_PT
100422631	1	PRODUCT USED FOR UNKNOWN INDICATION	INDI14Q1.txt	NO_target_PT
100423031	1	PRODUCT USED FOR UNKNOWN INDICATION	INDI14Q1.txt	NO_target_PT
100423311	1	PRODUCT USED FOR UNKNOWN INDICATION	INDI14Q1.txt	NO_target_PT
100423431	1	CONSTIPATION	INDI14Q1.txt	NO_target_PT
100423531	1	PRODUCT USED FOR UNKNOWN INDICATION	INDI14Q1.txt	NO_target_PT
100423611	1	PRODUCT USED FOR UNKNOWN INDICATION	INDI14Q1.txt	NO_target_PT
100425671	1	PRODUCT USED FOR UNKNOWN INDICATION	INDI14Q1.txt	NO_target_PT
100425931	1	PRODUCT USED FOR UNKNOWN INDICATION	INDI14Q1.txt	NO_target_PT
100437192	1	FAECES HARD	INDI14Q2.txt	NO_target_PT
100437192	2	CONSTIPATION	INDI14Q2.txt	NO_target_PT
100437192	3	PRODUCT USED FOR UNKNOWN INDICATION	INDI14Q2.txt	NO_target_PT
100437192	4	PRODUCT USED FOR UNKNOWN INDICATION	INDI14Q2.txt	NO_target_PT
100437192	5	PRODUCT USED FOR UNKNOWN INDICATION	INDI14Q2.txt	NO_target_PT
100437192	6	PRODUCT USED FOR UNKNOWN INDICATION	INDI14Q2.txt	NO_target_PT
100437451	1	PRODUCT USED FOR UNKNOWN INDICATION	INDI14Q1.txt	NO_target_PT
100438361	1	ABDOMINAL PAIN	INDI14Q1.txt	NO_target_PT
100438361	2	FLATULENCE	INDI14Q1.txt	NO_target_PT
100438361	3	CONSTIPATION	INDI14Q1.txt	NO_target_PT
100450242	1	PRODUCT USED FOR UNKNOWN INDICATION	INDI14Q3.txt	NO_target_PT
100450971	1	CONSTIPATION	INDI14Q1.txt	NO_target_PT
100450982	1	CONSTIPATION	INDI14Q2.txt	NO_target_PT
100450982	4	BLOOD CHOLESTEROL INCREASED	INDI14Q2.txt	NO_target_PT
100450982	5	BLOOD CHOLESTEROL INCREASED	INDI14Q2.txt	NO_target_PT
100450982	6	OSTEOPOROSIS	INDI14Q2.txt	NO_target_PT
100450982	7	OSTEOPOROSIS	INDI14Q2.txt	NO_target_PT
100450982	8	PRODUCT USED FOR UNKNOWN INDICATION	INDI14Q2.txt	NO_target_PT
100450982	9	PRODUCT USED FOR UNKNOWN INDICATION	INDI14Q2.txt	NO_target_PT
100450982	10	PRODUCT USED FOR UNKNOWN INDICATION	INDI14Q2.txt	NO_target_PT
100450982	11	PRODUCT USED FOR UNKNOWN INDICATION	INDI14Q2.txt	NO_target_PT
100451811	1	PRODUCT USED FOR UNKNOWN INDICATION	INDI14Q1.txt	NO_target_PT
100456781	1	PRODUCT USED FOR UNKNOWN INDICATION	INDI14Q1.txt	NO_target_PT
100458361	1	PRODUCT USED FOR UNKNOWN INDICATION	INDI14Q1.txt	NO_target_PT
100458421	1	PRODUCT USED FOR UNKNOWN INDICATION	INDI14Q1.txt	NO_target_PT
100476961	1	PRODUCT USED FOR UNKNOWN INDICATION	INDI14Q1.txt	NO_target_PT
100477222	1	CONSTIPATION	INDI14Q2.txt	NO_target_PT
100498251	1	CONSTIPATION	INDI14Q2.txt	NO_target_PT
100501811	1	PRODUCT USED FOR UNKNOWN INDICATION	INDI14Q2.txt	NO_target_PT
100505001	1	PRODUCT USED FOR UNKNOWN INDICATION	INDI14Q2.txt	NO_target_PT
100507901	1	CONSTIPATION	INDI14Q2.txt	NO_target_PT
100507901	2	PRODUCT USED FOR UNKNOWN INDICATION	INDI14Q2.txt	NO_target_PT
100507901	3	PRODUCT USED FOR UNKNOWN INDICATION	INDI14Q2.txt	NO_target_PT
100507901	4	PRODUCT USED FOR UNKNOWN INDICATION	INDI14Q2.txt	NO_target_PT
100507901	5	BLOOD POTASSIUM DECREASED	INDI14Q2.txt	NO_target_PT
100507901	6	OEDEMA PERIPHERAL	INDI14Q2.txt	NO_target_PT
100510171	1	CONSTIPATION	INDI14Q2.txt	NO_target_PT
100511701	1	FAECALOMA	INDI14Q2.txt	NO_target_PT
100527822	1	COLONOSCOPY	INDI14Q2.txt	NO_target_PT
100527822	3	HYPERTENSION	INDI14Q2.txt	NO_target_PT
100527822	4	BLOOD CHOLESTEROL INCREASED	INDI14Q2.txt	NO_target_PT
100527822	5	GASTROOESOPHAGEAL REFLUX DISEASE	INDI14Q2.txt	NO_target_PT
100527822	6	PRODUCT USED FOR UNKNOWN INDICATION	INDI14Q2.txt	NO_target_PT
100527822	7	PRODUCT USED FOR UNKNOWN INDICATION	INDI14Q2.txt	NO_target_PT
100528552	1	CONSTIPATION	INDI14Q2.txt	NO_target_PT
100530861	1	CONSTIPATION	INDI14Q2.txt	NO_target_PT
100551671	1	PRODUCT USED FOR UNKNOWN INDICATION	INDI14Q2.txt	NO_target_PT
100562851	1	COLONOSCOPY	INDI14Q2.txt	NO_target_PT
100563452	1	BOWEL PREPARATION	INDI14Q2.txt	target_PT
100608971	1	PRODUCT USED FOR UNKNOWN INDICATION	INDI14Q2.txt	NO_target_PT
100616651	1	CONSTIPATION	INDI14Q2.txt	NO_target_PT
100621871	1	PRODUCT USED FOR UNKNOWN INDICATION	INDI14Q2.txt	NO_target_PT
100641002	1	COLONOSCOPY	INDI14Q1.txt	NO_target_PT
100641171	1	COLONOSCOPY	INDI14Q1.txt	NO_target_PT
100644561	1	FAECES HARD	INDI14Q2.txt	NO_target_PT
100645161	1	PRODUCT USED FOR UNKNOWN INDICATION	INDI14Q2.txt	NO_target_PT
100649431	1	PRODUCT USED FOR UNKNOWN INDICATION	INDI14Q2.txt	NO_target_PT
100650911	1	PRODUCT USED FOR UNKNOWN INDICATION	INDI14Q2.txt	NO_target_PT
100650921	1	PRODUCT USED FOR UNKNOWN INDICATION	INDI14Q2.txt	NO_target_PT
100662373	1	IRRITABLE BOWEL SYNDROME	INDI14Q2.txt	NO_target_PT
100662373	2	PRODUCT USED FOR UNKNOWN INDICATION	INDI14Q2.txt	NO_target_PT
100662373	3	PRODUCT USED FOR UNKNOWN INDICATION	INDI14Q2.txt	NO_target_PT
100662411	1	PRODUCT USED FOR UNKNOWN INDICATION	INDI14Q2.txt	NO_target_PT
100662881	1	PRODUCT USED FOR UNKNOWN INDICATION	INDI14Q2.txt	NO_target_PT
100664091	1	PRODUCT USED FOR UNKNOWN INDICATION	INDI14Q2.txt	NO_target_PT
100664341	1	PRODUCT USED FOR UNKNOWN INDICATION	INDI14Q2.txt	NO_target_PT
100665111	1	PRODUCT USED FOR UNKNOWN INDICATION	INDI14Q2.txt	NO_target_PT
100668871	1	PRODUCT USED FOR UNKNOWN INDICATION	INDI14Q2.txt	NO_target_PT
100671773	1	BOWEL PREPARATION	INDI14Q3.txt	NO_target_PT
100677672	1	COLONOSCOPY	INDI14Q2.txt	NO_target_PT
100688141	1	HAEMORRHOIDS	INDI14Q2.txt	NO_target_PT
100688141	2	GASTROOESOPHAGEAL REFLUX DISEASE	INDI14Q2.txt	NO_target_PT
100688141	3	HAEMORRHOIDS	INDI14Q2.txt	NO_target_PT
100688141	4	PRODUCT USED FOR UNKNOWN INDICATION	INDI14Q2.txt	NO_target_PT
100688911	1	CONSTIPATION	INDI14Q2.txt	NO_target_PT
100689491	1	PRODUCT USED FOR UNKNOWN INDICATION	INDI14Q2.txt	NO_target_PT
100689671	1	PRODUCT USED FOR UNKNOWN INDICATION	INDI14Q2.txt	NO_target_PT
100690351	1	PRODUCT USED FOR UNKNOWN INDICATION	INDI14Q2.txt	NO_target_PT
100691082	1	CONSTIPATION	INDI14Q2.txt	NO_target_PT
100691082	3	FLUID RETENTION	INDI14Q2.txt	NO_target_PT
100691171	1	PRODUCT USED FOR UNKNOWN INDICATION	INDI14Q2.txt	NO_target_PT
100691361	1	PRODUCT USED FOR UNKNOWN INDICATION	INDI14Q2.txt	NO_target_PT
100693231	1	PRODUCT USED FOR UNKNOWN INDICATION	INDI14Q2.txt	NO_target_PT
100694461	1	PRODUCT USED FOR UNKNOWN INDICATION	INDI14Q2.txt	NO_target_PT
100696281	1	PRODUCT USED FOR UNKNOWN INDICATION	INDI14Q2.txt	NO_target_PT
100697411	1	PRODUCT USED FOR UNKNOWN INDICATION	INDI14Q2.txt	NO_target_PT
100700351	1	PRODUCT USED FOR UNKNOWN INDICATION	INDI14Q2.txt	NO_target_PT
100701271	1	PRODUCT USED FOR UNKNOWN INDICATION	INDI14Q2.txt	NO_target_PT
100701751	1	PRODUCT USED FOR UNKNOWN INDICATION	INDI14Q2.txt	NO_target_PT
100701922	1	CONSTIPATION	INDI14Q3.txt	NO_target_PT
100702441	1	PRODUCT USED FOR UNKNOWN INDICATION	INDI14Q2.txt	NO_target_PT
100703712	1	CONSTIPATION	INDI14Q3.txt	NO_target_PT
100706241	1	CONSTIPATION	INDI14Q2.txt	NO_target_PT
100706251	1	CONSTIPATION	INDI14Q2.txt	NO_target_PT
100708211	1	PRODUCT USED FOR UNKNOWN INDICATION	INDI14Q2.txt	NO_target_PT
100711221	1	PRODUCT USED FOR UNKNOWN INDICATION	INDI14Q2.txt	NO_target_PT
100711371	1	IRRITABLE BOWEL SYNDROME	INDI14Q2.txt	NO_target_PT
100711371	2	BLOOD PRESSURE	INDI14Q2.txt	NO_target_PT
100711371	3	ANGINA PECTORIS	INDI14Q2.txt	NO_target_PT
100711371	4	BLOOD PRESSURE	INDI14Q2.txt	NO_target_PT
100711371	5	ANGINA PECTORIS	INDI14Q2.txt	NO_target_PT
100711371	6	BLOOD PRESSURE	INDI14Q2.txt	NO_target_PT
100711371	7	ANGINA PECTORIS	INDI14Q2.txt	NO_target_PT
100711371	8	PRODUCT USED FOR UNKNOWN INDICATION	INDI14Q2.txt	NO_target_PT
100711371	9	PRODUCT USED FOR UNKNOWN INDICATION	INDI14Q2.txt	NO_target_PT
100711371	10	BLOOD CHOLESTEROL	INDI14Q2.txt	NO_target_PT
100711371	11	PRODUCT USED FOR UNKNOWN INDICATION	INDI14Q2.txt	NO_target_PT
100711371	12	PRODUCT USED FOR UNKNOWN INDICATION	INDI14Q2.txt	NO_target_PT
100711611	1	PRODUCT USED FOR UNKNOWN INDICATION	INDI14Q2.txt	NO_target_PT
100711942	1	CONSTIPATION	INDI14Q3.txt	NO_target_PT
100725741	1	CONSTIPATION	INDI14Q2.txt	NO_target_PT
100725741	2	BACK PAIN	INDI14Q2.txt	NO_target_PT
100725741	3	BREAKTHROUGH PAIN	INDI14Q2.txt	NO_target_PT
100725741	4	BREAKTHROUGH PAIN	INDI14Q2.txt	NO_target_PT
100732761	1	CONSTIPATION	INDI14Q2.txt	NO_target_PT
100733001	1	PRODUCT USED FOR UNKNOWN INDICATION	INDI14Q2.txt	NO_target_PT
100734421	1	PRODUCT USED FOR UNKNOWN INDICATION	INDI14Q2.txt	NO_target_PT
100735291	1	PRODUCT USED FOR UNKNOWN INDICATION	INDI14Q2.txt	NO_target_PT
100735821	1	PRODUCT USED FOR UNKNOWN INDICATION	INDI14Q2.txt	NO_target_PT
100737071	1	PRODUCT USED FOR UNKNOWN INDICATION	INDI14Q2.txt	NO_target_PT
100737112	1	PRODUCT USED FOR UNKNOWN INDICATION	INDI14Q2.txt	NO_target_PT
100737171	1	PRODUCT USED FOR UNKNOWN INDICATION	INDI14Q2.txt	NO_target_PT
100737232	1	CONSTIPATION	INDI14Q2.txt	NO_target_PT
100737232	2	HYPERTENSION	INDI14Q2.txt	NO_target_PT
100737232	3	HYPERTENSION	INDI14Q2.txt	NO_target_PT
100741861	1	PRODUCT USED FOR UNKNOWN INDICATION	INDI14Q2.txt	NO_target_PT
100741931	1	CONSTIPATION	INDI14Q2.txt	NO_target_PT
100741931	3	PRODUCT USED FOR UNKNOWN INDICATION	INDI14Q2.txt	NO_target_PT
100741931	4	PRODUCT USED FOR UNKNOWN INDICATION	INDI14Q2.txt	NO_target_PT
100741971	1	PRODUCT USED FOR UNKNOWN INDICATION	INDI14Q2.txt	NO_target_PT
100744041	1	PRODUCT USED FOR UNKNOWN INDICATION	INDI14Q2.txt	NO_target_PT
100756981	1	PRODUCT USED FOR UNKNOWN INDICATION	INDI14Q2.txt	NO_target_PT
100757741	1	CONSTIPATION	INDI14Q2.txt	NO_target_PT
100757761	1	CONSTIPATION	INDI14Q2.txt	NO_target_PT
100758091	1	PRODUCT USED FOR UNKNOWN INDICATION	INDI14Q2.txt	NO_target_PT
100758291	1	PRODUCT USED FOR UNKNOWN INDICATION	INDI14Q2.txt	NO_target_PT
100759251	1	COLONOSCOPY	INDI14Q2.txt	NO_target_PT
100759511	1	PRODUCT USED FOR UNKNOWN INDICATION	INDI14Q2.txt	NO_target_PT
100759801	1	PRODUCT USED FOR UNKNOWN INDICATION	INDI14Q2.txt	NO_target_PT
100759861	1	CONSTIPATION	INDI14Q2.txt	NO_target_PT
100768971	1	CONSTIPATION	INDI14Q2.txt	NO_target_PT
100769811	1	PRODUCT USED FOR UNKNOWN INDICATION	INDI14Q2.txt	NO_target_PT
100770131	1	PRODUCT USED FOR UNKNOWN INDICATION	INDI14Q2.txt	NO_target_PT
100770361	1	PRODUCT USED FOR UNKNOWN INDICATION	INDI14Q2.txt	NO_target_PT
100770741	1	CONSTIPATION	INDI14Q2.txt	NO_target_PT
100770762	1	FAECES HARD	INDI14Q3.txt	NO_target_PT
100770762	2	ABNORMAL FAECES	INDI14Q3.txt	NO_target_PT
100771251	1	PRODUCT USED FOR UNKNOWN INDICATION	INDI14Q2.txt	NO_target_PT
100771721	1	PRODUCT USED FOR UNKNOWN INDICATION	INDI14Q2.txt	NO_target_PT
100777901	1	CONSTIPATION	INDI14Q2.txt	NO_target_PT
100785291	1	PRODUCT USED FOR UNKNOWN INDICATION	INDI14Q2.txt	NO_target_PT
100786331	1	PRODUCT USED FOR UNKNOWN INDICATION	INDI14Q2.txt	NO_target_PT
100786991	1	PRODUCT USED FOR UNKNOWN INDICATION	INDI14Q2.txt	NO_target_PT
100788172	1	ABDOMINAL DISTENSION	INDI14Q2.txt	NO_target_PT
100788172	2	PRODUCT USED FOR UNKNOWN INDICATION	INDI14Q2.txt	NO_target_PT
100788172	3	TYPE 2 DIABETES MELLITUS	INDI14Q2.txt	NO_target_PT
100788172	4	PRODUCT USED FOR UNKNOWN INDICATION	INDI14Q2.txt	NO_target_PT
100788172	5	PRODUCT USED FOR UNKNOWN INDICATION	INDI14Q2.txt	NO_target_PT
100788172	6	PRODUCT USED FOR UNKNOWN INDICATION	INDI14Q2.txt	NO_target_PT
100788701	1	CONSTIPATION	INDI14Q2.txt	NO_target_PT
100788771	1	PRODUCT USED FOR UNKNOWN INDICATION	INDI14Q2.txt	NO_target_PT
100788911	1	PRODUCT USED FOR UNKNOWN INDICATION	INDI14Q2.txt	NO_target_PT
100789741	1	PRODUCT USED FOR UNKNOWN INDICATION	INDI14Q2.txt	NO_target_PT
100789752	1	CONSTIPATION	INDI14Q2.txt	NO_target_PT
100790071	1	PRODUCT USED FOR UNKNOWN INDICATION	INDI14Q2.txt	NO_target_PT
100790081	1	PRODUCT USED FOR UNKNOWN INDICATION	INDI14Q2.txt	NO_target_PT
100791791	1	PRODUCT USED FOR UNKNOWN INDICATION	INDI14Q2.txt	NO_target_PT
100793211	1	CONSTIPATION	INDI14Q2.txt	NO_target_PT
100793982	1	CONSTIPATION	INDI14Q2.txt	NO_target_PT
100794831	1	CONSTIPATION	INDI14Q2.txt	NO_target_PT
100794911	1	PRODUCT USED FOR UNKNOWN INDICATION	INDI14Q2.txt	NO_target_PT
100796482	1	PRODUCT USED FOR UNKNOWN INDICATION	INDI14Q2.txt	NO_target_PT
100796482	2	UPPER RESPIRATORY TRACT INFECTION	INDI14Q2.txt	NO_target_PT
100796482	3	PRODUCT USED FOR UNKNOWN INDICATION	INDI14Q2.txt	NO_target_PT
100796482	4	PRODUCT USED FOR UNKNOWN INDICATION	INDI14Q2.txt	NO_target_PT
100796482	5	PRODUCT USED FOR UNKNOWN INDICATION	INDI14Q2.txt	NO_target_PT
100796482	6	PRODUCT USED FOR UNKNOWN INDICATION	INDI14Q2.txt	NO_target_PT
100796482	7	PRODUCT USED FOR UNKNOWN INDICATION	INDI14Q2.txt	NO_target_PT
100796482	8	PRODUCT USED FOR UNKNOWN INDICATION	INDI14Q2.txt	NO_target_PT
100796482	9	GOUT	INDI14Q2.txt	NO_target_PT
100796482	10	PRODUCT USED FOR UNKNOWN INDICATION	INDI14Q2.txt	NO_target_PT
100796482	11	PRODUCT USED FOR UNKNOWN INDICATION	INDI14Q2.txt	NO_target_PT
100796482	12	PRODUCT USED FOR UNKNOWN INDICATION	INDI14Q2.txt	NO_target_PT
100796482	13	PRODUCT USED FOR UNKNOWN INDICATION	INDI14Q2.txt	NO_target_PT
100796482	14	PRODUCT USED FOR UNKNOWN INDICATION	INDI14Q2.txt	NO_target_PT
100796482	15	PRODUCT USED FOR UNKNOWN INDICATION	INDI14Q2.txt	NO_target_PT
100796482	16	PRODUCT USED FOR UNKNOWN INDICATION	INDI14Q2.txt	NO_target_PT
100796482	17	PRODUCT USED FOR UNKNOWN INDICATION	INDI14Q2.txt	NO_target_PT
100796482	18	PRODUCT USED FOR UNKNOWN INDICATION	INDI14Q2.txt	NO_target_PT
100796482	19	PRODUCT USED FOR UNKNOWN INDICATION	INDI14Q2.txt	NO_target_PT
100796482	20	PRODUCT USED FOR UNKNOWN INDICATION	INDI14Q2.txt	NO_target_PT
100796482	21	PRODUCT USED FOR UNKNOWN INDICATION	INDI14Q2.txt	NO_target_PT
100796482	22	PRODUCT USED FOR UNKNOWN INDICATION	INDI14Q2.txt	NO_target_PT
100796482	23	PRODUCT USED FOR UNKNOWN INDICATION	INDI14Q2.txt	NO_target_PT
100796501	1	PRODUCT USED FOR UNKNOWN INDICATION	INDI14Q2.txt	NO_target_PT
100796911	1	PRODUCT USED FOR UNKNOWN INDICATION	INDI14Q2.txt	NO_target_PT
100797251	1	PRODUCT USED FOR UNKNOWN INDICATION	INDI14Q2.txt	NO_target_PT
100797901	1	HAEMORRHOID OPERATION	INDI14Q2.txt	NO_target_PT
100797901	2	FAECES HARD	INDI14Q2.txt	NO_target_PT
100798431	1	PRODUCT USED FOR UNKNOWN INDICATION	INDI14Q2.txt	NO_target_PT
100798441	1	BOWEL PREPARATION	INDI14Q2.txt	NO_target_PT
100798691	1	CONSTIPATION	INDI14Q2.txt	NO_target_PT
100800691	1	CONSTIPATION	INDI14Q2.txt	NO_target_PT
100800691	2	BOWEL MOVEMENT IRREGULARITY	INDI14Q2.txt	NO_target_PT
100801031	1	PRODUCT USED FOR UNKNOWN INDICATION	INDI14Q2.txt	NO_target_PT
100801031	2	PRODUCT USED FOR UNKNOWN INDICATION	INDI14Q2.txt	NO_target_PT
100807011	1	PRODUCT USED FOR UNKNOWN INDICATION	INDI14Q2.txt	NO_target_PT
100807072	1	PRODUCT USED FOR UNKNOWN INDICATION	INDI14Q2.txt	NO_target_PT
100807072	3	PRODUCT USED FOR UNKNOWN INDICATION	INDI14Q2.txt	NO_target_PT
100807072	4	PRODUCT USED FOR UNKNOWN INDICATION	INDI14Q2.txt	NO_target_PT
100807072	5	PRODUCT USED FOR UNKNOWN INDICATION	INDI14Q2.txt	NO_target_PT
100807072	6	PRODUCT USED FOR UNKNOWN INDICATION	INDI14Q2.txt	NO_target_PT
100807072	7	PRODUCT USED FOR UNKNOWN INDICATION	INDI14Q2.txt	NO_target_PT
100807811	1	CONSTIPATION	INDI14Q2.txt	NO_target_PT
100807891	1	CONSTIPATION	INDI14Q2.txt	NO_target_PT
100808151	1	PRODUCT USED FOR UNKNOWN INDICATION	INDI14Q2.txt	NO_target_PT
100808171	1	CONSTIPATION	INDI14Q2.txt	NO_target_PT
100808761	1	BOWEL MOVEMENT IRREGULARITY	INDI14Q2.txt	NO_target_PT
100810612	1	CONSTIPATION	INDI14Q2.txt	NO_target_PT
100810612	2	ENDOMETRIOSIS	INDI14Q2.txt	NO_target_PT
100814681	1	PRODUCT USED FOR UNKNOWN INDICATION	INDI14Q2.txt	NO_target_PT
100816521	1	BOWEL PREPARATION	INDI14Q2.txt	NO_target_PT
100817212	1	BOWEL PREPARATION	INDI14Q3.txt	NO_target_PT
100818881	1	PRODUCT USED FOR UNKNOWN INDICATION	INDI14Q2.txt	NO_target_PT
100820281	1	PRODUCT USED FOR UNKNOWN INDICATION	INDI14Q2.txt	NO_target_PT
100820761	1	BOWEL PREPARATION	INDI14Q2.txt	NO_target_PT
100823121	1	PRODUCT USED FOR UNKNOWN INDICATION	INDI14Q2.txt	NO_target_PT
100823131	1	PRODUCT USED FOR UNKNOWN INDICATION	INDI14Q2.txt	NO_target_PT
100824241	1	CONSTIPATION	INDI14Q2.txt	NO_target_PT
100833431	1	COLONOSCOPY	INDI14Q2.txt	NO_target_PT
100833431	1	ENDOSCOPY	INDI14Q2.txt	NO_target_PT
100834391	1	PRODUCT USED FOR UNKNOWN INDICATION	INDI14Q2.txt	NO_target_PT
100837211	1	PRODUCT USED FOR UNKNOWN INDICATION	INDI14Q2.txt	NO_target_PT
100837321	1	PRODUCT USED FOR UNKNOWN INDICATION	INDI14Q2.txt	NO_target_PT
100838591	1	IRRITABLE BOWEL SYNDROME	INDI14Q2.txt	NO_target_PT
100839862	1	CONSTIPATION	INDI14Q2.txt	NO_target_PT
100839862	2	PRODUCT USED FOR UNKNOWN INDICATION	INDI14Q2.txt	NO_target_PT
100839862	3	PRODUCT USED FOR UNKNOWN INDICATION	INDI14Q2.txt	NO_target_PT
100839862	4	PRODUCT USED FOR UNKNOWN INDICATION	INDI14Q2.txt	NO_target_PT
100843042	1	PRODUCT USED FOR UNKNOWN INDICATION	INDI14Q2.txt	NO_target_PT
100843042	3	PRODUCT USED FOR UNKNOWN INDICATION	INDI14Q2.txt	NO_target_PT
100843042	4	PARKINSON'S DISEASE	INDI14Q2.txt	NO_target_PT
100843042	5	PRODUCT USED FOR UNKNOWN INDICATION	INDI14Q2.txt	NO_target_PT
100843042	6	PRODUCT USED FOR UNKNOWN INDICATION	INDI14Q2.txt	NO_target_PT
100843042	7	PRODUCT USED FOR UNKNOWN INDICATION	INDI14Q2.txt	NO_target_PT
100843042	8	PRODUCT USED FOR UNKNOWN INDICATION	INDI14Q2.txt	NO_target_PT
100843042	9	PRODUCT USED FOR UNKNOWN INDICATION	INDI14Q2.txt	NO_target_PT
100843042	10	PRODUCT USED FOR UNKNOWN INDICATION	INDI14Q2.txt	NO_target_PT
100843042	11	PRODUCT USED FOR UNKNOWN INDICATION	INDI14Q2.txt	NO_target_PT
100844971	1	CONSTIPATION	INDI14Q2.txt	NO_target_PT
100845701	1	PRODUCT USED FOR UNKNOWN INDICATION	INDI14Q2.txt	NO_target_PT
100853581	1	PRODUCT USED FOR UNKNOWN INDICATION	INDI14Q2.txt	NO_target_PT
100861551	1	CONSTIPATION	INDI14Q2.txt	NO_target_PT
100865191	1	PRODUCT USED FOR UNKNOWN INDICATION	INDI14Q2.txt	NO_target_PT
100868881	1	PRODUCT USED FOR UNKNOWN INDICATION	INDI14Q2.txt	NO_target_PT
100869301	1	CONSTIPATION	INDI14Q2.txt	NO_target_PT
100879082	1	CONSTIPATION	INDI14Q3.txt	NO_target_PT
100879082	2	IRRITABLE BOWEL SYNDROME	INDI14Q3.txt	NO_target_PT
100881111	1	PRODUCT USED FOR UNKNOWN INDICATION	INDI14Q2.txt	NO_target_PT
100895141	1	PRODUCT USED FOR UNKNOWN INDICATION	INDI14Q2.txt	NO_target_PT
100897811	1	PRODUCT USED FOR UNKNOWN INDICATION	INDI14Q2.txt	NO_target_PT
100898381	1	PRODUCT USED FOR UNKNOWN INDICATION	INDI14Q2.txt	NO_target_PT
100899821	1	PRODUCT USED FOR UNKNOWN INDICATION	INDI14Q2.txt	NO_target_PT
100900491	1	PRODUCT USED FOR UNKNOWN INDICATION	INDI14Q2.txt	NO_target_PT
100901301	1	CONSTIPATION	INDI14Q2.txt	NO_target_PT
100903821	1	PRODUCT USED FOR UNKNOWN INDICATION	INDI14Q2.txt	NO_target_PT
100903991	1	PRODUCT USED FOR UNKNOWN INDICATION	INDI14Q2.txt	NO_target_PT
100905392	1	DYSPEPSIA	INDI14Q2.txt	NO_target_PT
100906221	1	BOWEL PREPARATION	INDI14Q2.txt	NO_target_PT
100908741	1	PRODUCT USED FOR UNKNOWN INDICATION	INDI14Q2.txt	NO_target_PT
100913921	1	PRODUCT USED FOR UNKNOWN INDICATION	INDI14Q2.txt	NO_target_PT
100941261	1	PRODUCT USED FOR UNKNOWN INDICATION	INDI14Q2.txt	NO_target_PT
100948831	1	CONSTIPATION	INDI14Q2.txt	NO_target_PT
100948831	3	ARTHRITIS	INDI14Q2.txt	NO_target_PT
100948831	4	FIBROMYALGIA	INDI14Q2.txt	NO_target_PT
100948831	5	PRODUCT USED FOR UNKNOWN INDICATION	INDI14Q2.txt	NO_target_PT
100948831	6	PRODUCT USED FOR UNKNOWN INDICATION	INDI14Q2.txt	NO_target_PT
100948831	7	PRODUCT USED FOR UNKNOWN INDICATION	INDI14Q2.txt	NO_target_PT
100948831	8	PRODUCT USED FOR UNKNOWN INDICATION	INDI14Q2.txt	NO_target_PT
100948831	9	PRODUCT USED FOR UNKNOWN INDICATION	INDI14Q2.txt	NO_target_PT
100962301	1	CONSTIPATION	INDI14Q2.txt	NO_target_PT
100966111	1	PRODUCT USED FOR UNKNOWN INDICATION	INDI14Q2.txt	NO_target_PT
100966381	1	PRODUCT USED FOR UNKNOWN INDICATION	INDI14Q2.txt	NO_target_PT
100966712	1	PRODUCT USED FOR UNKNOWN INDICATION	INDI14Q2.txt	NO_target_PT
100967061	1	CONSTIPATION	INDI14Q2.txt	NO_target_PT
100968021	1	PRODUCT USED FOR UNKNOWN INDICATION	INDI14Q2.txt	NO_target_PT
100971511	1	PRODUCT USED FOR UNKNOWN INDICATION	INDI14Q2.txt	NO_target_PT
100972031	1	PRODUCT USED FOR UNKNOWN INDICATION	INDI14Q2.txt	NO_target_PT
100972082	1	CONSTIPATION	INDI14Q2.txt	NO_target_PT
100972131	1	CONSTIPATION	INDI14Q2.txt	NO_target_PT
100972151	1	PRODUCT USED FOR UNKNOWN INDICATION	INDI14Q2.txt	NO_target_PT
100972551	1	PRODUCT USED FOR UNKNOWN INDICATION	INDI14Q2.txt	NO_target_PT
100972591	1	PRODUCT USED FOR UNKNOWN INDICATION	INDI14Q2.txt	NO_target_PT
100972921	1	PRODUCT USED FOR UNKNOWN INDICATION	INDI14Q2.txt	NO_target_PT
100985841	1	PRODUCT USED FOR UNKNOWN INDICATION	INDI14Q2.txt	NO_target_PT
100994731	1	PRODUCT USED FOR UNKNOWN INDICATION	INDI14Q2.txt	NO_target_PT
100995241	1	PRODUCT USED FOR UNKNOWN INDICATION	INDI14Q2.txt	NO_target_PT
101006221	1	CONSTIPATION	INDI14Q2.txt	NO_target_PT
101006221	2	ABDOMINAL PAIN	INDI14Q2.txt	NO_target_PT
101007131	1	PRODUCT USED FOR UNKNOWN INDICATION	INDI14Q2.txt	NO_target_PT
101007291	1	PRODUCT USED FOR UNKNOWN INDICATION	INDI14Q2.txt	NO_target_PT
101017301	1	SURGERY	INDI14Q2.txt	NO_target_PT
101019791	1	PRODUCT USED FOR UNKNOWN INDICATION	INDI14Q2.txt	NO_target_PT
101020341	1	DIVERTICULITIS	INDI14Q2.txt	NO_target_PT
101020341	2	DISCOMFORT	INDI14Q2.txt	NO_target_PT
101020341	3	PRODUCT USED FOR UNKNOWN INDICATION	INDI14Q2.txt	NO_target_PT
101020341	4	PRODUCT USED FOR UNKNOWN INDICATION	INDI14Q2.txt	NO_target_PT
101020341	5	PRODUCT USED FOR UNKNOWN INDICATION	INDI14Q2.txt	NO_target_PT
101020341	6	PRODUCT USED FOR UNKNOWN INDICATION	INDI14Q2.txt	NO_target_PT
101020341	7	PRODUCT USED FOR UNKNOWN INDICATION	INDI14Q2.txt	NO_target_PT
101020961	1	PRODUCT USED FOR UNKNOWN INDICATION	INDI14Q2.txt	NO_target_PT
101021081	1	PRODUCT USED FOR UNKNOWN INDICATION	INDI14Q2.txt	NO_target_PT
101023011	1	PRODUCT USED FOR UNKNOWN INDICATION	INDI14Q2.txt	NO_target_PT
101024751	1	PRODUCT USED FOR UNKNOWN INDICATION	INDI14Q2.txt	NO_target_PT
101027721	1	PRODUCT USED FOR UNKNOWN INDICATION	INDI14Q2.txt	NO_target_PT
101036091	1	PRODUCT USED FOR UNKNOWN INDICATION	INDI14Q2.txt	NO_target_PT
101036981	1	PRODUCT USED FOR UNKNOWN INDICATION	INDI14Q2.txt	NO_target_PT
101038021	1	PRODUCT USED FOR UNKNOWN INDICATION	INDI14Q2.txt	NO_target_PT
101074651	1	DYSPEPSIA	INDI14Q2.txt	NO_target_PT
101084091	1	PRODUCT USED FOR UNKNOWN INDICATION	INDI14Q2.txt	NO_target_PT
101092291	1	PRODUCT USED FOR UNKNOWN INDICATION	INDI14Q2.txt	NO_target_PT
101095251	1	PRODUCT USED FOR UNKNOWN INDICATION	INDI14Q2.txt	NO_target_PT
101095361	1	PRODUCT USED FOR UNKNOWN INDICATION	INDI14Q2.txt	NO_target_PT
101095441	1	CONSTIPATION	INDI14Q2.txt	NO_target_PT
101103761	1	PRODUCT USED FOR UNKNOWN INDICATION	INDI14Q2.txt	NO_target_PT
101106811	1	PRODUCT USED FOR UNKNOWN INDICATION	INDI14Q2.txt	NO_target_PT
101114871	1	PRODUCT USED FOR UNKNOWN INDICATION	INDI14Q2.txt	NO_target_PT
101117151	1	PRODUCT USED FOR UNKNOWN INDICATION	INDI14Q2.txt	NO_target_PT
101121781	1	PRODUCT USED FOR UNKNOWN INDICATION	INDI14Q2.txt	NO_target_PT
101121812	1	CONSTIPATION	INDI14Q2.txt	NO_target_PT
101121821	1	PRODUCT USED FOR UNKNOWN INDICATION	INDI14Q2.txt	NO_target_PT
101121922	1	FUNCTIONAL GASTROINTESTINAL DISORDER	INDI14Q2.txt	NO_target_PT
101121922	2	INTESTINAL OBSTRUCTION	INDI14Q2.txt	NO_target_PT
101122371	1	CONSTIPATION	INDI14Q2.txt	NO_target_PT
101122371	2	IRRITABLE BOWEL SYNDROME	INDI14Q2.txt	NO_target_PT
101122701	1	PRODUCT USED FOR UNKNOWN INDICATION	INDI14Q2.txt	NO_target_PT
101122731	1	PRODUCT USED FOR UNKNOWN INDICATION	INDI14Q2.txt	NO_target_PT
101123221	1	PRODUCT USED FOR UNKNOWN INDICATION	INDI14Q2.txt	NO_target_PT
101123321	1	PRODUCT USED FOR UNKNOWN INDICATION	INDI14Q2.txt	NO_target_PT
101123651	1	PRODUCT USED FOR UNKNOWN INDICATION	INDI14Q2.txt	NO_target_PT
101125261	1	PRODUCT USED FOR UNKNOWN INDICATION	INDI14Q2.txt	NO_target_PT
101144261	1	ILL-DEFINED DISORDER	INDI14Q2.txt	NO_target_PT
101144592	1	CONSTIPATION	INDI14Q3.txt	NO_target_PT
101144592	2	POLLAKIURIA	INDI14Q3.txt	NO_target_PT
101144592	3	DIARRHOEA	INDI14Q3.txt	NO_target_PT
101144592	4	ARTHRITIS	INDI14Q3.txt	NO_target_PT
101144592	5	PRODUCT USED FOR UNKNOWN INDICATION	INDI14Q3.txt	NO_target_PT
101144592	6	PRODUCT USED FOR UNKNOWN INDICATION	INDI14Q3.txt	NO_target_PT
101144592	7	DRY EYE	INDI14Q3.txt	NO_target_PT
101144592	8	BONE DISORDER	INDI14Q3.txt	NO_target_PT
101145601	1	PRODUCT USED FOR UNKNOWN INDICATION	INDI14Q2.txt	NO_target_PT
101202881	1	PRODUCT USED FOR UNKNOWN INDICATION	INDI14Q2.txt	NO_target_PT
101203061	1	CONSTIPATION	INDI14Q2.txt	NO_target_PT
101206371	1	PRODUCT USED FOR UNKNOWN INDICATION	INDI14Q2.txt	NO_target_PT
101206931	1	PRODUCT USED FOR UNKNOWN INDICATION	INDI14Q2.txt	NO_target_PT
101207311	1	PRODUCT USED FOR UNKNOWN INDICATION	INDI14Q2.txt	NO_target_PT
101257001	1	PRODUCT USED FOR UNKNOWN INDICATION	INDI14Q2.txt	NO_target_PT
101286641	1	PRODUCT USED FOR UNKNOWN INDICATION	INDI14Q2.txt	NO_target_PT
101296591	1	PRODUCT USED FOR UNKNOWN INDICATION	INDI14Q2.txt	NO_target_PT
101301391	1	CONSTIPATION	INDI14Q2.txt	NO_target_PT
101301391	1	POLLAKIURIA	INDI14Q2.txt	NO_target_PT
101301572	1	FAECES HARD	INDI14Q2.txt	NO_target_PT
101305491	1	PRODUCT USED FOR UNKNOWN INDICATION	INDI14Q2.txt	NO_target_PT
101305491	2	PRODUCT USED FOR UNKNOWN INDICATION	INDI14Q2.txt	NO_target_PT
101314221	1	PRODUCT USED FOR UNKNOWN INDICATION	INDI14Q2.txt	NO_target_PT
101315502	1	PRODUCT USED FOR UNKNOWN INDICATION	INDI14Q3.txt	NO_target_PT
101321011	1	PRODUCT USED FOR UNKNOWN INDICATION	INDI14Q2.txt	NO_target_PT
101321391	1	PRODUCT USED FOR UNKNOWN INDICATION	INDI14Q2.txt	NO_target_PT
101322561	1	CONSTIPATION	INDI14Q2.txt	NO_target_PT
101322561	2	PRODUCT USED FOR UNKNOWN INDICATION	INDI14Q2.txt	NO_target_PT
101322561	3	PRODUCT USED FOR UNKNOWN INDICATION	INDI14Q2.txt	NO_target_PT
101324061	1	PRODUCT USED FOR UNKNOWN INDICATION	INDI14Q2.txt	NO_target_PT
101329351	1	CONSTIPATION	INDI14Q2.txt	NO_target_PT
101333801	1	PRODUCT USED FOR UNKNOWN INDICATION	INDI14Q2.txt	NO_target_PT
101334432	1	CONSTIPATION	INDI14Q2.txt	NO_target_PT
101335261	1	PRODUCT USED FOR UNKNOWN INDICATION	INDI14Q2.txt	NO_target_PT
101336032	1	CONSTIPATION	INDI14Q2.txt	NO_target_PT
101336032	2	PRODUCT USED FOR UNKNOWN INDICATION	INDI14Q2.txt	NO_target_PT
101336032	3	PRODUCT USED FOR UNKNOWN INDICATION	INDI14Q2.txt	NO_target_PT
101336032	4	PRODUCT USED FOR UNKNOWN INDICATION	INDI14Q2.txt	NO_target_PT
101337161	1	CONSTIPATION	INDI14Q2.txt	NO_target_PT
101337181	1	PRODUCT USED FOR UNKNOWN INDICATION	INDI14Q2.txt	NO_target_PT
101337691	1	PRODUCT USED FOR UNKNOWN INDICATION	INDI14Q2.txt	NO_target_PT
101337811	1	PRODUCT USED FOR UNKNOWN INDICATION	INDI14Q2.txt	NO_target_PT
101338851	1	CONSTIPATION	INDI14Q2.txt	NO_target_PT
101342121	1	PRODUCT USED FOR UNKNOWN INDICATION	INDI14Q2.txt	NO_target_PT
101349351	1	PRODUCT USED FOR UNKNOWN INDICATION	INDI14Q2.txt	NO_target_PT
101354341	1	PRODUCT USED FOR UNKNOWN INDICATION	INDI14Q2.txt	NO_target_PT
101358241	1	PRODUCT USED FOR UNKNOWN INDICATION	INDI14Q2.txt	NO_target_PT
101361751	1	PRODUCT USED FOR UNKNOWN INDICATION	INDI14Q2.txt	NO_target_PT
101378061	1	LARGE INTESTINE PERFORATION	INDI14Q2.txt	NO_target_PT
101390761	1	CONSTIPATION	INDI14Q2.txt	NO_target_PT
101402511	1	CONSTIPATION	INDI14Q2.txt	NO_target_PT
101417411	1	PRODUCT USED FOR UNKNOWN INDICATION	INDI14Q2.txt	NO_target_PT
101418232	1	CONSTIPATION	INDI14Q3.txt	NO_target_PT
101419011	1	PRODUCT USED FOR UNKNOWN INDICATION	INDI14Q2.txt	NO_target_PT
101419731	1	CONSTIPATION	INDI14Q2.txt	NO_target_PT
101423441	1	PRODUCT USED FOR UNKNOWN INDICATION	INDI14Q2.txt	NO_target_PT
101433131	1	PRODUCT USED FOR UNKNOWN INDICATION	INDI14Q2.txt	NO_target_PT
101442951	1	PRODUCT USED FOR UNKNOWN INDICATION	INDI14Q2.txt	NO_target_PT
101449651	1	CONSTIPATION	INDI14Q2.txt	NO_target_PT
101464741	1	COLONOSCOPY	INDI14Q2.txt	NO_target_PT
101464911	1	PRODUCT USED FOR UNKNOWN INDICATION	INDI14Q2.txt	NO_target_PT
101470941	1	PRODUCT USED FOR UNKNOWN INDICATION	INDI14Q2.txt	NO_target_PT
101471251	1	PRODUCT USED FOR UNKNOWN INDICATION	INDI14Q2.txt	NO_target_PT
101471732	1	VOLVULUS	INDI14Q2.txt	NO_target_PT
101471732	2	HYPERTENSION	INDI14Q2.txt	NO_target_PT
101471732	3	MIGRAINE	INDI14Q2.txt	NO_target_PT
101471732	4	VOLVULUS	INDI14Q2.txt	NO_target_PT
101471732	5	IRRITABLE BOWEL SYNDROME	INDI14Q2.txt	NO_target_PT
101495541	1	PRODUCT USED FOR UNKNOWN INDICATION	INDI14Q2.txt	NO_target_PT
101497431	1	PRODUCT USED FOR UNKNOWN INDICATION	INDI14Q2.txt	NO_target_PT
101500222	1	CONSTIPATION	INDI14Q2.txt	NO_target_PT
101500222	3	PRODUCT USED FOR UNKNOWN INDICATION	INDI14Q2.txt	NO_target_PT
101500311	1	CONSTIPATION	INDI14Q2.txt	NO_target_PT
101500912	1	CONSTIPATION	INDI14Q2.txt	NO_target_PT
101512141	1	PRODUCT USED FOR UNKNOWN INDICATION	INDI14Q2.txt	NO_target_PT
101520312	1	CONSTIPATION	INDI14Q2.txt	NO_target_PT
101520312	2	BLOOD CHOLESTEROL INCREASED	INDI14Q2.txt	NO_target_PT
101520312	3	DIABETES MELLITUS	INDI14Q2.txt	NO_target_PT
101520312	4	DIABETES MELLITUS	INDI14Q2.txt	NO_target_PT
101520312	5	HYPERTENSION	INDI14Q2.txt	NO_target_PT
101520312	6	PRODUCT USED FOR UNKNOWN INDICATION	INDI14Q2.txt	NO_target_PT
101520312	7	PRODUCT USED FOR UNKNOWN INDICATION	INDI14Q2.txt	NO_target_PT
101520312	8	PRODUCT USED FOR UNKNOWN INDICATION	INDI14Q2.txt	NO_target_PT
101522233	1	MOVEMENT DISORDER	INDI14Q3.txt	NO_target_PT
101526101	1	CONSTIPATION	INDI14Q2.txt	NO_target_PT
101526181	1	PRODUCT USED FOR UNKNOWN INDICATION	INDI14Q2.txt	NO_target_PT
101526522	1	CONSTIPATION	INDI14Q2.txt	NO_target_PT
101535341	1	PRODUCT USED FOR UNKNOWN INDICATION	INDI14Q2.txt	NO_target_PT
101542711	1	CONSTIPATION	INDI14Q2.txt	NO_target_PT
101545761	1	CONSTIPATION	INDI14Q2.txt	NO_target_PT
101546421	1	PRODUCT USED FOR UNKNOWN INDICATION	INDI14Q2.txt	NO_target_PT
101553291	1	PRODUCT USED FOR UNKNOWN INDICATION	INDI14Q2.txt	NO_target_PT
101553291	2	PRODUCT USED FOR UNKNOWN INDICATION	INDI14Q2.txt	NO_target_PT
101554591	1	CONSTIPATION	INDI14Q2.txt	NO_target_PT
101554591	2	CONSTIPATION	INDI14Q2.txt	NO_target_PT
101556251	1	CONSTIPATION	INDI14Q2.txt	NO_target_PT
101562551	1	CONSTIPATION	INDI14Q2.txt	NO_target_PT
101567741	1	PRODUCT USED FOR UNKNOWN INDICATION	INDI14Q2.txt	NO_target_PT
101569581	1	PRODUCT USED FOR UNKNOWN INDICATION	INDI14Q2.txt	NO_target_PT
101572171	1	PRODUCT USED FOR UNKNOWN INDICATION	INDI14Q2.txt	NO_target_PT
101572191	1	CONSTIPATION	INDI14Q2.txt	NO_target_PT
101572202	1	PRODUCT USED FOR UNKNOWN INDICATION	INDI14Q2.txt	NO_target_PT
101572202	2	CONSTIPATION	INDI14Q2.txt	NO_target_PT
101572961	1	CONSTIPATION	INDI14Q2.txt	NO_target_PT
101574851	1	CONSTIPATION	INDI14Q2.txt	NO_target_PT
101574881	1	PRODUCT USED FOR UNKNOWN INDICATION	INDI14Q2.txt	NO_target_PT
101575161	1	PRODUCT USED FOR UNKNOWN INDICATION	INDI14Q2.txt	NO_target_PT
101577192	1	PRODUCT USED FOR UNKNOWN INDICATION	INDI14Q2.txt	NO_target_PT
101577301	1	PRODUCT USED FOR UNKNOWN INDICATION	INDI14Q2.txt	NO_target_PT
101577883	1	CONSTIPATION	INDI14Q3.txt	NO_target_PT
101577883	2	BLOOD PRESSURE	INDI14Q3.txt	NO_target_PT
101577883	3	BLOOD PRESSURE	INDI14Q3.txt	NO_target_PT
101577883	4	BLOOD PRESSURE	INDI14Q3.txt	NO_target_PT
101577883	5	THYROID DISORDER	INDI14Q3.txt	NO_target_PT
101578011	1	PRODUCT USED FOR UNKNOWN INDICATION	INDI14Q2.txt	NO_target_PT
101578081	1	PRODUCT USED FOR UNKNOWN INDICATION	INDI14Q2.txt	NO_target_PT
101578441	1	PRODUCT USED FOR UNKNOWN INDICATION	INDI14Q2.txt	NO_target_PT
101579241	1	PRODUCT USED FOR UNKNOWN INDICATION	INDI14Q2.txt	NO_target_PT
101579291	1	BOWEL MOVEMENT IRREGULARITY	INDI14Q2.txt	NO_target_PT
101579291	2	COLONOSCOPY	INDI14Q2.txt	NO_target_PT
101582331	1	PRODUCT USED FOR UNKNOWN INDICATION	INDI14Q2.txt	NO_target_PT
101585221	1	PRODUCT USED FOR UNKNOWN INDICATION	INDI14Q2.txt	NO_target_PT
101597921	1	PRODUCT USED FOR UNKNOWN INDICATION	INDI14Q2.txt	NO_target_PT
101598572	1	CONSTIPATION	INDI14Q3.txt	NO_target_PT
101600612	1	BOWEL MOVEMENT IRREGULARITY	INDI14Q2.txt	NO_target_PT
101600612	4	HYPERTENSION	INDI14Q2.txt	NO_target_PT
101600612	5	THYROID DISORDER	INDI14Q2.txt	NO_target_PT
101600612	6	BLOOD CHOLESTEROL	INDI14Q2.txt	NO_target_PT
101600612	7	CARDIAC DISORDER	INDI14Q2.txt	NO_target_PT
101600612	8	GASTROOESOPHAGEAL REFLUX DISEASE	INDI14Q2.txt	NO_target_PT
101601151	1	PRODUCT USED FOR UNKNOWN INDICATION	INDI14Q2.txt	NO_target_PT
101601281	1	PRODUCT USED FOR UNKNOWN INDICATION	INDI14Q2.txt	NO_target_PT
101605342	1	PRODUCT USED FOR UNKNOWN INDICATION	INDI14Q2.txt	NO_target_PT
101605371	1	PRODUCT USED FOR UNKNOWN INDICATION	INDI14Q2.txt	NO_target_PT
101605371	2	PRODUCT USED FOR UNKNOWN INDICATION	INDI14Q2.txt	NO_target_PT
101605881	1	PRODUCT USED FOR UNKNOWN INDICATION	INDI14Q2.txt	NO_target_PT
101606301	1	PRODUCT USED FOR UNKNOWN INDICATION	INDI14Q2.txt	NO_target_PT
101606611	1	PRODUCT USED FOR UNKNOWN INDICATION	INDI14Q2.txt	NO_target_PT
101606812	1	CONSTIPATION	INDI14Q2.txt	NO_target_PT
101609271	1	PRODUCT USED FOR UNKNOWN INDICATION	INDI14Q2.txt	NO_target_PT
101612421	1	PRODUCT USED FOR UNKNOWN INDICATION	INDI14Q2.txt	NO_target_PT
101612781	1	PRODUCT USED FOR UNKNOWN INDICATION	INDI14Q2.txt	NO_target_PT
101624951	1	CONSTIPATION	INDI14Q2.txt	NO_target_PT
101624951	2	PRODUCT USED FOR UNKNOWN INDICATION	INDI14Q2.txt	NO_target_PT
101625451	1	PRODUCT USED FOR UNKNOWN INDICATION	INDI14Q2.txt	NO_target_PT
101625451	2	PRODUCT USED FOR UNKNOWN INDICATION	INDI14Q2.txt	NO_target_PT
101625451	3	PRODUCT USED FOR UNKNOWN INDICATION	INDI14Q2.txt	NO_target_PT
101625451	4	PRODUCT USED FOR UNKNOWN INDICATION	INDI14Q2.txt	NO_target_PT
101625451	5	PRODUCT USED FOR UNKNOWN INDICATION	INDI14Q2.txt	NO_target_PT
101625451	6	PRODUCT USED FOR UNKNOWN INDICATION	INDI14Q2.txt	NO_target_PT
101625451	7	PRODUCT USED FOR UNKNOWN INDICATION	INDI14Q2.txt	NO_target_PT
101625451	8	PRODUCT USED FOR UNKNOWN INDICATION	INDI14Q2.txt	NO_target_PT
101625451	9	PRODUCT USED FOR UNKNOWN INDICATION	INDI14Q2.txt	NO_target_PT
101625451	10	PRODUCT USED FOR UNKNOWN INDICATION	INDI14Q2.txt	NO_target_PT
101625451	11	PRODUCT USED FOR UNKNOWN INDICATION	INDI14Q2.txt	NO_target_PT
101625451	12	PRODUCT USED FOR UNKNOWN INDICATION	INDI14Q2.txt	NO_target_PT
101625451	13	PRODUCT USED FOR UNKNOWN INDICATION	INDI14Q2.txt	NO_target_PT
101625451	14	PRODUCT USED FOR UNKNOWN INDICATION	INDI14Q2.txt	NO_target_PT
101625451	15	PRODUCT USED FOR UNKNOWN INDICATION	INDI14Q2.txt	NO_target_PT
101625451	16	PRODUCT USED FOR UNKNOWN INDICATION	INDI14Q2.txt	NO_target_PT
101636502	1	CONSTIPATION	INDI14Q3.txt	NO_target_PT
101663521	1	PRODUCT USED FOR UNKNOWN INDICATION	INDI14Q2.txt	NO_target_PT
101664881	1	PRODUCT USED FOR UNKNOWN INDICATION	INDI14Q2.txt	NO_target_PT
101668481	1	PRODUCT USED FOR UNKNOWN INDICATION	INDI14Q2.txt	NO_target_PT
101672091	1	COLONOSCOPY	INDI14Q2.txt	NO_target_PT
101682511	1	PRODUCT USED FOR UNKNOWN INDICATION	INDI14Q2.txt	NO_target_PT
101682521	1	IRRITABLE BOWEL SYNDROME	INDI14Q2.txt	NO_target_PT
101682572	1	PRODUCT USED FOR UNKNOWN INDICATION	INDI14Q3.txt	NO_target_PT
101682572	2	PRODUCT USED FOR UNKNOWN INDICATION	INDI14Q3.txt	NO_target_PT
101682572	3	PRODUCT USED FOR UNKNOWN INDICATION	INDI14Q3.txt	NO_target_PT
101682572	4	PRODUCT USED FOR UNKNOWN INDICATION	INDI14Q3.txt	NO_target_PT
101682572	5	PRODUCT USED FOR UNKNOWN INDICATION	INDI14Q3.txt	NO_target_PT
101682572	6	PRODUCT USED FOR UNKNOWN INDICATION	INDI14Q3.txt	NO_target_PT
101682572	7	PRODUCT USED FOR UNKNOWN INDICATION	INDI14Q3.txt	NO_target_PT
101682572	8	PRODUCT USED FOR UNKNOWN INDICATION	INDI14Q3.txt	NO_target_PT
101682572	9	PRODUCT USED FOR UNKNOWN INDICATION	INDI14Q3.txt	NO_target_PT
101683141	1	PRODUCT USED FOR UNKNOWN INDICATION	INDI14Q2.txt	NO_target_PT
101683921	1	PRODUCT USED FOR UNKNOWN INDICATION	INDI14Q2.txt	NO_target_PT
101683931	1	PRODUCT USED FOR UNKNOWN INDICATION	INDI14Q2.txt	NO_target_PT
101685611	1	PRODUCT USED FOR UNKNOWN INDICATION	INDI14Q2.txt	NO_target_PT
101690682	1	PRODUCT USED FOR UNKNOWN INDICATION	INDI14Q2.txt	NO_target_PT
101690682	2	PRODUCT USED FOR UNKNOWN INDICATION	INDI14Q2.txt	NO_target_PT
101690682	3	PRODUCT USED FOR UNKNOWN INDICATION	INDI14Q2.txt	NO_target_PT
101690682	4	PRODUCT USED FOR UNKNOWN INDICATION	INDI14Q2.txt	NO_target_PT
101690682	5	PRODUCT USED FOR UNKNOWN INDICATION	INDI14Q2.txt	NO_target_PT
101690682	6	PRODUCT USED FOR UNKNOWN INDICATION	INDI14Q2.txt	NO_target_PT
101690682	7	PRODUCT USED FOR UNKNOWN INDICATION	INDI14Q2.txt	NO_target_PT
101690682	8	PRODUCT USED FOR UNKNOWN INDICATION	INDI14Q2.txt	NO_target_PT
101690682	9	PRODUCT USED FOR UNKNOWN INDICATION	INDI14Q2.txt	NO_target_PT
101690682	10	PRODUCT USED FOR UNKNOWN INDICATION	INDI14Q2.txt	NO_target_PT
101690682	11	PRODUCT USED FOR UNKNOWN INDICATION	INDI14Q2.txt	NO_target_PT
101690682	12	PRODUCT USED FOR UNKNOWN INDICATION	INDI14Q2.txt	NO_target_PT
101690682	13	PRODUCT USED FOR UNKNOWN INDICATION	INDI14Q2.txt	NO_target_PT
101690682	14	PRODUCT USED FOR UNKNOWN INDICATION	INDI14Q2.txt	NO_target_PT
101690682	15	PRODUCT USED FOR UNKNOWN INDICATION	INDI14Q2.txt	NO_target_PT
101690682	16	PAIN	INDI14Q2.txt	NO_target_PT
101690682	17	PRODUCT USED FOR UNKNOWN INDICATION	INDI14Q2.txt	NO_target_PT
101690682	18	PRODUCT USED FOR UNKNOWN INDICATION	INDI14Q2.txt	NO_target_PT
101690682	19	PRODUCT USED FOR UNKNOWN INDICATION	INDI14Q2.txt	NO_target_PT
101690682	20	PRODUCT USED FOR UNKNOWN INDICATION	INDI14Q2.txt	NO_target_PT
101690682	21	PRODUCT USED FOR UNKNOWN INDICATION	INDI14Q2.txt	NO_target_PT
101690682	22	PRODUCT USED FOR UNKNOWN INDICATION	INDI14Q2.txt	NO_target_PT
101690682	23	PRODUCT USED FOR UNKNOWN INDICATION	INDI14Q2.txt	NO_target_PT
101690682	24	PRODUCT USED FOR UNKNOWN INDICATION	INDI14Q2.txt	NO_target_PT
101690682	25	PRODUCT USED FOR UNKNOWN INDICATION	INDI14Q2.txt	NO_target_PT
101690682	26	PRODUCT USED FOR UNKNOWN INDICATION	INDI14Q2.txt	NO_target_PT
101690682	27	PRODUCT USED FOR UNKNOWN INDICATION	INDI14Q2.txt	NO_target_PT
101690682	28	PRODUCT USED FOR UNKNOWN INDICATION	INDI14Q2.txt	NO_target_PT
101692271	1	CONSTIPATION	INDI14Q2.txt	NO_target_PT
101693631	1	PRODUCT USED FOR UNKNOWN INDICATION	INDI14Q2.txt	NO_target_PT
101694941	1	PRODUCT USED FOR UNKNOWN INDICATION	INDI14Q2.txt	NO_target_PT
101695071	1	PRODUCT USED FOR UNKNOWN INDICATION	INDI14Q2.txt	NO_target_PT
101705971	1	PRODUCT USED FOR UNKNOWN INDICATION	INDI14Q2.txt	NO_target_PT
101706211	1	PRODUCT USED FOR UNKNOWN INDICATION	INDI14Q2.txt	NO_target_PT
101706351	1	CONSTIPATION	INDI14Q2.txt	NO_target_PT
101707481	1	PRODUCT USED FOR UNKNOWN INDICATION	INDI14Q2.txt	NO_target_PT
101707691	1	PRODUCT USED FOR UNKNOWN INDICATION	INDI14Q2.txt	NO_target_PT
101720591	1	PRODUCT USED FOR UNKNOWN INDICATION	INDI14Q2.txt	NO_target_PT
101720931	1	CONSTIPATION	INDI14Q2.txt	NO_target_PT
101720941	1	CONSTIPATION	INDI14Q2.txt	NO_target_PT
101721041	1	PRODUCT USED FOR UNKNOWN INDICATION	INDI14Q2.txt	NO_target_PT
101721521	1	PRODUCT USED FOR UNKNOWN INDICATION	INDI14Q2.txt	NO_target_PT
101725811	1	BOWEL PREPARATION	INDI14Q2.txt	NO_target_PT
101730791	1	CONSTIPATION	INDI14Q2.txt	NO_target_PT
101730791	3	CONSTIPATION	INDI14Q2.txt	NO_target_PT
101730791	4	CONSTIPATION	INDI14Q2.txt	NO_target_PT
101736431	1	COLONOSCOPY	INDI14Q2.txt	NO_target_PT
101737511	1	PRODUCT USED FOR UNKNOWN INDICATION	INDI14Q2.txt	NO_target_PT
101739781	1	BOWEL PREPARATION	INDI14Q2.txt	NO_target_PT
101741861	1	PRODUCT USED FOR UNKNOWN INDICATION	INDI14Q2.txt	NO_target_PT
101741861	2	PRODUCT USED FOR UNKNOWN INDICATION	INDI14Q2.txt	NO_target_PT
101748961	1	PRODUCT USED FOR UNKNOWN INDICATION	INDI14Q2.txt	NO_target_PT
101751111	1	PRODUCT USED FOR UNKNOWN INDICATION	INDI14Q2.txt	NO_target_PT
101751362	1	CONSTIPATION	INDI14Q2.txt	NO_target_PT
101751362	2	HYPERTENSION	INDI14Q2.txt	NO_target_PT
101755392	1	CONSTIPATION	INDI14Q2.txt	NO_target_PT
101755392	3	ASTHMA	INDI14Q2.txt	NO_target_PT
101755392	4	ECZEMA	INDI14Q2.txt	NO_target_PT
101756571	1	PRODUCT USED FOR UNKNOWN INDICATION	INDI14Q2.txt	NO_target_PT
101757001	1	PRODUCT USED FOR UNKNOWN INDICATION	INDI14Q2.txt	NO_target_PT
101757371	1	BOWEL MOVEMENT IRREGULARITY	INDI14Q2.txt	NO_target_PT
101757383	1	CONSTIPATION	INDI14Q3.txt	NO_target_PT
101757383	2	HYPOTHYROIDISM	INDI14Q3.txt	NO_target_PT
101767821	1	PRODUCT USED FOR UNKNOWN INDICATION	INDI14Q2.txt	NO_target_PT
101775041	1	PRODUCT USED FOR UNKNOWN INDICATION	INDI14Q2.txt	NO_target_PT
101788552	1	OFF LABEL USE	INDI14Q2.txt	NO_target_PT
101789391	1	PRODUCT USED FOR UNKNOWN INDICATION	INDI14Q2.txt	NO_target_PT
101795191	1	PRODUCT USED FOR UNKNOWN INDICATION	INDI14Q2.txt	NO_target_PT
101814281	1	PRODUCT USED FOR UNKNOWN INDICATION	INDI14Q2.txt	NO_target_PT
101816141	1	PRODUCT USED FOR UNKNOWN INDICATION	INDI14Q2.txt	NO_target_PT
101817022	1	PRODUCT USED FOR UNKNOWN INDICATION	INDI14Q2.txt	NO_target_PT
101817041	1	PRODUCT USED FOR UNKNOWN INDICATION	INDI14Q2.txt	NO_target_PT
101817891	1	CONSTIPATION	INDI14Q2.txt	NO_target_PT
101820181	1	PRODUCT USED FOR UNKNOWN INDICATION	INDI14Q2.txt	NO_target_PT
101820191	1	CONSTIPATION	INDI14Q2.txt	NO_target_PT
101820221	1	PRODUCT USED FOR UNKNOWN INDICATION	INDI14Q2.txt	NO_target_PT
101820241	1	CONSTIPATION	INDI14Q2.txt	NO_target_PT
101820251	1	PRODUCT USED FOR UNKNOWN INDICATION	INDI14Q2.txt	NO_target_PT
101820261	1	PRODUCT USED FOR UNKNOWN INDICATION	INDI14Q2.txt	NO_target_PT
101820271	1	PRODUCT USED FOR UNKNOWN INDICATION	INDI14Q2.txt	NO_target_PT
101820282	1	COLONOSCOPY	INDI14Q2.txt	NO_target_PT
101820282	2	INTESTINAL PROLAPSE	INDI14Q2.txt	NO_target_PT
101820301	1	ABDOMINAL DISCOMFORT	INDI14Q2.txt	NO_target_PT
101820311	1	PRODUCT USED FOR UNKNOWN INDICATION	INDI14Q2.txt	NO_target_PT
101820321	1	PRODUCT USED FOR UNKNOWN INDICATION	INDI14Q2.txt	NO_target_PT
101820331	1	PRODUCT USED FOR UNKNOWN INDICATION	INDI14Q2.txt	NO_target_PT
101820351	1	COLONOSCOPY	INDI14Q2.txt	NO_target_PT
101820371	1	PRODUCT USED FOR UNKNOWN INDICATION	INDI14Q2.txt	NO_target_PT
101820401	1	PRODUCT USED FOR UNKNOWN INDICATION	INDI14Q2.txt	NO_target_PT
101821202	1	PRODUCT USED FOR UNKNOWN INDICATION	INDI14Q2.txt	NO_target_PT
101821361	1	PRODUCT USED FOR UNKNOWN INDICATION	INDI14Q2.txt	NO_target_PT
101829631	1	PRODUCT USED FOR UNKNOWN INDICATION	INDI14Q2.txt	NO_target_PT
101833541	1	BOWEL PREPARATION	INDI14Q2.txt	NO_target_PT
101834491	1	PRODUCT USED FOR UNKNOWN INDICATION	INDI14Q2.txt	NO_target_PT
101834861	1	COLONOSCOPY	INDI14Q2.txt	NO_target_PT
101836641	1	BOWEL PREPARATION	INDI14Q2.txt	NO_target_PT
101841362	1	CONSTIPATION	INDI14Q2.txt	NO_target_PT
101841362	3	PRODUCT USED FOR UNKNOWN INDICATION	INDI14Q2.txt	NO_target_PT
101841362	4	PRODUCT USED FOR UNKNOWN INDICATION	INDI14Q2.txt	NO_target_PT
101841362	5	PRODUCT USED FOR UNKNOWN INDICATION	INDI14Q2.txt	NO_target_PT
101841362	6	PRODUCT USED FOR UNKNOWN INDICATION	INDI14Q2.txt	NO_target_PT
101841362	7	PRODUCT USED FOR UNKNOWN INDICATION	INDI14Q2.txt	NO_target_PT
101841362	8	PRODUCT USED FOR UNKNOWN INDICATION	INDI14Q2.txt	NO_target_PT
101841362	9	PRODUCT USED FOR UNKNOWN INDICATION	INDI14Q2.txt	NO_target_PT
101842121	1	BOWEL MOVEMENT IRREGULARITY	INDI14Q2.txt	NO_target_PT
101844091	1	PRODUCT USED FOR UNKNOWN INDICATION	INDI14Q2.txt	NO_target_PT
101844251	1	PRODUCT USED FOR UNKNOWN INDICATION	INDI14Q2.txt	NO_target_PT
101844351	1	CONSTIPATION	INDI14Q2.txt	NO_target_PT
101844541	1	PRODUCT USED FOR UNKNOWN INDICATION	INDI14Q2.txt	NO_target_PT
101846101	1	PRODUCT USED FOR UNKNOWN INDICATION	INDI14Q2.txt	NO_target_PT
101848121	1	LARGE INTESTINE POLYP	INDI14Q2.txt	NO_target_PT
101849491	1	COLONOSCOPY	INDI14Q2.txt	NO_target_PT
101851191	1	CONSTIPATION	INDI14Q2.txt	NO_target_PT
101852091	1	PRODUCT USED FOR UNKNOWN INDICATION	INDI14Q2.txt	NO_target_PT
101852671	1	PRODUCT USED FOR UNKNOWN INDICATION	INDI14Q2.txt	NO_target_PT
101853911	1	PRODUCT USED FOR UNKNOWN INDICATION	INDI14Q2.txt	NO_target_PT
101854931	1	COLONOSCOPY	INDI14Q2.txt	NO_target_PT
101854961	1	PRODUCT USED FOR UNKNOWN INDICATION	INDI14Q2.txt	NO_target_PT
101855281	1	PRODUCT USED FOR UNKNOWN INDICATION	INDI14Q2.txt	NO_target_PT
101856081	1	CONSTIPATION	INDI14Q2.txt	NO_target_PT
101856081	2	GASTROOESOPHAGEAL REFLUX DISEASE	INDI14Q2.txt	NO_target_PT
101856941	1	PRODUCT USED FOR UNKNOWN INDICATION	INDI14Q2.txt	NO_target_PT
101859161	1	CONSTIPATION	INDI14Q2.txt	NO_target_PT
101859341	1	PRODUCT USED FOR UNKNOWN INDICATION	INDI14Q2.txt	NO_target_PT
101859351	1	PRODUCT USED FOR UNKNOWN INDICATION	INDI14Q2.txt	NO_target_PT
101865171	1	PRODUCT USED FOR UNKNOWN INDICATION	INDI14Q2.txt	NO_target_PT
101867061	1	PRODUCT USED FOR UNKNOWN INDICATION	INDI14Q2.txt	NO_target_PT
101867821	1	PRODUCT USED FOR UNKNOWN INDICATION	INDI14Q2.txt	NO_target_PT
101867942	1	CONSTIPATION	INDI14Q3.txt	NO_target_PT
101867942	2	GLAUCOMA	INDI14Q3.txt	NO_target_PT
101867942	3	GLAUCOMA	INDI14Q3.txt	NO_target_PT
101867942	4	BLOOD CHOLESTEROL ABNORMAL	INDI14Q3.txt	NO_target_PT
101870241	1	CONSTIPATION	INDI14Q2.txt	NO_target_PT
101882801	1	PRODUCT USED FOR UNKNOWN INDICATION	INDI14Q2.txt	NO_target_PT
101883331	1	PRODUCT USED FOR UNKNOWN INDICATION	INDI14Q2.txt	NO_target_PT
101884261	1	PRODUCT USED FOR UNKNOWN INDICATION	INDI14Q2.txt	NO_target_PT
101890471	1	PRODUCT USED FOR UNKNOWN INDICATION	INDI14Q2.txt	NO_target_PT
101890471	2	PRODUCT USED FOR UNKNOWN INDICATION	INDI14Q2.txt	NO_target_PT
101890852	1	CONSTIPATION	INDI14Q3.txt	NO_target_PT
101890852	2	NEPHROLITHIASIS	INDI14Q3.txt	NO_target_PT
101890852	3	POOR QUALITY SLEEP	INDI14Q3.txt	NO_target_PT
101890852	4	JOINT SWELLING	INDI14Q3.txt	NO_target_PT
101906092	1	PRODUCT USED FOR UNKNOWN INDICATION	INDI14Q2.txt	NO_target_PT
101906361	1	PRODUCT USED FOR UNKNOWN INDICATION	INDI14Q2.txt	NO_target_PT
101907632	1	CONSTIPATION	INDI14Q3.txt	NO_target_PT
101907632	2	BLOOD CHOLESTEROL	INDI14Q3.txt	NO_target_PT
101907632	3	BLOOD PRESSURE	INDI14Q3.txt	NO_target_PT
101907632	4	BLOOD PRESSURE	INDI14Q3.txt	NO_target_PT
101907632	5	HEART RATE IRREGULAR	INDI14Q3.txt	NO_target_PT
101907632	6	GLUCOSE TOLERANCE IMPAIRED	INDI14Q3.txt	NO_target_PT
101907683	1	CONSTIPATION	INDI14Q2.txt	NO_target_PT
101907683	2	HYPERTENSION	INDI14Q2.txt	NO_target_PT
101907683	3	HYPERTENSION	INDI14Q2.txt	NO_target_PT
101911271	1	CONSTIPATION	INDI14Q2.txt	NO_target_PT
101911271	2	MIGRAINE	INDI14Q2.txt	NO_target_PT
101911271	3	CONTRACEPTION	INDI14Q2.txt	NO_target_PT
101911661	1	PRODUCT USED FOR UNKNOWN INDICATION	INDI14Q2.txt	NO_target_PT
101912121	1	PRODUCT USED FOR UNKNOWN INDICATION	INDI14Q2.txt	NO_target_PT
101925432	1	PRODUCT USED FOR UNKNOWN INDICATION	INDI14Q2.txt	NO_target_PT
101926621	1	IRRITABLE BOWEL SYNDROME	INDI14Q2.txt	NO_target_PT
101927911	1	PRODUCT USED FOR UNKNOWN INDICATION	INDI14Q2.txt	NO_target_PT
101942702	1	PRODUCT USED FOR UNKNOWN INDICATION	INDI14Q2.txt	NO_target_PT
101942741	1	PRODUCT USED FOR UNKNOWN INDICATION	INDI14Q2.txt	NO_target_PT
101943061	1	PRODUCT USED FOR UNKNOWN INDICATION	INDI14Q2.txt	NO_target_PT
101946891	1	PRODUCT USED FOR UNKNOWN INDICATION	INDI14Q2.txt	NO_target_PT
101946951	1	PRODUCT USED FOR UNKNOWN INDICATION	INDI14Q2.txt	NO_target_PT
101954142	1	PRODUCT USED FOR UNKNOWN INDICATION	INDI14Q2.txt	NO_target_PT
101954431	1	PRODUCT USED FOR UNKNOWN INDICATION	INDI14Q2.txt	NO_target_PT
101955591	1	PRODUCT USED FOR UNKNOWN INDICATION	INDI14Q2.txt	NO_target_PT
101956861	1	PRODUCT USED FOR UNKNOWN INDICATION	INDI14Q2.txt	NO_target_PT
101964702	1	COLONOSCOPY	INDI14Q3.txt	NO_target_PT
101964831	1	PRODUCT USED FOR UNKNOWN INDICATION	INDI14Q2.txt	NO_target_PT
101968921	1	CONSTIPATION	INDI14Q2.txt	NO_target_PT
101968921	2	PRODUCT USED FOR UNKNOWN INDICATION	INDI14Q2.txt	NO_target_PT
101970501	1	PRODUCT USED FOR UNKNOWN INDICATION	INDI14Q2.txt	NO_target_PT
101971181	1	PRODUCT USED FOR UNKNOWN INDICATION	INDI14Q2.txt	NO_target_PT
101981933	1	CONSTIPATION	INDI14Q3.txt	NO_target_PT
102002131	1	COLONOSCOPY	INDI14Q2.txt	NO_target_PT
102003021	1	CONSTIPATION	INDI14Q2.txt	NO_target_PT
102003021	3	CONSTIPATION	INDI14Q2.txt	NO_target_PT
102008831	1	PRODUCT USED FOR UNKNOWN INDICATION	INDI14Q2.txt	NO_target_PT
102008831	2	PRODUCT USED FOR UNKNOWN INDICATION	INDI14Q2.txt	NO_target_PT
102009791	1	PRODUCT USED FOR UNKNOWN INDICATION	INDI14Q2.txt	NO_target_PT
102016602	1	IRRITABLE BOWEL SYNDROME	INDI14Q2.txt	NO_target_PT
102016602	2	MEDICAL OBSERVATION	INDI14Q2.txt	NO_target_PT
102016602	3	OSTEOPOROSIS	INDI14Q2.txt	NO_target_PT
102016602	4	OSTEOPOROSIS	INDI14Q2.txt	NO_target_PT
102018921	1	PRODUCT USED FOR UNKNOWN INDICATION	INDI14Q2.txt	NO_target_PT
102019071	1	PRODUCT USED FOR UNKNOWN INDICATION	INDI14Q2.txt	NO_target_PT
102021762	1	PRODUCT USED FOR UNKNOWN INDICATION	INDI14Q2.txt	NO_target_PT
102021762	2	MEDICAL OBSERVATION	INDI14Q2.txt	NO_target_PT
102023891	1	PRODUCT USED FOR UNKNOWN INDICATION	INDI14Q2.txt	NO_target_PT
102023941	1	PRODUCT USED FOR UNKNOWN INDICATION	INDI14Q2.txt	NO_target_PT
102023941	3	PRODUCT USED FOR UNKNOWN INDICATION	INDI14Q2.txt	NO_target_PT
102023941	4	HYPERSENSITIVITY	INDI14Q2.txt	NO_target_PT
102023941	5	ANAEMIA	INDI14Q2.txt	NO_target_PT
102024041	1	PRODUCT USED FOR UNKNOWN INDICATION	INDI14Q2.txt	NO_target_PT
102024092	1	CONSTIPATION	INDI14Q2.txt	NO_target_PT
102024092	2	BOWEL MOVEMENT IRREGULARITY	INDI14Q2.txt	NO_target_PT
102024511	1	PRODUCT USED FOR UNKNOWN INDICATION	INDI14Q2.txt	NO_target_PT
102024601	1	PRODUCT USED FOR UNKNOWN INDICATION	INDI14Q2.txt	NO_target_PT
102024651	1	PRODUCT USED FOR UNKNOWN INDICATION	INDI14Q2.txt	NO_target_PT
102024671	1	PRODUCT USED FOR UNKNOWN INDICATION	INDI14Q2.txt	NO_target_PT
102024831	1	PRODUCT USED FOR UNKNOWN INDICATION	INDI14Q2.txt	NO_target_PT
102025591	1	PRODUCT USED FOR UNKNOWN INDICATION	INDI14Q2.txt	NO_target_PT
102025591	3	PRODUCT USED FOR UNKNOWN INDICATION	INDI14Q2.txt	NO_target_PT
102025721	1	PRODUCT USED FOR UNKNOWN INDICATION	INDI14Q2.txt	NO_target_PT
102025731	1	PRODUCT USED FOR UNKNOWN INDICATION	INDI14Q2.txt	NO_target_PT
102025901	1	CONSTIPATION	INDI14Q2.txt	NO_target_PT
102025901	2	DYSPEPSIA	INDI14Q2.txt	NO_target_PT
102026031	1	COLONOSCOPY	INDI14Q2.txt	NO_target_PT
102026031	2	PRODUCT USED FOR UNKNOWN INDICATION	INDI14Q2.txt	NO_target_PT
102026131	1	PRODUCT USED FOR UNKNOWN INDICATION	INDI14Q2.txt	NO_target_PT
102026492	1	PRODUCT USED FOR UNKNOWN INDICATION	INDI14Q3.txt	NO_target_PT
102026601	1	CONSTIPATION	INDI14Q2.txt	NO_target_PT
102026651	1	PRODUCT USED FOR UNKNOWN INDICATION	INDI14Q2.txt	NO_target_PT
102026761	1	BOWEL PREPARATION	INDI14Q2.txt	NO_target_PT
102026761	2	HYPERTENSION	INDI14Q2.txt	NO_target_PT
102026761	3	HYPERTENSION	INDI14Q2.txt	NO_target_PT
102026761	4	BLOOD CHOLESTEROL INCREASED	INDI14Q2.txt	NO_target_PT
102026771	1	CONSTIPATION	INDI14Q2.txt	NO_target_PT
102027192	1	CONSTIPATION	INDI14Q2.txt	NO_target_PT
102027192	2	DIABETES MELLITUS	INDI14Q2.txt	NO_target_PT
102027561	1	PRODUCT USED FOR UNKNOWN INDICATION	INDI14Q2.txt	NO_target_PT
102027591	1	PRODUCT USED FOR UNKNOWN INDICATION	INDI14Q2.txt	NO_target_PT
102027752	1	INTESTINAL OBSTRUCTION	INDI14Q2.txt	NO_target_PT
102028081	1	PRODUCT USED FOR UNKNOWN INDICATION	INDI14Q2.txt	NO_target_PT
102028232	1	CONSTIPATION PROPHYLAXIS	INDI14Q3.txt	NO_target_PT
102028232	2	RHEUMATOID ARTHRITIS	INDI14Q3.txt	NO_target_PT
102029301	1	PRODUCT USED FOR UNKNOWN INDICATION	INDI14Q2.txt	NO_target_PT
102029351	1	PRODUCT USED FOR UNKNOWN INDICATION	INDI14Q2.txt	NO_target_PT
102029401	1	COLITIS	INDI14Q2.txt	NO_target_PT
102029631	1	PRODUCT USED FOR UNKNOWN INDICATION	INDI14Q2.txt	NO_target_PT
102029871	1	PRODUCT USED FOR UNKNOWN INDICATION	INDI14Q2.txt	NO_target_PT
102029951	1	PRODUCT USED FOR UNKNOWN INDICATION	INDI14Q2.txt	NO_target_PT
102029991	1	CONSTIPATION	INDI14Q2.txt	NO_target_PT
102030001	1	PRODUCT USED FOR UNKNOWN INDICATION	INDI14Q2.txt	NO_target_PT
102030011	1	CONSTIPATION	INDI14Q2.txt	NO_target_PT
102030022	1	INFREQUENT BOWEL MOVEMENTS	INDI14Q2.txt	NO_target_PT
102030022	2	ANAL FISSURE	INDI14Q2.txt	NO_target_PT
102030022	3	ANAL ABSCESS	INDI14Q2.txt	NO_target_PT
102030041	1	PRODUCT USED FOR UNKNOWN INDICATION	INDI14Q2.txt	NO_target_PT
102030132	1	CONSTIPATION	INDI14Q3.txt	NO_target_PT
102030132	2	GASTROOESOPHAGEAL REFLUX DISEASE	INDI14Q3.txt	NO_target_PT
102030132	3	BLOOD CHOLESTEROL	INDI14Q3.txt	NO_target_PT
102030132	4	BLOOD CHOLESTEROL	INDI14Q3.txt	NO_target_PT
102030132	5	HIGH DENSITY LIPOPROTEIN INCREASED	INDI14Q3.txt	NO_target_PT
102030171	1	PRODUCT USED FOR UNKNOWN INDICATION	INDI14Q2.txt	NO_target_PT
102034161	1	CONSTIPATION	INDI14Q2.txt	NO_target_PT
102034701	1	PRODUCT USED FOR UNKNOWN INDICATION	INDI14Q2.txt	NO_target_PT
102035131	1	PRODUCT USED FOR UNKNOWN INDICATION	INDI14Q2.txt	NO_target_PT
102035141	1	PRODUCT USED FOR UNKNOWN INDICATION	INDI14Q2.txt	NO_target_PT
102036341	1	PRODUCT USED FOR UNKNOWN INDICATION	INDI14Q2.txt	NO_target_PT
102036351	1	CONSTIPATION PROPHYLAXIS	INDI14Q2.txt	NO_target_PT
102036941	1	PRODUCT USED FOR UNKNOWN INDICATION	INDI14Q2.txt	NO_target_PT
102037341	1	PRODUCT USED FOR UNKNOWN INDICATION	INDI14Q2.txt	NO_target_PT
102037381	1	PRODUCT USED FOR UNKNOWN INDICATION	INDI14Q2.txt	NO_target_PT
102039431	1	IRRITABLE BOWEL SYNDROME	INDI14Q2.txt	NO_target_PT
102039431	2	CONVULSION	INDI14Q2.txt	NO_target_PT
102039431	3	ELECTROLYTE IMBALANCE	INDI14Q2.txt	NO_target_PT
102039431	4	CONSTIPATION	INDI14Q2.txt	NO_target_PT
102039431	5	EPILEPSY	INDI14Q2.txt	NO_target_PT
102039431	6	EPILEPSY	INDI14Q2.txt	NO_target_PT
102039431	7	EPILEPSY	INDI14Q2.txt	NO_target_PT
102039431	8	ANAEMIA	INDI14Q2.txt	NO_target_PT
102039431	9	ELECTROLYTE IMBALANCE	INDI14Q2.txt	NO_target_PT
102039431	10	ELECTROLYTE IMBALANCE	INDI14Q2.txt	NO_target_PT
102039451	1	PRODUCT USED FOR UNKNOWN INDICATION	INDI14Q2.txt	NO_target_PT
102039771	1	PRODUCT USED FOR UNKNOWN INDICATION	INDI14Q2.txt	NO_target_PT
102040011	1	CONSTIPATION	INDI14Q2.txt	NO_target_PT
102040011	2	PRODUCT USED FOR UNKNOWN INDICATION	INDI14Q2.txt	NO_target_PT
102040011	3	PRODUCT USED FOR UNKNOWN INDICATION	INDI14Q2.txt	NO_target_PT
102040011	4	PRODUCT USED FOR UNKNOWN INDICATION	INDI14Q2.txt	NO_target_PT
102040011	5	PRODUCT USED FOR UNKNOWN INDICATION	INDI14Q2.txt	NO_target_PT
102040071	1	PRODUCT USED FOR UNKNOWN INDICATION	INDI14Q2.txt	NO_target_PT
102040531	1	COLONOSCOPY	INDI14Q2.txt	NO_target_PT
102041021	1	PRODUCT USED FOR UNKNOWN INDICATION	INDI14Q2.txt	NO_target_PT
102041151	1	PRODUCT USED FOR UNKNOWN INDICATION	INDI14Q2.txt	NO_target_PT
102041201	1	PRODUCT USED FOR UNKNOWN INDICATION	INDI14Q2.txt	NO_target_PT
102041661	1	PRODUCT USED FOR UNKNOWN INDICATION	INDI14Q2.txt	NO_target_PT
102041831	1	PRODUCT USED FOR UNKNOWN INDICATION	INDI14Q2.txt	NO_target_PT
102041941	1	BOWEL PREPARATION	INDI14Q2.txt	NO_target_PT
102041941	2	CONSTIPATION	INDI14Q2.txt	NO_target_PT
102041952	1	CONSTIPATION	INDI14Q2.txt	NO_target_PT
102041952	3	PRODUCT USED FOR UNKNOWN INDICATION	INDI14Q2.txt	NO_target_PT
102041952	4	HYPOTHYROIDISM	INDI14Q2.txt	NO_target_PT
102041952	5	GASTROOESOPHAGEAL REFLUX DISEASE	INDI14Q2.txt	NO_target_PT
102041952	6	GASTROOESOPHAGEAL REFLUX DISEASE	INDI14Q2.txt	NO_target_PT
102042151	1	PRODUCT USED FOR UNKNOWN INDICATION	INDI14Q2.txt	NO_target_PT
102043281	1	PRODUCT USED FOR UNKNOWN INDICATION	INDI14Q2.txt	NO_target_PT
102045641	1	BOWEL PREPARATION	INDI14Q2.txt	NO_target_PT
102045641	2	GASTROOESOPHAGEAL REFLUX DISEASE	INDI14Q2.txt	NO_target_PT
102046082	1	CONSTIPATION PROPHYLAXIS	INDI14Q3.txt	NO_target_PT
102046082	3	PRODUCT USED FOR UNKNOWN INDICATION	INDI14Q3.txt	NO_target_PT
102046082	4	PRODUCT USED FOR UNKNOWN INDICATION	INDI14Q3.txt	NO_target_PT
102046082	5	PRODUCT USED FOR UNKNOWN INDICATION	INDI14Q3.txt	NO_target_PT
102046082	6	PRODUCT USED FOR UNKNOWN INDICATION	INDI14Q3.txt	NO_target_PT
102046082	7	PRODUCT USED FOR UNKNOWN INDICATION	INDI14Q3.txt	NO_target_PT
102046082	8	PRODUCT USED FOR UNKNOWN INDICATION	INDI14Q3.txt	NO_target_PT
102046082	9	PRODUCT USED FOR UNKNOWN INDICATION	INDI14Q3.txt	NO_target_PT
102047941	1	PRODUCT USED FOR UNKNOWN INDICATION	INDI14Q2.txt	NO_target_PT
102047982	1	CONSTIPATION	INDI14Q2.txt	NO_target_PT
102048851	1	CONSTIPATION	INDI14Q2.txt	NO_target_PT
102049021	1	PRODUCT USED FOR UNKNOWN INDICATION	INDI14Q2.txt	NO_target_PT
102049561	1	PRODUCT USED FOR UNKNOWN INDICATION	INDI14Q2.txt	NO_target_PT
102050001	1	COLONOSCOPY	INDI14Q2.txt	NO_target_PT
102050251	1	PRODUCT USED FOR UNKNOWN INDICATION	INDI14Q2.txt	NO_target_PT
102050802	1	PRODUCT USED FOR UNKNOWN INDICATION	INDI14Q2.txt	NO_target_PT
102050911	1	PRODUCT USED FOR UNKNOWN INDICATION	INDI14Q2.txt	NO_target_PT
102052891	1	PRODUCT USED FOR UNKNOWN INDICATION	INDI14Q2.txt	NO_target_PT
102054482	1	CONSTIPATION	INDI14Q2.txt	NO_target_PT
102054482	2	FAECES HARD	INDI14Q2.txt	NO_target_PT
102054482	3	THYROID DISORDER	INDI14Q2.txt	NO_target_PT
102054482	4	HYPERTENSION	INDI14Q2.txt	NO_target_PT
102054482	5	ANXIETY	INDI14Q2.txt	NO_target_PT
102054482	6	ANXIETY	INDI14Q2.txt	NO_target_PT
102054482	7	DEPRESSION	INDI14Q2.txt	NO_target_PT
102054482	8	SLEEP DISORDER	INDI14Q2.txt	NO_target_PT
102054482	9	DRY EYE	INDI14Q2.txt	NO_target_PT
102054482	10	PRODUCT USED FOR UNKNOWN INDICATION	INDI14Q2.txt	NO_target_PT
102054482	11	HYPERSENSITIVITY	INDI14Q2.txt	NO_target_PT
102054482	12	DYSPEPSIA	INDI14Q2.txt	NO_target_PT
102054482	13	PRODUCT USED FOR UNKNOWN INDICATION	INDI14Q2.txt	NO_target_PT
102056272	1	BOWEL MOVEMENT IRREGULARITY	INDI14Q3.txt	NO_target_PT
102056272	2	VITAMIN D DEFICIENCY	INDI14Q3.txt	NO_target_PT
102056321	1	CONSTIPATION	INDI14Q2.txt	NO_target_PT
102056361	1	FAECES SOFT	INDI14Q2.txt	NO_target_PT
102056461	1	PRODUCT USED FOR UNKNOWN INDICATION	INDI14Q2.txt	NO_target_PT
102056531	1	PRODUCT USED FOR UNKNOWN INDICATION	INDI14Q2.txt	NO_target_PT
102056591	1	CONSTIPATION	INDI14Q2.txt	NO_target_PT
102059841	1	CONSTIPATION	INDI14Q2.txt	NO_target_PT
102066841	1	CONSTIPATION	INDI14Q2.txt	NO_target_PT
102071902	1	BOWEL PREPARATION	INDI14Q2.txt	NO_target_PT
102071902	2	BLOOD CHOLESTEROL	INDI14Q2.txt	NO_target_PT
102071902	3	MULTIPLE SCLEROSIS	INDI14Q2.txt	NO_target_PT
102071902	4	MULTIPLE SCLEROSIS	INDI14Q2.txt	NO_target_PT
102071902	5	PRODUCT USED FOR UNKNOWN INDICATION	INDI14Q2.txt	NO_target_PT
102071902	6	PRODUCT USED FOR UNKNOWN INDICATION	INDI14Q2.txt	NO_target_PT
102071902	7	PRODUCT USED FOR UNKNOWN INDICATION	INDI14Q2.txt	NO_target_PT
102071902	8	PRODUCT USED FOR UNKNOWN INDICATION	INDI14Q2.txt	NO_target_PT
102086291	1	PRODUCT USED FOR UNKNOWN INDICATION	INDI14Q2.txt	NO_target_PT
102086721	1	CONSTIPATION	INDI14Q2.txt	NO_target_PT
102086781	1	PRODUCT USED FOR UNKNOWN INDICATION	INDI14Q2.txt	NO_target_PT
102088352	1	CONSTIPATION	INDI14Q2.txt	NO_target_PT
102088402	1	BLADDER DISORDER	INDI14Q2.txt	NO_target_PT
102088402	2	FAECES HARD	INDI14Q2.txt	NO_target_PT
102088402	3	CONSTIPATION	INDI14Q2.txt	NO_target_PT
102088402	4	PRODUCT USED FOR UNKNOWN INDICATION	INDI14Q2.txt	NO_target_PT
102088402	5	PRODUCT USED FOR UNKNOWN INDICATION	INDI14Q2.txt	NO_target_PT
102088402	6	PRODUCT USED FOR UNKNOWN INDICATION	INDI14Q2.txt	NO_target_PT
102088402	7	PRODUCT USED FOR UNKNOWN INDICATION	INDI14Q2.txt	NO_target_PT
102088902	1	PRODUCT USED FOR UNKNOWN INDICATION	INDI14Q2.txt	NO_target_PT
102092521	1	PRODUCT USED FOR UNKNOWN INDICATION	INDI14Q2.txt	NO_target_PT
102094891	1	PRODUCT USED FOR UNKNOWN INDICATION	INDI14Q2.txt	NO_target_PT
102101121	1	PRODUCT USED FOR UNKNOWN INDICATION	INDI14Q2.txt	NO_target_PT
102101121	2	CONSTIPATION	INDI14Q2.txt	NO_target_PT
102101121	3	PRODUCT USED FOR UNKNOWN INDICATION	INDI14Q2.txt	NO_target_PT
102101121	4	PRODUCT USED FOR UNKNOWN INDICATION	INDI14Q2.txt	NO_target_PT
102101121	5	TORTICOLLIS	INDI14Q2.txt	NO_target_PT
102101121	6	TORTICOLLIS	INDI14Q2.txt	NO_target_PT
102101121	7	TORTICOLLIS	INDI14Q2.txt	NO_target_PT
102101121	8	PRODUCT USED FOR UNKNOWN INDICATION	INDI14Q2.txt	NO_target_PT
102101541	1	CONSTIPATION	INDI14Q2.txt	NO_target_PT
102101541	2	INTESTINAL OBSTRUCTION	INDI14Q2.txt	NO_target_PT
102102141	1	BOWEL PREPARATION	INDI14Q2.txt	NO_target_PT
102102141	2	COLONOSCOPY	INDI14Q2.txt	NO_target_PT
102102141	3	HYPERTENSION	INDI14Q2.txt	NO_target_PT
102102141	4	HYPERTENSION	INDI14Q2.txt	NO_target_PT
102102141	5	HYPOTHYROIDISM	INDI14Q2.txt	NO_target_PT
102102141	6	BENIGN PROSTATIC HYPERPLASIA	INDI14Q2.txt	NO_target_PT
102102321	1	CONSTIPATION	INDI14Q2.txt	NO_target_PT
102102321	2	DIABETES MELLITUS	INDI14Q2.txt	NO_target_PT
102102321	3	HYPERTENSION	INDI14Q2.txt	NO_target_PT
102102321	4	HYPERTENSION	INDI14Q2.txt	NO_target_PT
102102321	5	PRODUCT USED FOR UNKNOWN INDICATION	INDI14Q2.txt	NO_target_PT
102103881	1	PRODUCT USED FOR UNKNOWN INDICATION	INDI14Q2.txt	NO_target_PT
102108421	1	CONSTIPATION	INDI14Q2.txt	NO_target_PT
102108742	1	CONSTIPATION	INDI14Q2.txt	NO_target_PT
102108742	4	PRODUCT USED FOR UNKNOWN INDICATION	INDI14Q2.txt	NO_target_PT
102108742	5	SCOLIOSIS	INDI14Q2.txt	NO_target_PT
102108742	6	ARTHRITIS	INDI14Q2.txt	NO_target_PT
102108742	7	ARTHRITIS	INDI14Q2.txt	NO_target_PT
102108742	8	HYPERTENSION	INDI14Q2.txt	NO_target_PT
102108742	9	HYPERTENSION	INDI14Q2.txt	NO_target_PT
102108742	10	HYPERTENSION	INDI14Q2.txt	NO_target_PT
102108742	11	DEHYDRATION	INDI14Q2.txt	NO_target_PT
102108742	12	SYNCOPE	INDI14Q2.txt	NO_target_PT
102108742	13	DIZZINESS	INDI14Q2.txt	NO_target_PT
102108742	14	RESTLESS LEGS SYNDROME	INDI14Q2.txt	NO_target_PT
102109141	1	PRODUCT USED FOR UNKNOWN INDICATION	INDI14Q2.txt	NO_target_PT
102109241	1	CONSTIPATION	INDI14Q2.txt	NO_target_PT
102110751	1	PRODUCT USED FOR UNKNOWN INDICATION	INDI14Q2.txt	NO_target_PT
102110931	1	PRODUCT USED FOR UNKNOWN INDICATION	INDI14Q2.txt	NO_target_PT
102111201	1	PRODUCT USED FOR UNKNOWN INDICATION	INDI14Q2.txt	NO_target_PT
102111511	1	PRODUCT USED FOR UNKNOWN INDICATION	INDI14Q2.txt	NO_target_PT
102112121	1	PRODUCT USED FOR UNKNOWN INDICATION	INDI14Q2.txt	NO_target_PT
102112381	1	CONSTIPATION	INDI14Q2.txt	NO_target_PT
102112391	1	CONSTIPATION	INDI14Q2.txt	NO_target_PT
102112941	1	PRODUCT USED FOR UNKNOWN INDICATION	INDI14Q2.txt	NO_target_PT
102114011	1	PRODUCT USED FOR UNKNOWN INDICATION	INDI14Q2.txt	NO_target_PT
102114411	1	CONSTIPATION	INDI14Q2.txt	NO_target_PT
102115451	1	BOWEL PREPARATION	INDI14Q2.txt	NO_target_PT
102115722	1	LARGE INTESTINAL HAEMORRHAGE	INDI14Q3.txt	NO_target_PT
102115722	2	CARDIAC DISORDER	INDI14Q3.txt	NO_target_PT
102117001	1	CONSTIPATION	INDI14Q2.txt	NO_target_PT
102117001	2	CEREBRAL PALSY	INDI14Q2.txt	NO_target_PT
102117001	3	EPILEPSY	INDI14Q2.txt	NO_target_PT
102117001	4	GASTROOESOPHAGEAL REFLUX DISEASE	INDI14Q2.txt	NO_target_PT
102117001	5	PRODUCT USED FOR UNKNOWN INDICATION	INDI14Q2.txt	NO_target_PT
102123091	1	CONSTIPATION	INDI14Q2.txt	NO_target_PT
102123091	2	CONSTIPATION	INDI14Q2.txt	NO_target_PT
102123091	3	NON-SMALL CELL LUNG CANCER	INDI14Q2.txt	NO_target_PT
102123091	4	GASTROOESOPHAGEAL REFLUX DISEASE	INDI14Q2.txt	NO_target_PT
102123091	5	NAUSEA	INDI14Q2.txt	NO_target_PT
102123091	6	NAUSEA	INDI14Q2.txt	NO_target_PT
102123091	7	PROPHYLAXIS	INDI14Q2.txt	NO_target_PT
102130001	1	DEFAECATION URGENCY	INDI14Q2.txt	NO_target_PT
102130041	1	PRODUCT USED FOR UNKNOWN INDICATION	INDI14Q2.txt	NO_target_PT
102131191	1	PRODUCT USED FOR UNKNOWN INDICATION	INDI14Q2.txt	NO_target_PT
102138221	1	PRODUCT USED FOR UNKNOWN INDICATION	INDI14Q2.txt	NO_target_PT
102138871	1	GASTROINTESTINAL MOTILITY DISORDER	INDI14Q2.txt	NO_target_PT
102140731	1	COLONOSCOPY	INDI14Q2.txt	NO_target_PT
102140921	1	CONSTIPATION	INDI14Q2.txt	NO_target_PT
102144371	1	CONSTIPATION	INDI14Q2.txt	NO_target_PT
102149561	1	PRODUCT USED FOR UNKNOWN INDICATION	INDI14Q2.txt	NO_target_PT
102149871	1	CONSTIPATION	INDI14Q2.txt	NO_target_PT
102153301	1	CONSTIPATION	INDI14Q2.txt	NO_target_PT
102159642	1	GASTROINTESTINAL MOTILITY DISORDER	INDI14Q2.txt	NO_target_PT
102159642	2	BLOOD PRESSURE	INDI14Q2.txt	NO_target_PT
102159642	3	CYSTITIS INTERSTITIAL	INDI14Q2.txt	NO_target_PT
102159642	4	CYSTITIS INTERSTITIAL	INDI14Q2.txt	NO_target_PT
102159642	5	CYSTITIS INTERSTITIAL	INDI14Q2.txt	NO_target_PT
102159642	6	CYSTITIS INTERSTITIAL	INDI14Q2.txt	NO_target_PT
102159642	7	CYSTITIS INTERSTITIAL	INDI14Q2.txt	NO_target_PT
102159642	8	PRODUCT USED FOR UNKNOWN INDICATION	INDI14Q2.txt	NO_target_PT
102159642	9	PRODUCT USED FOR UNKNOWN INDICATION	INDI14Q2.txt	NO_target_PT
102159642	10	PRODUCT USED FOR UNKNOWN INDICATION	INDI14Q2.txt	NO_target_PT
102161481	1	CONSTIPATION	INDI14Q2.txt	NO_target_PT
102161491	1	PRODUCT USED FOR UNKNOWN INDICATION	INDI14Q2.txt	NO_target_PT
102162991	1	PRODUCT USED FOR UNKNOWN INDICATION	INDI14Q2.txt	NO_target_PT
102163341	1	MEGACOLON	INDI14Q2.txt	NO_target_PT
102163341	2	GASTROINTESTINAL HYPOMOTILITY	INDI14Q2.txt	NO_target_PT
102173792	1	CONSTIPATION	INDI14Q2.txt	NO_target_PT
102173792	2	MASTOCYTOSIS	INDI14Q2.txt	NO_target_PT
102173792	3	BLOOD CHOLESTEROL INCREASED	INDI14Q2.txt	NO_target_PT
102173792	4	HYPERTENSION	INDI14Q2.txt	NO_target_PT
102173792	5	GASTROOESOPHAGEAL REFLUX DISEASE	INDI14Q2.txt	NO_target_PT
102199012	1	CONSTIPATION	INDI14Q3.txt	NO_target_PT
102199012	2	PRODUCT USED FOR UNKNOWN INDICATION	INDI14Q3.txt	NO_target_PT
102199012	3	PRODUCT USED FOR UNKNOWN INDICATION	INDI14Q3.txt	NO_target_PT
102199012	4	PRODUCT USED FOR UNKNOWN INDICATION	INDI14Q3.txt	NO_target_PT
102199012	5	PRODUCT USED FOR UNKNOWN INDICATION	INDI14Q3.txt	NO_target_PT
102199012	6	PRODUCT USED FOR UNKNOWN INDICATION	INDI14Q3.txt	NO_target_PT
102199591	1	BOWEL MOVEMENT IRREGULARITY	INDI14Q2.txt	NO_target_PT
102211991	1	PRODUCT USED FOR UNKNOWN INDICATION	INDI14Q2.txt	NO_target_PT
102213831	1	ABNORMAL FAECES	INDI14Q2.txt	NO_target_PT
102279721	1	CONSTIPATION	INDI14Q2.txt	NO_target_PT
102283902	1	BOWEL PREPARATION	INDI14Q3.txt	NO_target_PT
102298251	1	PRODUCT USED FOR UNKNOWN INDICATION	INDI14Q2.txt	NO_target_PT
102298251	2	PRODUCT USED FOR UNKNOWN INDICATION	INDI14Q2.txt	NO_target_PT
102314531	1	CONSTIPATION	INDI14Q2.txt	NO_target_PT
102315411	1	CONSTIPATION	INDI14Q2.txt	NO_target_PT
102335961	1	PRODUCT USED FOR UNKNOWN INDICATION	INDI14Q2.txt	NO_target_PT
102339901	1	PRODUCT USED FOR UNKNOWN INDICATION	INDI14Q2.txt	NO_target_PT
102339941	1	PRODUCT USED FOR UNKNOWN INDICATION	INDI14Q2.txt	NO_target_PT
102353812	1	BOWEL PREPARATION	INDI14Q2.txt	NO_target_PT
102391561	1	PRODUCT USED FOR UNKNOWN INDICATION	INDI14Q2.txt	NO_target_PT
102391561	2	PRODUCT USED FOR UNKNOWN INDICATION	INDI14Q2.txt	NO_target_PT
102398691	1	PRODUCT USED FOR UNKNOWN INDICATION	INDI14Q2.txt	NO_target_PT
102414191	1	PRODUCT USED FOR UNKNOWN INDICATION	INDI14Q2.txt	NO_target_PT
102423521	1	PRODUCT USED FOR UNKNOWN INDICATION	INDI14Q2.txt	NO_target_PT
102430881	1	COLONOSCOPY	INDI14Q2.txt	NO_target_PT
102451081	1	PRODUCT USED FOR UNKNOWN INDICATION	INDI14Q2.txt	NO_target_PT
102452502	1	CONSTIPATION	INDI14Q3.txt	NO_target_PT
102452531	1	PRODUCT USED FOR UNKNOWN INDICATION	INDI14Q2.txt	NO_target_PT
102452941	1	PRODUCT USED FOR UNKNOWN INDICATION	INDI14Q2.txt	NO_target_PT
102453301	1	PRODUCT USED FOR UNKNOWN INDICATION	INDI14Q2.txt	NO_target_PT
102468391	1	PRODUCT USED FOR UNKNOWN INDICATION	INDI14Q2.txt	NO_target_PT
102478511	1	PRODUCT USED FOR UNKNOWN INDICATION	INDI14Q2.txt	NO_target_PT
102503721	1	PRODUCT USED FOR UNKNOWN INDICATION	INDI14Q2.txt	NO_target_PT
102511691	1	PRODUCT USED FOR UNKNOWN INDICATION	INDI14Q2.txt	NO_target_PT
102530852	1	CONSTIPATION	INDI14Q3.txt	NO_target_PT
102535101	1	PRODUCT USED FOR UNKNOWN INDICATION	INDI14Q2.txt	NO_target_PT
102541001	1	CONSTIPATION	INDI14Q2.txt	NO_target_PT
102548261	1	BOWEL PREPARATION	INDI14Q2.txt	NO_target_PT
102548261	1	COLONOSCOPY	INDI14Q2.txt	NO_target_PT
102551341	1	PRODUCT USED FOR UNKNOWN INDICATION	INDI14Q2.txt	NO_target_PT
102551761	1	PRODUCT USED FOR UNKNOWN INDICATION	INDI14Q2.txt	NO_target_PT
102551801	1	PRODUCT USED FOR UNKNOWN INDICATION	INDI14Q2.txt	NO_target_PT
102552181	1	BOWEL MOVEMENT IRREGULARITY	INDI14Q2.txt	NO_target_PT
102553331	1	PRODUCT USED FOR UNKNOWN INDICATION	INDI14Q2.txt	NO_target_PT
102556641	1	PRODUCT USED FOR UNKNOWN INDICATION	INDI14Q2.txt	NO_target_PT
102557381	1	PRODUCT USED FOR UNKNOWN INDICATION	INDI14Q2.txt	NO_target_PT
102557391	1	PRODUCT USED FOR UNKNOWN INDICATION	INDI14Q2.txt	NO_target_PT
102557641	1	PRODUCT USED FOR UNKNOWN INDICATION	INDI14Q2.txt	NO_target_PT
102557871	1	PRODUCT USED FOR UNKNOWN INDICATION	INDI14Q2.txt	NO_target_PT
102576981	1	CONSTIPATION	INDI14Q2.txt	NO_target_PT
102581571	1	THERAPEUTIC PROCEDURE	INDI14Q2.txt	NO_target_PT
102581721	1	PRODUCT USED FOR UNKNOWN INDICATION	INDI14Q2.txt	NO_target_PT
102582151	1	PRODUCT USED FOR UNKNOWN INDICATION	INDI14Q2.txt	NO_target_PT
102582551	1	PRODUCT USED FOR UNKNOWN INDICATION	INDI14Q2.txt	NO_target_PT
102584691	1	COLON OPERATION	INDI14Q2.txt	NO_target_PT
102585061	1	PRODUCT USED FOR UNKNOWN INDICATION	INDI14Q2.txt	NO_target_PT
102585981	1	PRODUCT USED FOR UNKNOWN INDICATION	INDI14Q2.txt	NO_target_PT
102589353	1	CONSTIPATION	INDI14Q3.txt	NO_target_PT
102589353	2	PRODUCT USED FOR UNKNOWN INDICATION	INDI14Q3.txt	NO_target_PT
102589353	3	PRODUCT USED FOR UNKNOWN INDICATION	INDI14Q3.txt	NO_target_PT
102589751	1	PRODUCT USED FOR UNKNOWN INDICATION	INDI14Q2.txt	NO_target_PT
102598261	1	PRODUCT USED FOR UNKNOWN INDICATION	INDI14Q2.txt	NO_target_PT
102616581	1	PRODUCT USED FOR UNKNOWN INDICATION	INDI14Q2.txt	NO_target_PT
102616701	1	PRODUCT USED FOR UNKNOWN INDICATION	INDI14Q2.txt	NO_target_PT
102641821	1	COLONOSCOPY	INDI14Q2.txt	NO_target_PT
102653351	1	CONSTIPATION	INDI14Q2.txt	NO_target_PT
102653351	2	GASTROOESOPHAGEAL REFLUX DISEASE	INDI14Q2.txt	NO_target_PT
102678811	1	CONSTIPATION	INDI14Q2.txt	NO_target_PT
102678811	2	PRODUCT USED FOR UNKNOWN INDICATION	INDI14Q2.txt	NO_target_PT
102678811	3	PRODUCT USED FOR UNKNOWN INDICATION	INDI14Q2.txt	NO_target_PT
102678811	4	PRODUCT USED FOR UNKNOWN INDICATION	INDI14Q2.txt	NO_target_PT
102678811	5	PRODUCT USED FOR UNKNOWN INDICATION	INDI14Q2.txt	NO_target_PT
102679751	1	PRODUCT USED FOR UNKNOWN INDICATION	INDI14Q2.txt	NO_target_PT
102680741	1	PRODUCT USED FOR UNKNOWN INDICATION	INDI14Q2.txt	NO_target_PT
102682591	1	CONSTIPATION	INDI14Q2.txt	NO_target_PT
102683141	1	PRODUCT USED FOR UNKNOWN INDICATION	INDI14Q2.txt	NO_target_PT
102683731	1	PRODUCT USED FOR UNKNOWN INDICATION	INDI14Q2.txt	NO_target_PT
102684341	1	PRODUCT USED FOR UNKNOWN INDICATION	INDI14Q2.txt	NO_target_PT
102684851	1	GASTROINTESTINAL MOTILITY DISORDER	INDI14Q2.txt	NO_target_PT
102684971	1	PRODUCT USED FOR UNKNOWN INDICATION	INDI14Q2.txt	NO_target_PT
102686801	1	CONSTIPATION	INDI14Q2.txt	NO_target_PT
102686801	2	ANALGESIC THERAPY	INDI14Q2.txt	NO_target_PT
102689111	1	PRODUCT USED FOR UNKNOWN INDICATION	INDI14Q2.txt	NO_target_PT
102691311	1	PRODUCT USED FOR UNKNOWN INDICATION	INDI14Q2.txt	NO_target_PT
102696402	1	COLONOSCOPY	INDI14Q3.txt	NO_target_PT
102701611	1	PRODUCT USED FOR UNKNOWN INDICATION	INDI14Q3.txt	NO_target_PT
102704731	1	CONSTIPATION	INDI14Q3.txt	NO_target_PT
102705961	1	CONSTIPATION	INDI14Q3.txt	NO_target_PT
102705961	2	LEUKAEMIA	INDI14Q3.txt	NO_target_PT
102705961	3	BLOOD CHOLESTEROL	INDI14Q3.txt	NO_target_PT
102706011	1	CONSTIPATION	INDI14Q3.txt	NO_target_PT
102706231	1	CONSTIPATION	INDI14Q3.txt	NO_target_PT
102706231	2	DIABETES MELLITUS	INDI14Q3.txt	NO_target_PT
102706231	3	DIABETES MELLITUS	INDI14Q3.txt	NO_target_PT
102706231	4	BLOOD CHOLESTEROL	INDI14Q3.txt	NO_target_PT
102706231	5	ANXIETY	INDI14Q3.txt	NO_target_PT
102706231	6	DEPRESSION	INDI14Q3.txt	NO_target_PT
102709931	1	CONSTIPATION	INDI14Q3.txt	NO_target_PT
102709931	2	BLOOD CHOLESTEROL INCREASED	INDI14Q3.txt	NO_target_PT
102710321	1	PRODUCT USED FOR UNKNOWN INDICATION	INDI14Q3.txt	NO_target_PT
102711781	1	COLONOSCOPY	INDI14Q3.txt	NO_target_PT
102712321	1	CONSTIPATION	INDI14Q3.txt	NO_target_PT
102712571	1	CONSTIPATION	INDI14Q3.txt	NO_target_PT
102713621	1	PRODUCT USED FOR UNKNOWN INDICATION	INDI14Q3.txt	NO_target_PT
102715142	1	CONSTIPATION	INDI14Q3.txt	NO_target_PT
102727752	1	COLONOSCOPY	INDI14Q3.txt	NO_target_PT
102729251	1	CONSTIPATION	INDI14Q3.txt	NO_target_PT
102743591	1	PRODUCT USED FOR UNKNOWN INDICATION	INDI14Q3.txt	NO_target_PT
102746602	1	CONSTIPATION	INDI14Q3.txt	NO_target_PT
102747221	1	INFREQUENT BOWEL MOVEMENTS	INDI14Q3.txt	NO_target_PT
102747601	1	PRODUCT USED FOR UNKNOWN INDICATION	INDI14Q3.txt	NO_target_PT
102754201	1	PRODUCT USED FOR UNKNOWN INDICATION	INDI14Q3.txt	NO_target_PT
102755721	1	PRODUCT USED FOR UNKNOWN INDICATION	INDI14Q3.txt	NO_target_PT
102756242	1	CONSTIPATION	INDI14Q3.txt	NO_target_PT
102756242	2	DIABETES MELLITUS	INDI14Q3.txt	NO_target_PT
102757721	1	PRODUCT USED FOR UNKNOWN INDICATION	INDI14Q3.txt	NO_target_PT
102760351	1	PRODUCT USED FOR UNKNOWN INDICATION	INDI14Q3.txt	NO_target_PT
102760441	1	COLONOSCOPY	INDI14Q3.txt	NO_target_PT
102762632	1	CONSTIPATION	INDI14Q3.txt	NO_target_PT
102762632	2	PRODUCT USED FOR UNKNOWN INDICATION	INDI14Q3.txt	NO_target_PT
102762632	3	PRODUCT USED FOR UNKNOWN INDICATION	INDI14Q3.txt	NO_target_PT
102762632	4	PRODUCT USED FOR UNKNOWN INDICATION	INDI14Q3.txt	NO_target_PT
102762632	5	PRODUCT USED FOR UNKNOWN INDICATION	INDI14Q3.txt	NO_target_PT
102762632	6	PRODUCT USED FOR UNKNOWN INDICATION	INDI14Q3.txt	NO_target_PT
102762632	7	PRODUCT USED FOR UNKNOWN INDICATION	INDI14Q3.txt	NO_target_PT
102762632	8	PRODUCT USED FOR UNKNOWN INDICATION	INDI14Q3.txt	NO_target_PT
102762632	9	PRODUCT USED FOR UNKNOWN INDICATION	INDI14Q3.txt	NO_target_PT
102763011	1	PRODUCT USED FOR UNKNOWN INDICATION	INDI14Q3.txt	NO_target_PT
102765021	1	CONSTIPATION	INDI14Q3.txt	NO_target_PT
102771381	1	BOWEL MOVEMENT IRREGULARITY	INDI14Q3.txt	NO_target_PT
102801872	1	CONSTIPATION PROPHYLAXIS	INDI14Q3.txt	NO_target_PT
102819181	1	CONSTIPATION	INDI14Q3.txt	NO_target_PT
102819851	1	PRODUCT USED FOR UNKNOWN INDICATION	INDI14Q3.txt	NO_target_PT
102822861	1	CONSTIPATION	INDI14Q3.txt	NO_target_PT
102837562	1	CONSTIPATION PROPHYLAXIS	INDI14Q3.txt	NO_target_PT
102837562	2	ANAL FISSURE	INDI14Q3.txt	NO_target_PT
102837562	3	PRODUCT USED FOR UNKNOWN INDICATION	INDI14Q3.txt	NO_target_PT
102837562	4	PRODUCT USED FOR UNKNOWN INDICATION	INDI14Q3.txt	NO_target_PT
102842141	1	PRODUCT USED FOR UNKNOWN INDICATION	INDI14Q3.txt	NO_target_PT
102845361	1	CONSTIPATION	INDI14Q3.txt	NO_target_PT
102845391	1	CONSTIPATION	INDI14Q3.txt	NO_target_PT
102845841	1	PRODUCT USED FOR UNKNOWN INDICATION	INDI14Q3.txt	NO_target_PT
102846131	1	PRODUCT USED FOR UNKNOWN INDICATION	INDI14Q3.txt	NO_target_PT
102846152	1	CONSTIPATION	INDI14Q3.txt	NO_target_PT
102846302	1	CONSTIPATION	INDI14Q3.txt	NO_target_PT
102846302	2	BACK PAIN	INDI14Q3.txt	NO_target_PT
102846302	3	BACK PAIN	INDI14Q3.txt	NO_target_PT
102846302	4	CONSTIPATION	INDI14Q3.txt	NO_target_PT
102846302	5	CONSTIPATION	INDI14Q3.txt	NO_target_PT
102846801	1	PRODUCT USED FOR UNKNOWN INDICATION	INDI14Q3.txt	NO_target_PT
102847111	1	PRODUCT USED FOR UNKNOWN INDICATION	INDI14Q3.txt	NO_target_PT
102848461	1	PRODUCT USED FOR UNKNOWN INDICATION	INDI14Q3.txt	NO_target_PT
102849621	1	PRODUCT USED FOR UNKNOWN INDICATION	INDI14Q3.txt	NO_target_PT
102852111	1	PRODUCT USED FOR UNKNOWN INDICATION	INDI14Q3.txt	NO_target_PT
102861671	1	PRODUCT USED FOR UNKNOWN INDICATION	INDI14Q3.txt	NO_target_PT
102866961	1	PRODUCT USED FOR UNKNOWN INDICATION	INDI14Q3.txt	NO_target_PT
102868351	1	BOWEL PREPARATION	INDI14Q3.txt	NO_target_PT
102877411	1	PRODUCT USED FOR UNKNOWN INDICATION	INDI14Q3.txt	NO_target_PT
102884341	1	CONSTIPATION	INDI14Q3.txt	NO_target_PT
102896571	1	CONSTIPATION	INDI14Q3.txt	NO_target_PT
102896571	2	FAECES HARD	INDI14Q3.txt	NO_target_PT
102896571	3	CONSTIPATION	INDI14Q3.txt	NO_target_PT
102896571	4	FAECES HARD	INDI14Q3.txt	NO_target_PT
102898301	1	PRODUCT USED FOR UNKNOWN INDICATION	INDI14Q3.txt	NO_target_PT
102899091	1	PRODUCT USED FOR UNKNOWN INDICATION	INDI14Q3.txt	NO_target_PT
102900061	1	PRODUCT USED FOR UNKNOWN INDICATION	INDI14Q3.txt	NO_target_PT
102900561	1	PRODUCT USED FOR UNKNOWN INDICATION	INDI14Q3.txt	NO_target_PT
102900611	1	CONSTIPATION	INDI14Q3.txt	NO_target_PT
102905351	1	PRODUCT USED FOR UNKNOWN INDICATION	INDI14Q3.txt	NO_target_PT
102906061	1	CONSTIPATION	INDI14Q3.txt	NO_target_PT
102907541	1	PRODUCT USED FOR UNKNOWN INDICATION	INDI14Q3.txt	NO_target_PT
102914911	1	PRODUCT USED FOR UNKNOWN INDICATION	INDI14Q3.txt	NO_target_PT
102917691	1	PRODUCT USED FOR UNKNOWN INDICATION	INDI14Q3.txt	NO_target_PT
102925111	1	PRODUCT USED FOR UNKNOWN INDICATION	INDI14Q3.txt	NO_target_PT
102942921	1	CONSTIPATION	INDI14Q3.txt	NO_target_PT
102942921	2	THROMBOSIS	INDI14Q3.txt	NO_target_PT
102942921	3	HYPERTENSION	INDI14Q3.txt	NO_target_PT
102942921	4	DIABETES MELLITUS	INDI14Q3.txt	NO_target_PT
102942921	5	HYPERTENSION	INDI14Q3.txt	NO_target_PT
102946471	1	CONSTIPATION	INDI14Q3.txt	NO_target_PT
102955831	1	PRODUCT USED FOR UNKNOWN INDICATION	INDI14Q3.txt	NO_target_PT
102958171	1	PRODUCT USED FOR UNKNOWN INDICATION	INDI14Q3.txt	NO_target_PT
102962641	1	CONSTIPATION	INDI14Q3.txt	NO_target_PT
102965561	1	PRODUCT USED FOR UNKNOWN INDICATION	INDI14Q3.txt	NO_target_PT
102974481	1	PRODUCT USED FOR UNKNOWN INDICATION	INDI14Q3.txt	NO_target_PT
102975351	1	PRODUCT USED FOR UNKNOWN INDICATION	INDI14Q3.txt	NO_target_PT
102982531	1	CONSTIPATION	INDI14Q3.txt	NO_target_PT
102985612	1	COLON OPERATION	INDI14Q3.txt	NO_target_PT
102985612	2	ASTHMA	INDI14Q3.txt	NO_target_PT
102985612	3	ATRIAL TACHYCARDIA	INDI14Q3.txt	NO_target_PT
102985612	4	ATRIAL TACHYCARDIA	INDI14Q3.txt	NO_target_PT
102985612	5	GASTROOESOPHAGEAL REFLUX DISEASE	INDI14Q3.txt	NO_target_PT
102985901	1	CONSTIPATION	INDI14Q3.txt	NO_target_PT
102986031	1	PRODUCT USED FOR UNKNOWN INDICATION	INDI14Q3.txt	NO_target_PT
102987461	1	PRODUCT USED FOR UNKNOWN INDICATION	INDI14Q3.txt	NO_target_PT
102988631	1	CONSTIPATION	INDI14Q3.txt	NO_target_PT
102991011	1	PRODUCT USED FOR UNKNOWN INDICATION	INDI14Q3.txt	NO_target_PT
102991301	1	PRODUCT USED FOR UNKNOWN INDICATION	INDI14Q3.txt	NO_target_PT
102992271	1	PRODUCT USED FOR UNKNOWN INDICATION	INDI14Q3.txt	NO_target_PT
102993921	1	PRODUCT USED FOR UNKNOWN INDICATION	INDI14Q3.txt	NO_target_PT
102995421	1	CONSTIPATION	INDI14Q3.txt	NO_target_PT
102995551	1	PRODUCT USED FOR UNKNOWN INDICATION	INDI14Q3.txt	NO_target_PT
102996201	1	PRODUCT USED FOR UNKNOWN INDICATION	INDI14Q3.txt	NO_target_PT
102997681	1	PRODUCT USED FOR UNKNOWN INDICATION	INDI14Q3.txt	NO_target_PT
103012351	1	PRODUCT USED FOR UNKNOWN INDICATION	INDI14Q3.txt	NO_target_PT
103012381	1	CONSTIPATION	INDI14Q3.txt	NO_target_PT
103012381	2	BOWEL MOVEMENT IRREGULARITY	INDI14Q3.txt	NO_target_PT
103012531	1	PRODUCT USED FOR UNKNOWN INDICATION	INDI14Q3.txt	NO_target_PT
103013001	1	CONSTIPATION	INDI14Q3.txt	NO_target_PT
103013132	1	CONSTIPATION	INDI14Q3.txt	NO_target_PT
103013132	2	PRODUCT USED FOR UNKNOWN INDICATION	INDI14Q3.txt	NO_target_PT
103013132	3	PRODUCT USED FOR UNKNOWN INDICATION	INDI14Q3.txt	NO_target_PT
103013132	4	PRODUCT USED FOR UNKNOWN INDICATION	INDI14Q3.txt	NO_target_PT
103013132	5	PRODUCT USED FOR UNKNOWN INDICATION	INDI14Q3.txt	NO_target_PT
103013552	1	CONSTIPATION	INDI14Q3.txt	NO_target_PT
103013552	2	CARDIAC DISORDER	INDI14Q3.txt	NO_target_PT
103013552	3	CARDIAC FAILURE CONGESTIVE	INDI14Q3.txt	NO_target_PT
103013552	4	CARDIAC FAILURE CONGESTIVE	INDI14Q3.txt	NO_target_PT
103013552	5	CARDIAC FAILURE CONGESTIVE	INDI14Q3.txt	NO_target_PT
103013552	6	ARTHRITIS	INDI14Q3.txt	NO_target_PT
103013552	7	GASTROOESOPHAGEAL REFLUX DISEASE	INDI14Q3.txt	NO_target_PT
103013552	8	GASTROOESOPHAGEAL REFLUX DISEASE	INDI14Q3.txt	NO_target_PT
103013552	9	IRRITABLE BOWEL SYNDROME	INDI14Q3.txt	NO_target_PT
103013552	10	ANXIETY	INDI14Q3.txt	NO_target_PT
103013552	11	FLUID RETENTION	INDI14Q3.txt	NO_target_PT
103016042	1	IRRITABLE BOWEL SYNDROME	INDI14Q3.txt	NO_target_PT
103016042	2	GASTROOESOPHAGEAL REFLUX DISEASE	INDI14Q3.txt	NO_target_PT
103016042	3	PRODUCT USED FOR UNKNOWN INDICATION	INDI14Q3.txt	NO_target_PT
103016291	1	PRODUCT USED FOR UNKNOWN INDICATION	INDI14Q3.txt	NO_target_PT
103017921	1	PRODUCT USED FOR UNKNOWN INDICATION	INDI14Q3.txt	NO_target_PT
103017981	1	PRODUCT USED FOR UNKNOWN INDICATION	INDI14Q3.txt	NO_target_PT
103018631	1	PRODUCT USED FOR UNKNOWN INDICATION	INDI14Q3.txt	NO_target_PT
103019481	1	PRODUCT USED FOR UNKNOWN INDICATION	INDI14Q3.txt	NO_target_PT
103020201	1	CONSTIPATION	INDI14Q3.txt	NO_target_PT
103020731	1	PRODUCT USED FOR UNKNOWN INDICATION	INDI14Q3.txt	NO_target_PT
103021041	1	PRODUCT USED FOR UNKNOWN INDICATION	INDI14Q3.txt	NO_target_PT
103022131	1	BOWEL PREPARATION	INDI14Q3.txt	NO_target_PT
103023322	1	CONSTIPATION	INDI14Q3.txt	NO_target_PT
103023322	2	DIABETES MELLITUS	INDI14Q3.txt	NO_target_PT
103023322	3	ATRIAL FIBRILLATION	INDI14Q3.txt	NO_target_PT
103023322	4	HYPERTENSION	INDI14Q3.txt	NO_target_PT
103023322	5	HYPERTENSION	INDI14Q3.txt	NO_target_PT
103023322	6	HYPERTENSION	INDI14Q3.txt	NO_target_PT
103023322	7	SPINAL COLUMN STENOSIS	INDI14Q3.txt	NO_target_PT
103023322	8	THYROID DISORDER	INDI14Q3.txt	NO_target_PT
103023322	9	BLOOD CHOLESTEROL	INDI14Q3.txt	NO_target_PT
103023331	1	PRODUCT USED FOR UNKNOWN INDICATION	INDI14Q3.txt	NO_target_PT
103024351	1	PRODUCT USED FOR UNKNOWN INDICATION	INDI14Q3.txt	NO_target_PT
103024551	1	ABDOMINAL DISTENSION	INDI14Q3.txt	NO_target_PT
103026641	1	PRODUCT USED FOR UNKNOWN INDICATION	INDI14Q3.txt	NO_target_PT
103026761	1	PRODUCT USED FOR UNKNOWN INDICATION	INDI14Q3.txt	NO_target_PT
103026781	1	CONSTIPATION	INDI14Q3.txt	NO_target_PT
103026801	1	PRODUCT USED FOR UNKNOWN INDICATION	INDI14Q3.txt	NO_target_PT
103027411	1	BOWEL MOVEMENT IRREGULARITY	INDI14Q3.txt	NO_target_PT
103027411	2	BOWEL PREPARATION	INDI14Q3.txt	NO_target_PT
103028551	1	PRODUCT USED FOR UNKNOWN INDICATION	INDI14Q3.txt	NO_target_PT
103028621	1	COLONOSCOPY	INDI14Q3.txt	NO_target_PT
103028891	1	PRODUCT USED FOR UNKNOWN INDICATION	INDI14Q3.txt	NO_target_PT
103049281	1	PRODUCT USED FOR UNKNOWN INDICATION	INDI14Q3.txt	NO_target_PT
103049771	1	PRODUCT USED FOR UNKNOWN INDICATION	INDI14Q3.txt	NO_target_PT
103051081	1	PRODUCT USED FOR UNKNOWN INDICATION	INDI14Q3.txt	NO_target_PT
103052001	1	CONSTIPATION PROPHYLAXIS	INDI14Q3.txt	NO_target_PT
103052001	2	BLOOD CHOLESTEROL	INDI14Q3.txt	NO_target_PT
103052001	3	PROSTATIC DISORDER	INDI14Q3.txt	NO_target_PT
103052001	4	PROSTATIC DISORDER	INDI14Q3.txt	NO_target_PT
103052001	5	THYROID DISORDER	INDI14Q3.txt	NO_target_PT
103052441	1	RECTAL TENESMUS	INDI14Q3.txt	NO_target_PT
103052441	2	CHRONIC OBSTRUCTIVE PULMONARY DISEASE	INDI14Q3.txt	NO_target_PT
103052441	3	PRODUCT USED FOR UNKNOWN INDICATION	INDI14Q3.txt	NO_target_PT
103052441	4	PRODUCT USED FOR UNKNOWN INDICATION	INDI14Q3.txt	NO_target_PT
103054761	1	PRODUCT USED FOR UNKNOWN INDICATION	INDI14Q3.txt	NO_target_PT
103055261	1	CONSTIPATION	INDI14Q3.txt	NO_target_PT
103057091	1	PRODUCT USED FOR UNKNOWN INDICATION	INDI14Q3.txt	NO_target_PT
103058091	1	PRODUCT USED FOR UNKNOWN INDICATION	INDI14Q3.txt	NO_target_PT
103059281	1	PRODUCT USED FOR UNKNOWN INDICATION	INDI14Q3.txt	NO_target_PT
103059561	1	PRODUCT USED FOR UNKNOWN INDICATION	INDI14Q3.txt	NO_target_PT
103060001	1	PRODUCT USED FOR UNKNOWN INDICATION	INDI14Q3.txt	NO_target_PT
103061871	1	PRODUCT USED FOR UNKNOWN INDICATION	INDI14Q3.txt	NO_target_PT
103075311	1	CONSTIPATION	INDI14Q3.txt	NO_target_PT
103075401	1	CONSTIPATION	INDI14Q3.txt	NO_target_PT
103075881	1	COLONOSCOPY	INDI14Q3.txt	NO_target_PT
103076941	1	PRODUCT USED FOR UNKNOWN INDICATION	INDI14Q3.txt	NO_target_PT
103079821	1	PRODUCT USED FOR UNKNOWN INDICATION	INDI14Q3.txt	NO_target_PT
103080581	1	PRODUCT USED FOR UNKNOWN INDICATION	INDI14Q3.txt	NO_target_PT
103081842	1	CONSTIPATION	INDI14Q3.txt	NO_target_PT
103082011	1	COLONOSCOPY	INDI14Q3.txt	NO_target_PT
103083261	1	CONSTIPATION	INDI14Q3.txt	NO_target_PT
103092051	1	PRODUCT USED FOR UNKNOWN INDICATION	INDI14Q3.txt	NO_target_PT
103105231	1	PRODUCT USED FOR UNKNOWN INDICATION	INDI14Q3.txt	NO_target_PT
103106241	NA	NA	NA	NO_target_PT
103106541	1	PRODUCT USED FOR UNKNOWN INDICATION	INDI14Q3.txt	NO_target_PT
103107121	1	PRODUCT USED FOR UNKNOWN INDICATION	INDI14Q3.txt	NO_target_PT
103109471	1	CONSTIPATION	INDI14Q3.txt	NO_target_PT
103115131	1	PRODUCT USED FOR UNKNOWN INDICATION	INDI14Q3.txt	NO_target_PT
103116181	1	PRODUCT USED FOR UNKNOWN INDICATION	INDI14Q3.txt	NO_target_PT
103119021	1	PRODUCT USED FOR UNKNOWN INDICATION	INDI14Q3.txt	NO_target_PT
103119151	1	PRODUCT USED FOR UNKNOWN INDICATION	INDI14Q3.txt	NO_target_PT
103119591	1	CONSTIPATION	INDI14Q3.txt	NO_target_PT
103119981	1	PRODUCT USED FOR UNKNOWN INDICATION	INDI14Q3.txt	NO_target_PT
103120041	1	PRODUCT USED FOR UNKNOWN INDICATION	INDI14Q3.txt	NO_target_PT
103120632	1	CONSTIPATION	INDI14Q3.txt	NO_target_PT
103120632	2	HERPES ZOSTER	INDI14Q3.txt	NO_target_PT
103127971	1	CONSTIPATION	INDI14Q3.txt	NO_target_PT
103131151	1	CONSTIPATION	INDI14Q3.txt	NO_target_PT
103131591	1	CONSTIPATION	INDI14Q3.txt	NO_target_PT
103131591	2	PRODUCT USED FOR UNKNOWN INDICATION	INDI14Q3.txt	NO_target_PT
103133491	1	PRODUCT USED FOR UNKNOWN INDICATION	INDI14Q3.txt	NO_target_PT
103135141	1	PRODUCT USED FOR UNKNOWN INDICATION	INDI14Q3.txt	NO_target_PT
103135681	1	PRODUCT USED FOR UNKNOWN INDICATION	INDI14Q3.txt	NO_target_PT
103136793	1	CONSTIPATION	INDI14Q3.txt	NO_target_PT
103136793	3	PRODUCT USED FOR UNKNOWN INDICATION	INDI14Q3.txt	NO_target_PT
103136793	4	BLOOD PRESSURE INCREASED	INDI14Q3.txt	NO_target_PT
103136793	5	BLOOD PRESSURE INCREASED	INDI14Q3.txt	NO_target_PT
103136793	6	BLOOD PRESSURE INCREASED	INDI14Q3.txt	NO_target_PT
103136793	7	PROSTATOMEGALY	INDI14Q3.txt	NO_target_PT
103136793	8	PROSTATOMEGALY	INDI14Q3.txt	NO_target_PT
103136793	9	PULMONARY FIBROSIS	INDI14Q3.txt	NO_target_PT
103136793	10	PRODUCT USED FOR UNKNOWN INDICATION	INDI14Q3.txt	NO_target_PT
103139582	1	HAEMORRHOIDAL HAEMORRHAGE	INDI14Q3.txt	NO_target_PT
103140621	1	PRODUCT USED FOR UNKNOWN INDICATION	INDI14Q3.txt	NO_target_PT
103140621	2	BACK DISORDER	INDI14Q3.txt	NO_target_PT
103144581	1	PRODUCT USED FOR UNKNOWN INDICATION	INDI14Q3.txt	NO_target_PT
103161231	1	PRODUCT USED FOR UNKNOWN INDICATION	INDI14Q3.txt	NO_target_PT
103270901	1	PRODUCT USED FOR UNKNOWN INDICATION	INDI14Q3.txt	NO_target_PT
103272021	1	CONSTIPATION	INDI14Q3.txt	NO_target_PT
103272021	2	CROHN'S DISEASE	INDI14Q3.txt	NO_target_PT
103272021	5	DIABETES MELLITUS	INDI14Q3.txt	NO_target_PT
103285341	1	CONSTIPATION	INDI14Q3.txt	NO_target_PT
103286001	1	PRODUCT USED FOR UNKNOWN INDICATION	INDI14Q3.txt	NO_target_PT
103288701	1	BOWEL MOVEMENT IRREGULARITY	INDI14Q3.txt	NO_target_PT
103291591	1	PRODUCT USED FOR UNKNOWN INDICATION	INDI14Q3.txt	NO_target_PT
103292061	1	PRODUCT USED FOR UNKNOWN INDICATION	INDI14Q3.txt	NO_target_PT
103293932	1	CONSTIPATION	INDI14Q3.txt	NO_target_PT
103295771	1	PRODUCT USED FOR UNKNOWN INDICATION	INDI14Q3.txt	NO_target_PT
103295921	1	PRODUCT USED FOR UNKNOWN INDICATION	INDI14Q3.txt	NO_target_PT
103298121	1	PRODUCT USED FOR UNKNOWN INDICATION	INDI14Q3.txt	NO_target_PT
103298551	1	PRODUCT USED FOR UNKNOWN INDICATION	INDI14Q3.txt	NO_target_PT
103298831	1	PRODUCT USED FOR UNKNOWN INDICATION	INDI14Q3.txt	NO_target_PT
103300061	1	PRODUCT USED FOR UNKNOWN INDICATION	INDI14Q3.txt	NO_target_PT
103300161	1	PRODUCT USED FOR UNKNOWN INDICATION	INDI14Q3.txt	NO_target_PT
103300521	1	CONSTIPATION	INDI14Q3.txt	NO_target_PT
103312561	1	OFF LABEL USE	INDI14Q3.txt	NO_target_PT
103313641	1	PRODUCT USED FOR UNKNOWN INDICATION	INDI14Q3.txt	NO_target_PT
103315561	1	PRODUCT USED FOR UNKNOWN INDICATION	INDI14Q3.txt	NO_target_PT
103315951	1	PRODUCT USED FOR UNKNOWN INDICATION	INDI14Q3.txt	NO_target_PT
103318621	1	PRODUCT USED FOR UNKNOWN INDICATION	INDI14Q3.txt	NO_target_PT
103319181	1	PRODUCT USED FOR UNKNOWN INDICATION	INDI14Q3.txt	NO_target_PT
103320181	1	CONSTIPATION	INDI14Q3.txt	NO_target_PT
103320181	2	FAECES HARD	INDI14Q3.txt	NO_target_PT
103321071	1	COLONOSCOPY	INDI14Q3.txt	NO_target_PT
103322711	1	FAECES HARD	INDI14Q3.txt	NO_target_PT
103325762	1	CONSTIPATION	INDI14Q3.txt	NO_target_PT
103325882	1	CONSTIPATION	INDI14Q3.txt	NO_target_PT
103326311	1	PRODUCT USED FOR UNKNOWN INDICATION	INDI14Q3.txt	NO_target_PT
103327601	1	PRODUCT USED FOR UNKNOWN INDICATION	INDI14Q3.txt	NO_target_PT
103327641	1	PRODUCT USED FOR UNKNOWN INDICATION	INDI14Q3.txt	NO_target_PT
103328301	1	PRODUCT USED FOR UNKNOWN INDICATION	INDI14Q3.txt	NO_target_PT
103328702	1	PRODUCT USED FOR UNKNOWN INDICATION	INDI14Q3.txt	NO_target_PT
103328702	2	PRODUCT USED FOR UNKNOWN INDICATION	INDI14Q3.txt	NO_target_PT
103328702	3	PRODUCT USED FOR UNKNOWN INDICATION	INDI14Q3.txt	NO_target_PT
103328702	4	PRODUCT USED FOR UNKNOWN INDICATION	INDI14Q3.txt	NO_target_PT
103328702	5	PRODUCT USED FOR UNKNOWN INDICATION	INDI14Q3.txt	NO_target_PT
103328702	6	PRODUCT USED FOR UNKNOWN INDICATION	INDI14Q3.txt	NO_target_PT
103328702	7	HYPERTENSION	INDI14Q3.txt	NO_target_PT
103328702	8	HYPERTENSION	INDI14Q3.txt	NO_target_PT
103328702	9	BLOOD CALCIUM	INDI14Q3.txt	NO_target_PT
103328702	10	RASH	INDI14Q3.txt	NO_target_PT
103347601	1	PRODUCT USED FOR UNKNOWN INDICATION	INDI14Q3.txt	NO_target_PT
103351391	1	COLONOSCOPY	INDI14Q3.txt	NO_target_PT
103355131	1	COLONOSCOPY	INDI14Q3.txt	NO_target_PT
103371001	1	PRODUCT USED FOR UNKNOWN INDICATION	INDI14Q3.txt	NO_target_PT
103371791	1	PRODUCT USED FOR UNKNOWN INDICATION	INDI14Q3.txt	NO_target_PT
103371791	2	PRODUCT USED FOR UNKNOWN INDICATION	INDI14Q3.txt	NO_target_PT
103400731	1	RECTOCELE	INDI14Q3.txt	NO_target_PT
103404251	1	PRODUCT USED FOR UNKNOWN INDICATION	INDI14Q3.txt	NO_target_PT
103404251	3	PRODUCT USED FOR UNKNOWN INDICATION	INDI14Q3.txt	NO_target_PT
103404681	1	PRODUCT USED FOR UNKNOWN INDICATION	INDI14Q3.txt	NO_target_PT
103404751	1	PRODUCT USED FOR UNKNOWN INDICATION	INDI14Q3.txt	NO_target_PT
103405321	1	PRODUCT USED FOR UNKNOWN INDICATION	INDI14Q3.txt	NO_target_PT
103405391	1	PRODUCT USED FOR UNKNOWN INDICATION	INDI14Q3.txt	NO_target_PT
103407901	1	CONSTIPATION	INDI14Q3.txt	NO_target_PT
103408401	1	PRODUCT USED FOR UNKNOWN INDICATION	INDI14Q3.txt	NO_target_PT
103422791	1	PRODUCT USED FOR UNKNOWN INDICATION	INDI14Q3.txt	NO_target_PT
103422822	1	PRODUCT USED FOR UNKNOWN INDICATION	INDI14Q3.txt	NO_target_PT
103422971	1	PRODUCT USED FOR UNKNOWN INDICATION	INDI14Q3.txt	NO_target_PT
103425771	1	PRODUCT USED FOR UNKNOWN INDICATION	INDI14Q3.txt	NO_target_PT
103428241	1	PRODUCT USED FOR UNKNOWN INDICATION	INDI14Q3.txt	NO_target_PT
103428931	1	BOWEL PREPARATION	INDI14Q3.txt	NO_target_PT
103429401	1	PRODUCT USED FOR UNKNOWN INDICATION	INDI14Q3.txt	NO_target_PT
103431771	1	PRODUCT USED FOR UNKNOWN INDICATION	INDI14Q3.txt	NO_target_PT
103433602	1	PRODUCT USED FOR UNKNOWN INDICATION	INDI15Q1.txt	NO_target_PT
103434002	1	CONSTIPATION	INDI14Q3.txt	NO_target_PT
103434451	1	MALAISE	INDI14Q3.txt	NO_target_PT
103435181	1	COLONOSCOPY	INDI14Q3.txt	NO_target_PT
103437191	1	CONSTIPATION	INDI14Q3.txt	NO_target_PT
103437191	2	COR PULMONALE CHRONIC	INDI14Q3.txt	NO_target_PT
103437191	3	PRODUCT USED FOR UNKNOWN INDICATION	INDI14Q3.txt	NO_target_PT
103437191	4	PRODUCT USED FOR UNKNOWN INDICATION	INDI14Q3.txt	NO_target_PT
103437191	5	BACK PAIN	INDI14Q3.txt	NO_target_PT
103444721	1	BOWEL PREPARATION	INDI14Q3.txt	NO_target_PT
103452451	1	PRODUCT USED FOR UNKNOWN INDICATION	INDI14Q3.txt	NO_target_PT
103452511	1	PRODUCT USED FOR UNKNOWN INDICATION	INDI14Q3.txt	NO_target_PT
103454091	1	PRODUCT USED FOR UNKNOWN INDICATION	INDI14Q3.txt	NO_target_PT
103456071	1	PRODUCT USED FOR UNKNOWN INDICATION	INDI14Q3.txt	NO_target_PT
103456941	1	PRODUCT USED FOR UNKNOWN INDICATION	INDI14Q3.txt	NO_target_PT
103456991	1	PRODUCT USED FOR UNKNOWN INDICATION	INDI14Q3.txt	NO_target_PT
103457421	1	PRODUCT USED FOR UNKNOWN INDICATION	INDI14Q3.txt	NO_target_PT
103457691	1	PRODUCT USED FOR UNKNOWN INDICATION	INDI14Q3.txt	NO_target_PT
103458191	1	PRODUCT USED FOR UNKNOWN INDICATION	INDI14Q3.txt	NO_target_PT
103458371	1	PRODUCT USED FOR UNKNOWN INDICATION	INDI14Q3.txt	NO_target_PT
103458622	1	CONSTIPATION	INDI14Q3.txt	NO_target_PT
103458622	2	PRODUCT USED FOR UNKNOWN INDICATION	INDI14Q3.txt	NO_target_PT
103459031	1	CONSTIPATION	INDI14Q3.txt	NO_target_PT
103459661	1	PRODUCT USED FOR UNKNOWN INDICATION	INDI14Q3.txt	NO_target_PT
103459872	1	CONSTIPATION	INDI14Q3.txt	NO_target_PT
103461241	1	PRODUCT USED FOR UNKNOWN INDICATION	INDI14Q3.txt	NO_target_PT
103461501	1	PRODUCT USED FOR UNKNOWN INDICATION	INDI14Q3.txt	NO_target_PT
103462551	1	COLONOSCOPY	INDI14Q3.txt	NO_target_PT
103462551	2	CONSTIPATION	INDI14Q3.txt	NO_target_PT
103462551	3	DIABETES MELLITUS	INDI14Q3.txt	NO_target_PT
103462571	1	PRODUCT USED FOR UNKNOWN INDICATION	INDI14Q3.txt	NO_target_PT
103462571	2	PRODUCT USED FOR UNKNOWN INDICATION	INDI14Q3.txt	NO_target_PT
103462691	1	PRODUCT USED FOR UNKNOWN INDICATION	INDI14Q3.txt	NO_target_PT
103470831	1	PRODUCT USED FOR UNKNOWN INDICATION	INDI14Q3.txt	NO_target_PT
103471941	1	PRODUCT USED FOR UNKNOWN INDICATION	INDI14Q3.txt	NO_target_PT
103472522	1	PRODUCT USED FOR UNKNOWN INDICATION	INDI14Q3.txt	NO_target_PT
103472522	2	COLONOSCOPY	INDI14Q3.txt	NO_target_PT
103472522	3	PRODUCT USED FOR UNKNOWN INDICATION	INDI14Q3.txt	NO_target_PT
103472522	4	PRODUCT USED FOR UNKNOWN INDICATION	INDI14Q3.txt	NO_target_PT
103472522	5	PRODUCT USED FOR UNKNOWN INDICATION	INDI14Q3.txt	NO_target_PT
103472522	6	PRODUCT USED FOR UNKNOWN INDICATION	INDI14Q3.txt	NO_target_PT
103472522	7	PRODUCT USED FOR UNKNOWN INDICATION	INDI14Q3.txt	NO_target_PT
103472522	8	PRODUCT USED FOR UNKNOWN INDICATION	INDI14Q3.txt	NO_target_PT
103472751	1	PRODUCT USED FOR UNKNOWN INDICATION	INDI14Q3.txt	NO_target_PT
103474121	1	COLONOSCOPY	INDI14Q3.txt	NO_target_PT
103474151	1	CONSTIPATION	INDI14Q3.txt	NO_target_PT
103475951	1	PRODUCT USED FOR UNKNOWN INDICATION	INDI14Q3.txt	NO_target_PT
103475951	2	PRODUCT USED FOR UNKNOWN INDICATION	INDI14Q3.txt	NO_target_PT
103477301	1	PRODUCT USED FOR UNKNOWN INDICATION	INDI14Q3.txt	NO_target_PT
103478321	1	PRODUCT USED FOR UNKNOWN INDICATION	INDI14Q3.txt	NO_target_PT
103478841	1	PRODUCT USED FOR UNKNOWN INDICATION	INDI14Q3.txt	NO_target_PT
103479741	1	PRODUCT USED FOR UNKNOWN INDICATION	INDI14Q3.txt	NO_target_PT
103479751	1	PRODUCT USED FOR UNKNOWN INDICATION	INDI14Q3.txt	NO_target_PT
103480201	1	PRODUCT USED FOR UNKNOWN INDICATION	INDI14Q3.txt	NO_target_PT
103481881	1	PRODUCT USED FOR UNKNOWN INDICATION	INDI14Q3.txt	NO_target_PT
103481891	1	PRODUCT USED FOR UNKNOWN INDICATION	INDI14Q3.txt	NO_target_PT
103481971	1	PRODUCT USED FOR UNKNOWN INDICATION	INDI14Q3.txt	NO_target_PT
103482871	1	PRODUCT USED FOR UNKNOWN INDICATION	INDI14Q3.txt	NO_target_PT
103483881	1	PRODUCT USED FOR UNKNOWN INDICATION	INDI14Q3.txt	NO_target_PT
103483991	1	PRODUCT USED FOR UNKNOWN INDICATION	INDI14Q3.txt	NO_target_PT
103486611	1	CONSTIPATION	INDI14Q3.txt	NO_target_PT
103487431	1	CONSTIPATION	INDI14Q3.txt	NO_target_PT
103487971	1	CONSTIPATION	INDI14Q3.txt	NO_target_PT
103488961	1	PRODUCT USED FOR UNKNOWN INDICATION	INDI14Q3.txt	NO_target_PT
103501001	1	PRODUCT USED FOR UNKNOWN INDICATION	INDI14Q3.txt	NO_target_PT
103511441	1	COLONOSCOPY	INDI14Q3.txt	NO_target_PT
103511441	2	PRODUCT USED FOR UNKNOWN INDICATION	INDI14Q3.txt	NO_target_PT
103512462	1	CONSTIPATION	INDI14Q3.txt	NO_target_PT
103513861	1	PRODUCT USED FOR UNKNOWN INDICATION	INDI14Q3.txt	NO_target_PT
103513981	1	BOWEL PREPARATION	INDI14Q3.txt	NO_target_PT
103514402	1	PRODUCT USED FOR UNKNOWN INDICATION	INDI14Q3.txt	NO_target_PT
103516701	1	PRODUCT USED FOR UNKNOWN INDICATION	INDI14Q3.txt	NO_target_PT
103530971	1	PRODUCT USED FOR UNKNOWN INDICATION	INDI14Q3.txt	NO_target_PT
103542471	1	PRODUCT USED FOR UNKNOWN INDICATION	INDI14Q3.txt	NO_target_PT
103545582	1	BOWEL PREPARATION	INDI14Q3.txt	NO_target_PT
103545582	2	CONSTIPATION	INDI14Q3.txt	NO_target_PT
103545582	3	MEGACOLON	INDI14Q3.txt	NO_target_PT
103545582	4	PRODUCT USED FOR UNKNOWN INDICATION	INDI14Q3.txt	NO_target_PT
103545582	5	PRODUCT USED FOR UNKNOWN INDICATION	INDI14Q3.txt	NO_target_PT
103545582	6	PRODUCT USED FOR UNKNOWN INDICATION	INDI14Q3.txt	NO_target_PT
103545582	7	PRODUCT USED FOR UNKNOWN INDICATION	INDI14Q3.txt	NO_target_PT
103545582	8	PRODUCT USED FOR UNKNOWN INDICATION	INDI14Q3.txt	NO_target_PT
103545582	9	PRODUCT USED FOR UNKNOWN INDICATION	INDI14Q3.txt	NO_target_PT
103545582	10	PRODUCT USED FOR UNKNOWN INDICATION	INDI14Q3.txt	NO_target_PT
103545582	11	PRODUCT USED FOR UNKNOWN INDICATION	INDI14Q3.txt	NO_target_PT
103545582	12	PRODUCT USED FOR UNKNOWN INDICATION	INDI14Q3.txt	NO_target_PT
103545582	13	PRODUCT USED FOR UNKNOWN INDICATION	INDI14Q3.txt	NO_target_PT
103545582	14	PRODUCT USED FOR UNKNOWN INDICATION	INDI14Q3.txt	NO_target_PT
103545582	15	PRODUCT USED FOR UNKNOWN INDICATION	INDI14Q3.txt	NO_target_PT
103546251	1	ENCOPRESIS	INDI14Q3.txt	NO_target_PT
103549181	1	PRODUCT USED FOR UNKNOWN INDICATION	INDI14Q3.txt	NO_target_PT
103549841	1	PRODUCT USED FOR UNKNOWN INDICATION	INDI14Q3.txt	NO_target_PT
103549871	1	PRODUCT USED FOR UNKNOWN INDICATION	INDI14Q3.txt	NO_target_PT
103568611	1	PRODUCT USED FOR UNKNOWN INDICATION	INDI14Q3.txt	NO_target_PT
103571611	1	PRODUCT USED FOR UNKNOWN INDICATION	INDI14Q3.txt	NO_target_PT
103572291	1	ABNORMAL FAECES	INDI14Q3.txt	NO_target_PT
103573131	1	BOWEL PREPARATION	INDI14Q3.txt	NO_target_PT
103573131	2	PRODUCT USED FOR UNKNOWN INDICATION	INDI14Q3.txt	NO_target_PT
103573131	3	PRODUCT USED FOR UNKNOWN INDICATION	INDI14Q3.txt	NO_target_PT
103573131	4	PRODUCT USED FOR UNKNOWN INDICATION	INDI14Q3.txt	NO_target_PT
103573171	1	CONSTIPATION	INDI14Q3.txt	NO_target_PT
103573171	3	PRODUCT USED FOR UNKNOWN INDICATION	INDI14Q3.txt	NO_target_PT
103573271	1	CONSTIPATION	INDI14Q3.txt	NO_target_PT
103575072	1	CONSTIPATION	INDI14Q3.txt	NO_target_PT
103576141	1	PRODUCT USED FOR UNKNOWN INDICATION	INDI14Q3.txt	NO_target_PT
103578621	1	CONSTIPATION PROPHYLAXIS	INDI14Q3.txt	NO_target_PT
103581562	1	PRODUCT USED FOR UNKNOWN INDICATION	INDI14Q3.txt	NO_target_PT
103581562	2	PRODUCT USED FOR UNKNOWN INDICATION	INDI14Q3.txt	NO_target_PT
103581562	3	PRODUCT USED FOR UNKNOWN INDICATION	INDI14Q3.txt	NO_target_PT
103581562	4	PRODUCT USED FOR UNKNOWN INDICATION	INDI14Q3.txt	NO_target_PT
103581562	5	PRODUCT USED FOR UNKNOWN INDICATION	INDI14Q3.txt	NO_target_PT
103581581	1	CONSTIPATION	INDI14Q3.txt	NO_target_PT
103582591	1	PRODUCT USED FOR UNKNOWN INDICATION	INDI14Q3.txt	NO_target_PT
103583481	1	PRODUCT USED FOR UNKNOWN INDICATION	INDI14Q3.txt	NO_target_PT
103626281	1	CONSTIPATION	INDI14Q3.txt	NO_target_PT
103630361	1	PRODUCT USED FOR UNKNOWN INDICATION	INDI14Q3.txt	NO_target_PT
103644901	1	CONSTIPATION	INDI14Q3.txt	NO_target_PT
103653731	1	CONSTIPATION	INDI14Q3.txt	NO_target_PT
103653731	2	FLATULENCE	INDI14Q3.txt	NO_target_PT
103653731	3	PANIC ATTACK	INDI14Q3.txt	NO_target_PT
103653731	4	HEADACHE	INDI14Q3.txt	NO_target_PT
103653731	5	PRODUCT USED FOR UNKNOWN INDICATION	INDI14Q3.txt	NO_target_PT
103666821	1	CONSTIPATION	INDI14Q3.txt	NO_target_PT
103666821	2	CONSTIPATION	INDI14Q3.txt	NO_target_PT
103666821	3	GASTROOESOPHAGEAL REFLUX DISEASE	INDI14Q3.txt	NO_target_PT
103666821	4	PAIN	INDI14Q3.txt	NO_target_PT
103666821	5	FIBROMYALGIA	INDI14Q3.txt	NO_target_PT
103666821	6	SLEEP DISORDER	INDI14Q3.txt	NO_target_PT
103666821	7	DEPRESSION	INDI14Q3.txt	NO_target_PT
103666821	8	SLEEP DISORDER	INDI14Q3.txt	NO_target_PT
103666821	9	PANIC ATTACK	INDI14Q3.txt	NO_target_PT
103666821	10	RESTLESS LEGS SYNDROME	INDI14Q3.txt	NO_target_PT
103667352	1	COLONOSCOPY	INDI14Q3.txt	NO_target_PT
103667352	2	HYPERTENSION	INDI14Q3.txt	NO_target_PT
103667352	3	HYPERTENSION	INDI14Q3.txt	NO_target_PT
103667352	4	HYPOTHYROIDISM	INDI14Q3.txt	NO_target_PT
103667352	5	BENIGN PROSTATIC HYPERPLASIA	INDI14Q3.txt	NO_target_PT
103672501	1	CONSTIPATION	INDI14Q3.txt	NO_target_PT
103673351	1	COLONOSCOPY	INDI14Q3.txt	NO_target_PT
103676791	1	PRODUCT USED FOR UNKNOWN INDICATION	INDI14Q3.txt	NO_target_PT
103684361	1	PRODUCT USED FOR UNKNOWN INDICATION	INDI14Q3.txt	NO_target_PT
103688221	1	CONSTIPATION	INDI14Q3.txt	NO_target_PT
103739711	1	PRODUCT USED FOR UNKNOWN INDICATION	INDI14Q3.txt	NO_target_PT
103739741	1	PRODUCT USED FOR UNKNOWN INDICATION	INDI14Q3.txt	NO_target_PT
103739881	1	CONSTIPATION	INDI14Q3.txt	NO_target_PT
103739891	1	COLONOSCOPY	INDI14Q3.txt	NO_target_PT
103739971	1	CONSTIPATION	INDI14Q3.txt	NO_target_PT
103739981	1	PRODUCT USED FOR UNKNOWN INDICATION	INDI14Q3.txt	NO_target_PT
103755711	1	IMPAIRED GASTRIC EMPTYING	INDI14Q3.txt	NO_target_PT
103763991	1	PRODUCT USED FOR UNKNOWN INDICATION	INDI14Q3.txt	NO_target_PT
103785541	1	CONSTIPATION	INDI14Q3.txt	NO_target_PT
103786641	1	CONSTIPATION	INDI14Q3.txt	NO_target_PT
103806841	1	BOWEL PREPARATION	INDI14Q3.txt	NO_target_PT
103806841	1	COLONOSCOPY	INDI14Q3.txt	NO_target_PT
103811332	1	CONSTIPATION	INDI14Q4.txt	NO_target_PT
103811332	2	CARDIAC DISORDER	INDI14Q4.txt	NO_target_PT
103811332	3	BLOOD PRESSURE	INDI14Q4.txt	NO_target_PT
103811332	4	CARDIAC DISORDER	INDI14Q4.txt	NO_target_PT
103811411	1	CONSTIPATION	INDI14Q3.txt	NO_target_PT
103815941	1	PRODUCT USED FOR UNKNOWN INDICATION	INDI14Q3.txt	NO_target_PT
103817101	1	GASTROINTESTINAL MOTILITY DISORDER	INDI14Q3.txt	NO_target_PT
103840093	1	COLONOSCOPY	INDI14Q4.txt	NO_target_PT
103840093	3	HYPERTENSION	INDI14Q4.txt	NO_target_PT
103840093	4	PAIN	INDI14Q4.txt	NO_target_PT
103840093	5	PAIN	INDI14Q4.txt	NO_target_PT
103840093	6	INSOMNIA	INDI14Q4.txt	NO_target_PT
103840093	7	PAIN	INDI14Q4.txt	NO_target_PT
103840093	8	ULCER	INDI14Q4.txt	NO_target_PT
103840093	9	ULCER	INDI14Q4.txt	NO_target_PT
103840093	10	PAIN	INDI14Q4.txt	NO_target_PT
103840093	11	DEPRESSION	INDI14Q4.txt	NO_target_PT
103840093	12	HOT FLUSH	INDI14Q4.txt	NO_target_PT
103840093	13	NAUSEA	INDI14Q4.txt	NO_target_PT
103840093	15	ULCER	INDI14Q4.txt	NO_target_PT
103840093	17	OVARIAN CANCER	INDI14Q4.txt	NO_target_PT
103844411	1	BOWEL PREPARATION	INDI14Q3.txt	NO_target_PT
103854463	1	BOWEL PREPARATION	INDI14Q4.txt	NO_target_PT
103855611	1	PRODUCT USED FOR UNKNOWN INDICATION	INDI14Q3.txt	NO_target_PT
103856332	1	CONSTIPATION	INDI14Q3.txt	NO_target_PT
103856332	3	OSTEOPOROSIS	INDI14Q3.txt	NO_target_PT
103856332	4	OSTEOPOROSIS	INDI14Q3.txt	NO_target_PT
103856332	5	PRODUCT USED FOR UNKNOWN INDICATION	INDI14Q3.txt	NO_target_PT
103856332	6	PRODUCT USED FOR UNKNOWN INDICATION	INDI14Q3.txt	NO_target_PT
103856441	1	CONSTIPATION PROPHYLAXIS	INDI14Q3.txt	NO_target_PT
103858631	1	PRODUCT USED FOR UNKNOWN INDICATION	INDI14Q3.txt	NO_target_PT
103858671	1	PRODUCT USED FOR UNKNOWN INDICATION	INDI14Q3.txt	NO_target_PT
103871111	1	PRODUCT USED FOR UNKNOWN INDICATION	INDI14Q3.txt	NO_target_PT
103878411	1	CONSTIPATION	INDI14Q3.txt	NO_target_PT
103880552	1	IRRITABLE BOWEL SYNDROME	INDI14Q4.txt	NO_target_PT
103880552	2	CONSTIPATION	INDI14Q4.txt	NO_target_PT
103898741	1	PRODUCT USED FOR UNKNOWN INDICATION	INDI14Q3.txt	NO_target_PT
103901261	1	CONSTIPATION	INDI14Q3.txt	NO_target_PT
103901261	2	HYPERTENSION	INDI14Q3.txt	NO_target_PT
103901261	3	BLOOD CHOLESTEROL	INDI14Q3.txt	NO_target_PT
103901261	4	THYROID DISORDER	INDI14Q3.txt	NO_target_PT
103905111	1	CONSTIPATION	INDI14Q3.txt	NO_target_PT
103905111	2	PRODUCT USED FOR UNKNOWN INDICATION	INDI14Q3.txt	NO_target_PT
103905111	3	PRODUCT USED FOR UNKNOWN INDICATION	INDI14Q3.txt	NO_target_PT
103905111	4	PRODUCT USED FOR UNKNOWN INDICATION	INDI14Q3.txt	NO_target_PT
103905111	5	PRODUCT USED FOR UNKNOWN INDICATION	INDI14Q3.txt	NO_target_PT
103906211	1	CONSTIPATION	INDI14Q3.txt	NO_target_PT
103906211	2	PRODUCT USED FOR UNKNOWN INDICATION	INDI14Q3.txt	NO_target_PT
103906211	3	PRODUCT USED FOR UNKNOWN INDICATION	INDI14Q3.txt	NO_target_PT
103906211	4	PRODUCT USED FOR UNKNOWN INDICATION	INDI14Q3.txt	NO_target_PT
103906211	5	PRODUCT USED FOR UNKNOWN INDICATION	INDI14Q3.txt	NO_target_PT
103906211	6	PRODUCT USED FOR UNKNOWN INDICATION	INDI14Q3.txt	NO_target_PT
103906281	1	PRODUCT USED FOR UNKNOWN INDICATION	INDI14Q3.txt	NO_target_PT
103909522	1	CONSTIPATION	INDI14Q3.txt	NO_target_PT
103909522	2	DIABETES MELLITUS	INDI14Q3.txt	NO_target_PT
103909522	3	ARTHRITIS	INDI14Q3.txt	NO_target_PT
103909522	4	NEUROPATHY PERIPHERAL	INDI14Q3.txt	NO_target_PT
103909522	5	PRODUCT USED FOR UNKNOWN INDICATION	INDI14Q3.txt	NO_target_PT
103910441	1	CONSTIPATION	INDI14Q3.txt	NO_target_PT
103911611	1	PRODUCT USED FOR UNKNOWN INDICATION	INDI14Q3.txt	NO_target_PT
103911622	1	CONSTIPATION	INDI14Q4.txt	NO_target_PT
103912861	1	PRODUCT USED FOR UNKNOWN INDICATION	INDI14Q3.txt	NO_target_PT
103912871	1	PRODUCT USED FOR UNKNOWN INDICATION	INDI14Q3.txt	NO_target_PT
103913351	1	CONSTIPATION	INDI14Q3.txt	NO_target_PT
103913371	1	CONSTIPATION	INDI14Q3.txt	NO_target_PT
103914631	1	CONSTIPATION	INDI14Q3.txt	NO_target_PT
103915321	1	CONSTIPATION	INDI14Q3.txt	NO_target_PT
103915321	2	BACK INJURY	INDI14Q3.txt	NO_target_PT
103915351	1	PRODUCT USED FOR UNKNOWN INDICATION	INDI14Q3.txt	NO_target_PT
103915961	1	PRODUCT USED FOR UNKNOWN INDICATION	INDI14Q3.txt	NO_target_PT
103916041	1	PRODUCT USED FOR UNKNOWN INDICATION	INDI14Q3.txt	NO_target_PT
103916051	1	PRODUCT USED FOR UNKNOWN INDICATION	INDI14Q3.txt	NO_target_PT
103935071	1	PRODUCT USED FOR UNKNOWN INDICATION	INDI14Q3.txt	NO_target_PT
103939911	1	CONSTIPATION	INDI14Q3.txt	NO_target_PT
103940761	1	CONSTIPATION	INDI14Q3.txt	NO_target_PT
103942891	1	CONSTIPATION	INDI14Q3.txt	NO_target_PT
103943621	1	PRODUCT USED FOR UNKNOWN INDICATION	INDI14Q3.txt	NO_target_PT
103955871	1	CONSTIPATION	INDI14Q3.txt	NO_target_PT
103955881	1	CONSTIPATION	INDI14Q3.txt	NO_target_PT
103957791	1	PRODUCT USED FOR UNKNOWN INDICATION	INDI14Q3.txt	NO_target_PT
103965622	1	BOWEL PREPARATION	INDI14Q3.txt	NO_target_PT
103973531	1	PRODUCT USED FOR UNKNOWN INDICATION	INDI14Q3.txt	NO_target_PT
103986941	1	PRODUCT USED FOR UNKNOWN INDICATION	INDI14Q3.txt	NO_target_PT
103992701	1	CONSTIPATION	INDI14Q3.txt	NO_target_PT
103992741	1	IMPAIRED GASTRIC EMPTYING	INDI14Q3.txt	NO_target_PT
103992741	2	ILEUS PARALYTIC	INDI14Q3.txt	NO_target_PT
103992741	3	CONSTIPATION	INDI14Q3.txt	NO_target_PT
103993692	1	PRODUCT USED FOR UNKNOWN INDICATION	INDI14Q3.txt	NO_target_PT
103993761	1	PRODUCT USED FOR UNKNOWN INDICATION	INDI14Q3.txt	NO_target_PT
103995261	1	PRODUCT USED FOR UNKNOWN INDICATION	INDI14Q3.txt	NO_target_PT
103998021	1	PRODUCT USED FOR UNKNOWN INDICATION	INDI14Q3.txt	NO_target_PT
103998201	1	CONSTIPATION	INDI14Q3.txt	NO_target_PT
103999771	1	PRODUCT USED FOR UNKNOWN INDICATION	INDI14Q3.txt	NO_target_PT
103999771	2	DIABETES MELLITUS	INDI14Q3.txt	NO_target_PT
103999771	3	PRODUCT USED FOR UNKNOWN INDICATION	INDI14Q3.txt	NO_target_PT
104000541	1	PRODUCT USED FOR UNKNOWN INDICATION	INDI14Q3.txt	NO_target_PT
104001941	1	CONSTIPATION	INDI14Q3.txt	NO_target_PT
104001941	3	GASTROOESOPHAGEAL REFLUX DISEASE	INDI14Q3.txt	NO_target_PT
104001941	4	PRODUCT USED FOR UNKNOWN INDICATION	INDI14Q3.txt	NO_target_PT
104001941	5	PRODUCT USED FOR UNKNOWN INDICATION	INDI14Q3.txt	NO_target_PT
104003713	1	CONSTIPATION	INDI14Q3.txt	NO_target_PT
104003713	3	PRODUCT USED FOR UNKNOWN INDICATION	INDI14Q3.txt	NO_target_PT
104003713	4	PRODUCT USED FOR UNKNOWN INDICATION	INDI14Q3.txt	NO_target_PT
104003713	5	PRODUCT USED FOR UNKNOWN INDICATION	INDI14Q3.txt	NO_target_PT
104003713	6	PRODUCT USED FOR UNKNOWN INDICATION	INDI14Q3.txt	NO_target_PT
104003713	7	PRODUCT USED FOR UNKNOWN INDICATION	INDI14Q3.txt	NO_target_PT
104003713	8	PRODUCT USED FOR UNKNOWN INDICATION	INDI14Q3.txt	NO_target_PT
104020821	1	CONSTIPATION	INDI14Q3.txt	NO_target_PT
104020871	1	PRODUCT USED FOR UNKNOWN INDICATION	INDI14Q3.txt	NO_target_PT
104024741	1	CONSTIPATION	INDI14Q3.txt	NO_target_PT
104026161	1	PRODUCT USED FOR UNKNOWN INDICATION	INDI14Q3.txt	NO_target_PT
104026242	1	CONSTIPATION	INDI14Q4.txt	NO_target_PT
104026242	2	MIGRAINE	INDI14Q4.txt	NO_target_PT
104026242	3	OSTEOARTHRITIS	INDI14Q4.txt	NO_target_PT
104026242	4	INTERVERTEBRAL DISC DEGENERATION	INDI14Q4.txt	NO_target_PT
104029251	1	PRODUCT USED FOR UNKNOWN INDICATION	INDI14Q3.txt	NO_target_PT
104030051	1	PRODUCT USED FOR UNKNOWN INDICATION	INDI14Q3.txt	NO_target_PT
104030071	1	CONSTIPATION	INDI14Q3.txt	NO_target_PT
104030071	2	CEREBROVASCULAR ACCIDENT	INDI14Q3.txt	NO_target_PT
104032191	1	CONSTIPATION	INDI14Q3.txt	NO_target_PT
104032191	2	PRODUCT USED FOR UNKNOWN INDICATION	INDI14Q3.txt	NO_target_PT
104032191	3	PRODUCT USED FOR UNKNOWN INDICATION	INDI14Q3.txt	NO_target_PT
104032191	4	PRODUCT USED FOR UNKNOWN INDICATION	INDI14Q3.txt	NO_target_PT
104032191	5	PRODUCT USED FOR UNKNOWN INDICATION	INDI14Q3.txt	NO_target_PT
104035552	1	PRODUCT USED FOR UNKNOWN INDICATION	INDI14Q4.txt	NO_target_PT
104035552	2	CONSTIPATION	INDI14Q4.txt	NO_target_PT
104035552	3	PRODUCT USED FOR UNKNOWN INDICATION	INDI14Q4.txt	NO_target_PT
104035552	4	PRODUCT USED FOR UNKNOWN INDICATION	INDI14Q4.txt	NO_target_PT
104035552	5	PRODUCT USED FOR UNKNOWN INDICATION	INDI14Q4.txt	NO_target_PT
104035552	6	PRODUCT USED FOR UNKNOWN INDICATION	INDI14Q4.txt	NO_target_PT
104035552	7	PRODUCT USED FOR UNKNOWN INDICATION	INDI14Q4.txt	NO_target_PT
104036241	1	PRODUCT USED FOR UNKNOWN INDICATION	INDI14Q3.txt	NO_target_PT
104037081	1	PRODUCT USED FOR UNKNOWN INDICATION	INDI14Q3.txt	NO_target_PT
104037091	1	PRODUCT USED FOR UNKNOWN INDICATION	INDI14Q3.txt	NO_target_PT
104038001	1	INFREQUENT BOWEL MOVEMENTS	INDI14Q3.txt	NO_target_PT
104038021	1	PRODUCT USED FOR UNKNOWN INDICATION	INDI14Q3.txt	NO_target_PT
104038671	1	PRODUCT USED FOR UNKNOWN INDICATION	INDI14Q3.txt	NO_target_PT
104046791	1	PRODUCT USED FOR UNKNOWN INDICATION	INDI14Q3.txt	NO_target_PT
104046861	1	PRODUCT USED FOR UNKNOWN INDICATION	INDI14Q3.txt	NO_target_PT
104046881	1	PRODUCT USED FOR UNKNOWN INDICATION	INDI14Q3.txt	NO_target_PT
104046921	1	COLONOSCOPY	INDI14Q3.txt	NO_target_PT
104046921	2	COLONOSCOPY	INDI14Q3.txt	NO_target_PT
104052922	1	CONSTIPATION	INDI14Q3.txt	NO_target_PT
104052922	2	DIABETES MELLITUS	INDI14Q3.txt	NO_target_PT
104057721	1	CONSTIPATION	INDI14Q3.txt	NO_target_PT
104057791	1	CONSTIPATION	INDI14Q3.txt	NO_target_PT
104059721	1	CONSTIPATION	INDI14Q3.txt	NO_target_PT
104060731	1	PRODUCT USED FOR UNKNOWN INDICATION	INDI14Q3.txt	NO_target_PT
104060782	1	CONSTIPATION	INDI14Q4.txt	NO_target_PT
104060782	2	PRODUCT USED FOR UNKNOWN INDICATION	INDI14Q4.txt	NO_target_PT
104060782	3	PRODUCT USED FOR UNKNOWN INDICATION	INDI14Q4.txt	NO_target_PT
104060782	4	PRODUCT USED FOR UNKNOWN INDICATION	INDI14Q4.txt	NO_target_PT
104060782	5	PRODUCT USED FOR UNKNOWN INDICATION	INDI14Q4.txt	NO_target_PT
104060782	6	PRODUCT USED FOR UNKNOWN INDICATION	INDI14Q4.txt	NO_target_PT
104060782	7	PRODUCT USED FOR UNKNOWN INDICATION	INDI14Q4.txt	NO_target_PT
104060782	8	PRODUCT USED FOR UNKNOWN INDICATION	INDI14Q4.txt	NO_target_PT
104060782	9	PRODUCT USED FOR UNKNOWN INDICATION	INDI14Q4.txt	NO_target_PT
104060811	1	PRODUCT USED FOR UNKNOWN INDICATION	INDI14Q3.txt	NO_target_PT
104060831	1	PRODUCT USED FOR UNKNOWN INDICATION	INDI14Q3.txt	NO_target_PT
104062281	1	PRODUCT USED FOR UNKNOWN INDICATION	INDI14Q3.txt	NO_target_PT
104062341	1	PRODUCT USED FOR UNKNOWN INDICATION	INDI14Q3.txt	NO_target_PT
104062351	1	PRODUCT USED FOR UNKNOWN INDICATION	INDI14Q3.txt	NO_target_PT
104066151	1	PRODUCT USED FOR UNKNOWN INDICATION	INDI14Q3.txt	NO_target_PT
104066251	1	PRODUCT USED FOR UNKNOWN INDICATION	INDI14Q3.txt	NO_target_PT
104072221	1	PRODUCT USED FOR UNKNOWN INDICATION	INDI14Q3.txt	NO_target_PT
104073111	1	PRODUCT USED FOR UNKNOWN INDICATION	INDI14Q3.txt	NO_target_PT
104073121	1	CONSTIPATION	INDI14Q3.txt	NO_target_PT
104073121	2	PRODUCT USED FOR UNKNOWN INDICATION	INDI14Q3.txt	NO_target_PT
104073121	3	PRODUCT USED FOR UNKNOWN INDICATION	INDI14Q3.txt	NO_target_PT
104074992	1	CONSTIPATION	INDI14Q3.txt	NO_target_PT
104078311	1	PRODUCT USED FOR UNKNOWN INDICATION	INDI14Q3.txt	NO_target_PT
104078311	2	PRODUCT USED FOR UNKNOWN INDICATION	INDI14Q3.txt	NO_target_PT
104079331	1	CONSTIPATION	INDI14Q3.txt	NO_target_PT
104084561	1	PRODUCT USED FOR UNKNOWN INDICATION	INDI14Q3.txt	NO_target_PT
104084571	1	PRODUCT USED FOR UNKNOWN INDICATION	INDI14Q3.txt	NO_target_PT
104087871	1	PRODUCT USED FOR UNKNOWN INDICATION	INDI14Q3.txt	NO_target_PT
104092441	1	PRODUCT USED FOR UNKNOWN INDICATION	INDI14Q3.txt	NO_target_PT
104092602	1	BOWEL PREPARATION	INDI14Q3.txt	NO_target_PT
104093251	1	PRODUCT USED FOR UNKNOWN INDICATION	INDI14Q3.txt	NO_target_PT
104094481	1	PRODUCT USED FOR UNKNOWN INDICATION	INDI14Q3.txt	NO_target_PT
104094491	1	FAECALOMA	INDI14Q3.txt	NO_target_PT
104095351	1	PRODUCT USED FOR UNKNOWN INDICATION	INDI14Q3.txt	NO_target_PT
104095371	1	PRODUCT USED FOR UNKNOWN INDICATION	INDI14Q3.txt	NO_target_PT
104096971	1	PRODUCT USED FOR UNKNOWN INDICATION	INDI14Q3.txt	NO_target_PT
104098041	1	PRODUCT USED FOR UNKNOWN INDICATION	INDI14Q3.txt	NO_target_PT
104098141	1	PRODUCT USED FOR UNKNOWN INDICATION	INDI14Q3.txt	NO_target_PT
104099431	1	CONSTIPATION	INDI14Q3.txt	NO_target_PT
104099462	1	CONSTIPATION	INDI14Q4.txt	NO_target_PT
104099462	2	NEUROPATHY PERIPHERAL	INDI14Q4.txt	NO_target_PT
104099462	3	ATRIAL FIBRILLATION	INDI14Q4.txt	NO_target_PT
104099462	4	BACK DISORDER	INDI14Q4.txt	NO_target_PT
104099462	5	BACK DISORDER	INDI14Q4.txt	NO_target_PT
104099462	6	GASTROOESOPHAGEAL REFLUX DISEASE	INDI14Q4.txt	NO_target_PT
104099481	1	PRODUCT USED FOR UNKNOWN INDICATION	INDI14Q3.txt	NO_target_PT
104099501	1	PRODUCT USED FOR UNKNOWN INDICATION	INDI14Q3.txt	NO_target_PT
104100711	1	CONSTIPATION	INDI14Q3.txt	NO_target_PT
[truncated: 63,258 more rows]
