# Supplementary material for: Oral bowel cleansers and ischemic colitis risk: A real-world disproportionality analysis
Source: PLoS One. 2025 Sep 29;20(9):e0332345. doi: 10.1371/journal.pone.0332345 (PMC12478960; doi:10.1371/journal.pone.0332345)
Supplement: S2 Data — (ZIP) [file pone.0332345.s009.zip › DATA/reac.csv]

PT	PT_in_FAERS	primaryid	FILE	PTNAME
NO_target_PT	NAUSEA	100044421	REAC14Q1.txt	NO_target_PT
NO_target_PT	DRUG INEFFECTIVE	100046102	REAC14Q2.txt	NO_target_PT
NO_target_PT	OFF LABEL USE	100046102	REAC14Q2.txt	NO_target_PT
NO_target_PT	PRODUCT PHYSICAL ISSUE	100046561	REAC14Q1.txt	NO_target_PT
NO_target_PT	PRODUCT SOLUBILITY ABNORMAL	100046561	REAC14Q1.txt	NO_target_PT
NO_target_PT	PRODUCT ODOUR ABNORMAL	100048602	REAC14Q2.txt	NO_target_PT
NO_target_PT	PRODUCT SOLUBILITY ABNORMAL	100048602	REAC14Q2.txt	NO_target_PT
NO_target_PT	PRODUCT TASTE ABNORMAL	100048602	REAC14Q2.txt	NO_target_PT
NO_target_PT	THERAPEUTIC RESPONSE CHANGED	100048602	REAC14Q2.txt	NO_target_PT
NO_target_PT	CYSTITIS	100064461	REAC14Q1.txt	NO_target_PT
NO_target_PT	DEVELOPMENTAL DELAY	100064461	REAC14Q1.txt	NO_target_PT
NO_target_PT	ENCOPRESIS	100064461	REAC14Q1.txt	NO_target_PT
NO_target_PT	DRUG INEFFECTIVE	100074612	REAC14Q2.txt	NO_target_PT
NO_target_PT	DRUG INEFFECTIVE	100080591	REAC14Q1.txt	NO_target_PT
NO_target_PT	OFF LABEL USE	100080591	REAC14Q1.txt	NO_target_PT
NO_target_PT	DIARRHOEA	100083721	REAC14Q1.txt	NO_target_PT
NO_target_PT	DRUG INEFFECTIVE	100087471	REAC14Q1.txt	NO_target_PT
NO_target_PT	MUSCLE SPASMS	100087471	REAC14Q1.txt	NO_target_PT
NO_target_PT	CHOKING	100091851	REAC14Q1.txt	NO_target_PT
NO_target_PT	PRODUCT SOLUBILITY ABNORMAL	100091851	REAC14Q1.txt	NO_target_PT
NO_target_PT	DRUG INEFFECTIVE	100106651	REAC14Q1.txt	NO_target_PT
NO_target_PT	BLOOD GLUCOSE	100116751	REAC14Q1.txt	NO_target_PT
NO_target_PT	DRUG INEFFECTIVE	100119151	REAC14Q1.txt	NO_target_PT
NO_target_PT	ABDOMINAL DISTENSION	100124711	REAC14Q1.txt	NO_target_PT
NO_target_PT	ABDOMINAL PAIN UPPER	100124711	REAC14Q1.txt	NO_target_PT
NO_target_PT	FLATULENCE	100124711	REAC14Q1.txt	NO_target_PT
NO_target_PT	PRODUCT QUALITY ISSUE	100127072	REAC14Q2.txt	NO_target_PT
NO_target_PT	DRUG INEFFECTIVE	100127571	REAC14Q1.txt	NO_target_PT
NO_target_PT	FAECES PALE	100145161	REAC14Q1.txt	NO_target_PT
NO_target_PT	DYSPEPSIA	100145451	REAC14Q1.txt	NO_target_PT
NO_target_PT	OFF LABEL USE	100146721	REAC14Q1.txt	NO_target_PT
NO_target_PT	DRUG INEFFECTIVE	100147771	REAC14Q1.txt	NO_target_PT
NO_target_PT	ABDOMINAL DISTENSION	100158291	REAC14Q1.txt	NO_target_PT
NO_target_PT	ABDOMINAL PAIN UPPER	100158291	REAC14Q1.txt	NO_target_PT
NO_target_PT	PAIN	100158291	REAC14Q1.txt	NO_target_PT
NO_target_PT	DRUG INEFFECTIVE	100160761	REAC14Q1.txt	NO_target_PT
NO_target_PT	EYE PRURITUS	100163822	REAC14Q2.txt	NO_target_PT
NO_target_PT	LACRIMATION INCREASED	100163822	REAC14Q2.txt	NO_target_PT
NO_target_PT	ABNORMAL SENSATION IN EYE	100184461	REAC14Q1.txt	NO_target_PT
NO_target_PT	BLOOD CREATININE INCREASED	100184461	REAC14Q1.txt	NO_target_PT
NO_target_PT	DYSGEUSIA	100184461	REAC14Q1.txt	NO_target_PT
NO_target_PT	HYPERTENSION	100184461	REAC14Q1.txt	NO_target_PT
NO_target_PT	MENTAL IMPAIRMENT	100184461	REAC14Q1.txt	NO_target_PT
NO_target_PT	PRURITUS	100184461	REAC14Q1.txt	NO_target_PT
NO_target_PT	RENAL FAILURE	100184461	REAC14Q1.txt	NO_target_PT
NO_target_PT	RHINORRHOEA	100184461	REAC14Q1.txt	NO_target_PT
NO_target_PT	TINNITUS	100184461	REAC14Q1.txt	NO_target_PT
NO_target_PT	TREMOR	100184461	REAC14Q1.txt	NO_target_PT
NO_target_PT	VISION BLURRED	100184461	REAC14Q1.txt	NO_target_PT
NO_target_PT	HAEMATOCHEZIA	100188871	REAC14Q1.txt	NO_target_PT
NO_target_PT	PRODUCT PHYSICAL ISSUE	100188871	REAC14Q1.txt	NO_target_PT
NO_target_PT	DRUG INEFFECTIVE	100189121	REAC14Q1.txt	NO_target_PT
NO_target_PT	OVERDOSE	100189521	REAC14Q1.txt	NO_target_PT
NO_target_PT	OFF LABEL USE	100191121	REAC14Q1.txt	NO_target_PT
NO_target_PT	DRUG INEFFECTIVE	100191881	REAC14Q1.txt	NO_target_PT
NO_target_PT	PAIN	100192091	REAC14Q1.txt	NO_target_PT
NO_target_PT	DRUG INEFFECTIVE	100192271	REAC14Q1.txt	NO_target_PT
NO_target_PT	DIARRHOEA	100193091	REAC14Q1.txt	NO_target_PT
NO_target_PT	OFF LABEL USE	100193601	REAC14Q1.txt	NO_target_PT
NO_target_PT	ABDOMINAL PAIN UPPER	100209091	REAC14Q1.txt	NO_target_PT
NO_target_PT	FLATULENCE	100209091	REAC14Q1.txt	NO_target_PT
NO_target_PT	DRUG INEFFECTIVE	100214701	REAC14Q1.txt	NO_target_PT
NO_target_PT	DIZZINESS	100215191	REAC14Q1.txt	NO_target_PT
NO_target_PT	DRUG INEFFECTIVE	100215191	REAC14Q1.txt	NO_target_PT
NO_target_PT	FEELING COLD	100215191	REAC14Q1.txt	NO_target_PT
NO_target_PT	NAUSEA	100215191	REAC14Q1.txt	NO_target_PT
NO_target_PT	SYNCOPE	100215191	REAC14Q1.txt	NO_target_PT
NO_target_PT	DRUG INEFFECTIVE	100215591	REAC14Q1.txt	NO_target_PT
NO_target_PT	FLATULENCE	100215591	REAC14Q1.txt	NO_target_PT
NO_target_PT	PRODUCT PHYSICAL ISSUE	100219141	REAC14Q1.txt	NO_target_PT
NO_target_PT	DEHYDRATION	100220491	REAC13Q4.txt	NO_target_PT
NO_target_PT	SHOCK	100220491	REAC13Q4.txt	NO_target_PT
NO_target_PT	SLOW RESPONSE TO STIMULI	100220491	REAC13Q4.txt	NO_target_PT
NO_target_PT	SYNCOPE	100220491	REAC13Q4.txt	NO_target_PT
NO_target_PT	OFF LABEL USE	100220902	REAC14Q1.txt	NO_target_PT
NO_target_PT	OVERDOSE	100220902	REAC14Q1.txt	NO_target_PT
NO_target_PT	ABDOMINAL DISTENSION	100220992	REAC14Q2.txt	NO_target_PT
NO_target_PT	ABDOMINAL PAIN UPPER	100220992	REAC14Q2.txt	NO_target_PT
NO_target_PT	DRUG INEFFECTIVE	100220992	REAC14Q2.txt	NO_target_PT
NO_target_PT	INCORRECT DOSE ADMINISTERED	100220992	REAC14Q2.txt	NO_target_PT
NO_target_PT	OFF LABEL USE	100220992	REAC14Q2.txt	NO_target_PT
NO_target_PT	PAIN	100220992	REAC14Q2.txt	NO_target_PT
NO_target_PT	DRY MOUTH	100222241	REAC14Q1.txt	NO_target_PT
NO_target_PT	UNDERDOSE	100222241	REAC14Q1.txt	NO_target_PT
NO_target_PT	DRUG INEFFECTIVE	100222571	REAC14Q1.txt	NO_target_PT
NO_target_PT	HEADACHE	100224661	REAC14Q1.txt	NO_target_PT
NO_target_PT	ABDOMINAL PAIN	100237381	REAC14Q1.txt	NO_target_PT
NO_target_PT	BLADDER PAIN	100237381	REAC14Q1.txt	NO_target_PT
NO_target_PT	DYSURIA	100237381	REAC14Q1.txt	NO_target_PT
NO_target_PT	MUSCLE SPASMS	100237381	REAC14Q1.txt	NO_target_PT
NO_target_PT	DRUG INEFFECTIVE	100240701	REAC14Q1.txt	NO_target_PT
NO_target_PT	DIARRHOEA	100242991	REAC14Q1.txt	NO_target_PT
NO_target_PT	DRUG INEFFECTIVE	100243471	REAC14Q1.txt	NO_target_PT
NO_target_PT	APPENDIX CANCER	100243592	REAC14Q3.txt	NO_target_PT
NO_target_PT	FLATULENCE	100243592	REAC14Q3.txt	NO_target_PT
NO_target_PT	DIARRHOEA	100243631	REAC14Q1.txt	NO_target_PT
NO_target_PT	ABDOMINAL DISTENSION	100243801	REAC14Q1.txt	NO_target_PT
NO_target_PT	ALOPECIA	100243991	REAC14Q1.txt	NO_target_PT
NO_target_PT	DRUG INEFFECTIVE	100245022	REAC14Q1.txt	NO_target_PT
NO_target_PT	DRUG INEFFECTIVE	100245681	REAC14Q1.txt	NO_target_PT
NO_target_PT	DRUG INEFFECTIVE	100246521	REAC14Q1.txt	NO_target_PT
NO_target_PT	OFF LABEL USE	100246621	REAC14Q1.txt	NO_target_PT
NO_target_PT	DRUG INEFFECTIVE	100247642	REAC14Q3.txt	NO_target_PT
NO_target_PT	FAECES SOFT	100247642	REAC14Q3.txt	NO_target_PT
NO_target_PT	DIARRHOEA	100247911	REAC14Q1.txt	NO_target_PT
NO_target_PT	GLOSSODYNIA	100250521	REAC14Q1.txt	NO_target_PT
NO_target_PT	STOMATITIS	100250521	REAC14Q1.txt	NO_target_PT
NO_target_PT	TONGUE DISCOLOURATION	100250521	REAC14Q1.txt	NO_target_PT
NO_target_PT	DIARRHOEA	100254121	REAC14Q1.txt	NO_target_PT
NO_target_PT	OFF LABEL USE	100256571	REAC14Q1.txt	NO_target_PT
NO_target_PT	PRODUCT QUALITY ISSUE	100257811	REAC14Q1.txt	NO_target_PT
NO_target_PT	UNDERDOSE	100257811	REAC14Q1.txt	NO_target_PT
NO_target_PT	OFF LABEL USE	100258171	REAC14Q1.txt	NO_target_PT
NO_target_PT	PRODUCT QUALITY ISSUE	100258171	REAC14Q1.txt	NO_target_PT
NO_target_PT	ABDOMINAL DISCOMFORT	100258731	REAC14Q1.txt	NO_target_PT
NO_target_PT	PRURITUS	100272091	REAC14Q1.txt	NO_target_PT
NO_target_PT	RASH MACULO-PAPULAR	100272091	REAC14Q1.txt	NO_target_PT
NO_target_PT	SWELLING	100272091	REAC14Q1.txt	NO_target_PT
NO_target_PT	VULVOVAGINAL PRURITUS	100281221	REAC14Q1.txt	NO_target_PT
NO_target_PT	DIARRHOEA	100281281	REAC14Q1.txt	NO_target_PT
NO_target_PT	OFF LABEL USE	100281291	REAC14Q1.txt	NO_target_PT
NO_target_PT	PRODUCT QUALITY ISSUE	100281291	REAC14Q1.txt	NO_target_PT
NO_target_PT	DRUG INEFFECTIVE	100281351	REAC14Q1.txt	NO_target_PT
NO_target_PT	FREQUENT BOWEL MOVEMENTS	100281661	REAC14Q1.txt	NO_target_PT
NO_target_PT	PRODUCT QUALITY ISSUE	100281661	REAC14Q1.txt	NO_target_PT
NO_target_PT	DRUG INEFFECTIVE	100281931	REAC14Q1.txt	NO_target_PT
NO_target_PT	DRUG INEFFECTIVE	100282691	REAC14Q1.txt	NO_target_PT
NO_target_PT	UNDERDOSE	100282691	REAC14Q1.txt	NO_target_PT
NO_target_PT	PRODUCT QUALITY ISSUE	100282751	REAC14Q1.txt	NO_target_PT
NO_target_PT	POLLAKIURIA	100282761	REAC14Q1.txt	NO_target_PT
NO_target_PT	PRODUCT QUALITY ISSUE	100283601	REAC14Q1.txt	NO_target_PT
NO_target_PT	NASOPHARYNGITIS	100283921	REAC14Q1.txt	NO_target_PT
NO_target_PT	NAUSEA	100283921	REAC14Q1.txt	NO_target_PT
NO_target_PT	RECTAL HAEMORRHAGE	100283921	REAC14Q1.txt	NO_target_PT
NO_target_PT	DRUG INEFFECTIVE	100285081	REAC14Q1.txt	NO_target_PT
NO_target_PT	PRODUCT QUALITY ISSUE	100285651	REAC14Q1.txt	NO_target_PT
NO_target_PT	UNDERDOSE	100285651	REAC14Q1.txt	NO_target_PT
NO_target_PT	OFF LABEL USE	100286541	REAC14Q1.txt	NO_target_PT
NO_target_PT	PRODUCT QUALITY ISSUE	100286541	REAC14Q1.txt	NO_target_PT
NO_target_PT	RASH	100287961	REAC14Q1.txt	NO_target_PT
NO_target_PT	OFF LABEL USE	100288611	REAC14Q1.txt	NO_target_PT
NO_target_PT	ABDOMINAL DISTENSION	100295672	REAC14Q2.txt	NO_target_PT
NO_target_PT	FEELING ABNORMAL	100295672	REAC14Q2.txt	NO_target_PT
NO_target_PT	FEELING COLD	100295672	REAC14Q2.txt	NO_target_PT
NO_target_PT	UNEVALUABLE EVENT	100295672	REAC14Q2.txt	NO_target_PT
NO_target_PT	DRUG INEFFECTIVE	100296531	REAC14Q1.txt	NO_target_PT
NO_target_PT	DRUG INEFFECTIVE	100296641	REAC14Q1.txt	NO_target_PT
NO_target_PT	OVERDOSE	100296641	REAC14Q1.txt	NO_target_PT
NO_target_PT	DIZZINESS	100296731	REAC14Q1.txt	NO_target_PT
NO_target_PT	ABDOMINAL PAIN UPPER	100296801	REAC14Q1.txt	NO_target_PT
NO_target_PT	ASTHENIA	100296801	REAC14Q1.txt	NO_target_PT
NO_target_PT	DEHYDRATION	100296801	REAC14Q1.txt	NO_target_PT
NO_target_PT	DIZZINESS	100296801	REAC14Q1.txt	NO_target_PT
NO_target_PT	HYPERHIDROSIS	100296801	REAC14Q1.txt	NO_target_PT
NO_target_PT	MALAISE	100296801	REAC14Q1.txt	NO_target_PT
NO_target_PT	MUSCLE SPASMS	100296801	REAC14Q1.txt	NO_target_PT
NO_target_PT	NAUSEA	100296801	REAC14Q1.txt	NO_target_PT
NO_target_PT	RECTAL HAEMORRHAGE	100296801	REAC14Q1.txt	NO_target_PT
NO_target_PT	CHROMATURIA	100317171	REAC14Q1.txt	NO_target_PT
NO_target_PT	OVERDOSE	100317171	REAC14Q1.txt	NO_target_PT
NO_target_PT	CONDITION AGGRAVATED	100317771	REAC14Q1.txt	NO_target_PT
NO_target_PT	THERAPEUTIC PRODUCT INEFFECTIVE	100317771	REAC14Q1.txt	NO_target_PT
NO_target_PT	DRUG INEFFECTIVE	100318441	REAC14Q1.txt	NO_target_PT
NO_target_PT	OVERDOSE	100318441	REAC14Q1.txt	NO_target_PT
NO_target_PT	UNEVALUABLE EVENT	100318441	REAC14Q1.txt	NO_target_PT
NO_target_PT	DRUG INEFFECTIVE	100318992	REAC14Q1.txt	NO_target_PT
NO_target_PT	DYSPEPSIA	100319192	REAC14Q2.txt	NO_target_PT
NO_target_PT	OFF LABEL USE	100319192	REAC14Q2.txt	NO_target_PT
NO_target_PT	DRUG INEFFECTIVE	100319381	REAC14Q1.txt	NO_target_PT
NO_target_PT	ABDOMINAL PAIN UPPER	100319401	REAC14Q1.txt	NO_target_PT
NO_target_PT	DRUG INEFFECTIVE	100319551	REAC14Q1.txt	NO_target_PT
NO_target_PT	HYPERTENSION	100321221	REAC14Q1.txt	NO_target_PT
NO_target_PT	OFF LABEL USE	100321891	REAC14Q1.txt	NO_target_PT
NO_target_PT	DRUG INEFFECTIVE	100322181	REAC14Q1.txt	NO_target_PT
NO_target_PT	DIARRHOEA	100322371	REAC14Q1.txt	NO_target_PT
NO_target_PT	DRUG INEFFECTIVE	100322371	REAC14Q1.txt	NO_target_PT
NO_target_PT	OFF LABEL USE	100322371	REAC14Q1.txt	NO_target_PT
NO_target_PT	CONDITION AGGRAVATED	100323881	REAC14Q1.txt	NO_target_PT
NO_target_PT	OFF LABEL USE	100323881	REAC14Q1.txt	NO_target_PT
NO_target_PT	OVERDOSE	100323881	REAC14Q1.txt	NO_target_PT
NO_target_PT	MUSCLE SPASMS	100324551	REAC14Q1.txt	NO_target_PT
NO_target_PT	OFF LABEL USE	100324551	REAC14Q1.txt	NO_target_PT
NO_target_PT	DRUG INEFFECTIVE	100324861	REAC14Q1.txt	NO_target_PT
NO_target_PT	DRUG INEFFECTIVE	100327931	REAC14Q1.txt	NO_target_PT
NO_target_PT	DRUG INEFFECTIVE FOR UNAPPROVED INDICATION	100329141	REAC14Q1.txt	NO_target_PT
NO_target_PT	OFF LABEL USE	100329141	REAC14Q1.txt	NO_target_PT
NO_target_PT	ANGINA PECTORIS	100329641	REAC14Q1.txt	NO_target_PT
NO_target_PT	ABDOMINAL DISCOMFORT	100330261	REAC14Q1.txt	NO_target_PT
NO_target_PT	ABDOMINAL PAIN	100330261	REAC14Q1.txt	NO_target_PT
NO_target_PT	OVERDOSE	100330261	REAC14Q1.txt	NO_target_PT
NO_target_PT	CONFUSIONAL STATE	100340981	REAC14Q1.txt	NO_target_PT
NO_target_PT	DEHYDRATION	100340981	REAC14Q1.txt	NO_target_PT
NO_target_PT	DYSPNOEA	100340981	REAC14Q1.txt	NO_target_PT
NO_target_PT	PYREXIA	100340981	REAC14Q1.txt	NO_target_PT
NO_target_PT	VOMITING	100340981	REAC14Q1.txt	NO_target_PT
NO_target_PT	CHILLS	100344391	REAC14Q1.txt	NO_target_PT
NO_target_PT	DIARRHOEA	100344391	REAC14Q1.txt	NO_target_PT
NO_target_PT	DIZZINESS	100344391	REAC14Q1.txt	NO_target_PT
NO_target_PT	FLATULENCE	100344391	REAC14Q1.txt	NO_target_PT
NO_target_PT	HEADACHE	100344391	REAC14Q1.txt	NO_target_PT
NO_target_PT	NAUSEA	100344391	REAC14Q1.txt	NO_target_PT
NO_target_PT	DRUG INEFFECTIVE	100346061	REAC14Q1.txt	NO_target_PT
NO_target_PT	ABNORMAL FAECES	100347151	REAC14Q1.txt	NO_target_PT
NO_target_PT	ALTERED STATE OF CONSCIOUSNESS	100349053	REAC14Q2.txt	NO_target_PT
NO_target_PT	ATRIAL FIBRILLATION	100349053	REAC14Q2.txt	NO_target_PT
NO_target_PT	CEREBRAL INFARCTION	100349053	REAC14Q2.txt	NO_target_PT
NO_target_PT	DEHYDRATION	100349053	REAC14Q2.txt	NO_target_PT
NO_target_PT	EMBOLIC STROKE	100349053	REAC14Q2.txt	NO_target_PT
NO_target_PT	HEMIPARESIS	100349053	REAC14Q2.txt	NO_target_PT
NO_target_PT	NEUROLOGIC NEGLECT SYNDROME	100349053	REAC14Q2.txt	NO_target_PT
NO_target_PT	PRURITUS	100349231	REAC14Q1.txt	NO_target_PT
NO_target_PT	DRUG INEFFECTIVE	100349741	REAC14Q1.txt	NO_target_PT
NO_target_PT	OFF LABEL USE	100349741	REAC14Q1.txt	NO_target_PT
NO_target_PT	DIZZINESS	100349921	REAC14Q1.txt	NO_target_PT
NO_target_PT	CONSTIPATION	100359341	REAC14Q1.txt	NO_target_PT
NO_target_PT	PRODUCT QUALITY ISSUE	100359341	REAC14Q1.txt	NO_target_PT
NO_target_PT	UNDERDOSE	100359341	REAC14Q1.txt	NO_target_PT
NO_target_PT	FLATULENCE	100359372	REAC14Q3.txt	NO_target_PT
NO_target_PT	OFF LABEL USE	100359372	REAC14Q3.txt	NO_target_PT
NO_target_PT	DRUG INEFFECTIVE	100359871	REAC14Q1.txt	NO_target_PT
NO_target_PT	PRODUCT QUALITY ISSUE	100359881	REAC14Q1.txt	NO_target_PT
NO_target_PT	UNDERDOSE	100359881	REAC14Q1.txt	NO_target_PT
NO_target_PT	PRODUCT QUALITY ISSUE	100360741	REAC14Q1.txt	NO_target_PT
NO_target_PT	PRODUCT QUALITY ISSUE	100361141	REAC14Q1.txt	NO_target_PT
NO_target_PT	ABDOMINAL PAIN	100361571	REAC14Q1.txt	NO_target_PT
NO_target_PT	MUSCLE SPASMS	100361571	REAC14Q1.txt	NO_target_PT
NO_target_PT	RASH PRURITIC	100362531	REAC14Q1.txt	NO_target_PT
NO_target_PT	OFF LABEL USE	100362681	REAC14Q1.txt	NO_target_PT
NO_target_PT	OFF LABEL USE	100362901	REAC14Q1.txt	NO_target_PT
NO_target_PT	PRODUCT PACKAGING ISSUE	100362901	REAC14Q1.txt	NO_target_PT
NO_target_PT	OFF LABEL USE	100374632	REAC14Q2.txt	NO_target_PT
NO_target_PT	ABDOMINAL DISTENSION	100375861	REAC14Q1.txt	NO_target_PT
NO_target_PT	DIARRHOEA	100378281	REAC14Q1.txt	NO_target_PT
NO_target_PT	DRUG INEFFECTIVE	100378281	REAC14Q1.txt	NO_target_PT
NO_target_PT	FAECES HARD	100380292	REAC14Q3.txt	NO_target_PT
NO_target_PT	HAEMORRHAGE	100380292	REAC14Q3.txt	NO_target_PT
NO_target_PT	OFF LABEL USE	100384431	REAC14Q1.txt	NO_target_PT
NO_target_PT	VAGINAL DISCHARGE	100389702	REAC14Q2.txt	NO_target_PT
NO_target_PT	PRODUCT ODOUR ABNORMAL	100391771	REAC14Q1.txt	NO_target_PT
NO_target_PT	PRODUCT TASTE ABNORMAL	100391771	REAC14Q1.txt	NO_target_PT
NO_target_PT	RASH	100394651	REAC14Q1.txt	NO_target_PT
NO_target_PT	OFF LABEL USE	100395101	REAC14Q1.txt	NO_target_PT
NO_target_PT	OFF LABEL USE	100398492	REAC14Q2.txt	NO_target_PT
NO_target_PT	PRODUCT QUALITY ISSUE	100398492	REAC14Q2.txt	NO_target_PT
NO_target_PT	RASH	100407121	REAC14Q1.txt	NO_target_PT
NO_target_PT	URTICARIA	100407121	REAC14Q1.txt	NO_target_PT
NO_target_PT	DRUG INEFFECTIVE	100412071	REAC14Q1.txt	NO_target_PT
NO_target_PT	OFF LABEL USE	100412071	REAC14Q1.txt	NO_target_PT
NO_target_PT	DRUG INEFFECTIVE	100412091	REAC14Q1.txt	NO_target_PT
NO_target_PT	FLATULENCE	100412221	REAC14Q1.txt	NO_target_PT
NO_target_PT	DRUG INEFFECTIVE	100416231	REAC14Q1.txt	NO_target_PT
NO_target_PT	OFF LABEL USE	100416751	REAC14Q1.txt	NO_target_PT
NO_target_PT	DRUG INEFFECTIVE	100416771	REAC14Q1.txt	NO_target_PT
NO_target_PT	UNDERDOSE	100416771	REAC14Q1.txt	NO_target_PT
NO_target_PT	DRUG INEFFECTIVE	100422631	REAC14Q1.txt	NO_target_PT
NO_target_PT	DISCOMFORT	100423031	REAC14Q1.txt	NO_target_PT
NO_target_PT	DRUG INEFFECTIVE	100423031	REAC14Q1.txt	NO_target_PT
NO_target_PT	OFF LABEL USE	100423031	REAC14Q1.txt	NO_target_PT
NO_target_PT	DRUG INEFFECTIVE	100423431	REAC14Q1.txt	NO_target_PT
NO_target_PT	DRUG INEFFECTIVE	100423611	REAC14Q1.txt	NO_target_PT
NO_target_PT	DRUG INEFFECTIVE	100425671	REAC14Q1.txt	NO_target_PT
NO_target_PT	DRUG INEFFECTIVE	100425931	REAC14Q1.txt	NO_target_PT
NO_target_PT	UNEVALUABLE EVENT	100425931	REAC14Q1.txt	NO_target_PT
NO_target_PT	DIARRHOEA	100437192	REAC14Q2.txt	NO_target_PT
NO_target_PT	DRUG INEFFECTIVE	100437192	REAC14Q2.txt	NO_target_PT
NO_target_PT	DRUG INEFFECTIVE	100437451	REAC14Q1.txt	NO_target_PT
NO_target_PT	DRUG INEFFECTIVE	100438361	REAC14Q1.txt	NO_target_PT
NO_target_PT	ACCIDENTAL OVERDOSE	100450242	REAC14Q3.txt	NO_target_PT
NO_target_PT	DRUG INEFFECTIVE	100450242	REAC14Q3.txt	NO_target_PT
NO_target_PT	MALAISE	100450982	REAC14Q2.txt	NO_target_PT
NO_target_PT	PRODUCT ODOUR ABNORMAL	100450982	REAC14Q2.txt	NO_target_PT
NO_target_PT	UNDERDOSE	100450982	REAC14Q2.txt	NO_target_PT
NO_target_PT	VOMITING	100450982	REAC14Q2.txt	NO_target_PT
NO_target_PT	DRUG INEFFECTIVE	100451811	REAC14Q1.txt	NO_target_PT
NO_target_PT	OVERDOSE	100451811	REAC14Q1.txt	NO_target_PT
NO_target_PT	DEATH	100456781	REAC14Q1.txt	NO_target_PT
NO_target_PT	DRUG INEFFECTIVE	100458421	REAC14Q1.txt	NO_target_PT
NO_target_PT	NAUSEA	100476961	REAC14Q1.txt	NO_target_PT
NO_target_PT	OFF LABEL USE	100476961	REAC14Q1.txt	NO_target_PT
NO_target_PT	OFF LABEL USE	100477222	REAC14Q2.txt	NO_target_PT
NO_target_PT	PRODUCT ODOUR ABNORMAL	100477222	REAC14Q2.txt	NO_target_PT
NO_target_PT	DIARRHOEA	100501811	REAC14Q2.txt	NO_target_PT
NO_target_PT	PRODUCT QUALITY ISSUE	100505001	REAC14Q2.txt	NO_target_PT
NO_target_PT	UNDERDOSE	100505001	REAC14Q2.txt	NO_target_PT
NO_target_PT	PRODUCT QUALITY ISSUE	100507901	REAC14Q2.txt	NO_target_PT
NO_target_PT	DRUG INEFFECTIVE	100510171	REAC14Q2.txt	NO_target_PT
NO_target_PT	FLATULENCE	100510171	REAC14Q2.txt	NO_target_PT
NO_target_PT	DIZZINESS	100511701	REAC14Q2.txt	NO_target_PT
NO_target_PT	NAUSEA	100511701	REAC14Q2.txt	NO_target_PT
NO_target_PT	OFF LABEL USE	100511701	REAC14Q2.txt	NO_target_PT
NO_target_PT	INCORRECT DOSE ADMINISTERED	100527822	REAC14Q2.txt	NO_target_PT
NO_target_PT	MALAISE	100527822	REAC14Q2.txt	NO_target_PT
NO_target_PT	OFF LABEL USE	100527822	REAC14Q2.txt	NO_target_PT
NO_target_PT	OVERDOSE	100527822	REAC14Q2.txt	NO_target_PT
NO_target_PT	PRODUCT TASTE ABNORMAL	100527822	REAC14Q2.txt	NO_target_PT
NO_target_PT	VOMITING	100527822	REAC14Q2.txt	NO_target_PT
NO_target_PT	OFF LABEL USE	100528552	REAC14Q2.txt	NO_target_PT
NO_target_PT	PRODUCT PHYSICAL ISSUE	100528552	REAC14Q2.txt	NO_target_PT
NO_target_PT	FLATULENCE	100530861	REAC14Q2.txt	NO_target_PT
NO_target_PT	DRUG INEFFECTIVE	100551671	REAC14Q2.txt	NO_target_PT
NO_target_PT	UNDERDOSE	100551671	REAC14Q2.txt	NO_target_PT
NO_target_PT	ABDOMINAL DISTENSION	100562851	REAC14Q2.txt	NO_target_PT
NO_target_PT	ABDOMINAL PAIN UPPER	100562851	REAC14Q2.txt	NO_target_PT
target_PT	COLITIS ISCHAEMIC	100563452	REAC14Q2.txt	target_PT
NO_target_PT	ABDOMINAL PAIN UPPER	100608971	REAC14Q2.txt	NO_target_PT
NO_target_PT	INTESTINAL RESECTION	100608971	REAC14Q2.txt	NO_target_PT
NO_target_PT	DISORIENTATION	100616651	REAC14Q2.txt	NO_target_PT
NO_target_PT	DIZZINESS	100616651	REAC14Q2.txt	NO_target_PT
NO_target_PT	FEELING OF BODY TEMPERATURE CHANGE	100616651	REAC14Q2.txt	NO_target_PT
NO_target_PT	HYPERHIDROSIS	100616651	REAC14Q2.txt	NO_target_PT
NO_target_PT	NERVOUS SYSTEM DISORDER	100616651	REAC14Q2.txt	NO_target_PT
NO_target_PT	POLLAKIURIA	100616651	REAC14Q2.txt	NO_target_PT
NO_target_PT	RASH	100616651	REAC14Q2.txt	NO_target_PT
NO_target_PT	WITHDRAWAL SYNDROME	100616651	REAC14Q2.txt	NO_target_PT
NO_target_PT	MUSCLE SPASMS	100621871	REAC14Q2.txt	NO_target_PT
NO_target_PT	PAIN	100621871	REAC14Q2.txt	NO_target_PT
NO_target_PT	BLOOD PRESSURE DECREASED	100641002	REAC14Q1.txt	NO_target_PT
NO_target_PT	DEHYDRATION	100641002	REAC14Q1.txt	NO_target_PT
NO_target_PT	HYPERHIDROSIS	100641002	REAC14Q1.txt	NO_target_PT
NO_target_PT	LOSS OF CONSCIOUSNESS	100641002	REAC14Q1.txt	NO_target_PT
NO_target_PT	MYALGIA	100641002	REAC14Q1.txt	NO_target_PT
NO_target_PT	PAIN IN EXTREMITY	100641002	REAC14Q1.txt	NO_target_PT
NO_target_PT	PRESYNCOPE	100641002	REAC14Q1.txt	NO_target_PT
NO_target_PT	ABDOMINAL PAIN	100641171	REAC14Q1.txt	NO_target_PT
NO_target_PT	BLADDER PAIN	100641171	REAC14Q1.txt	NO_target_PT
NO_target_PT	DYSURIA	100641171	REAC14Q1.txt	NO_target_PT
NO_target_PT	MUSCLE SPASMS	100641171	REAC14Q1.txt	NO_target_PT
NO_target_PT	CHEST DISCOMFORT	100644561	REAC14Q2.txt	NO_target_PT
NO_target_PT	HYPERTENSION	100644561	REAC14Q2.txt	NO_target_PT
NO_target_PT	RASH ERYTHEMATOUS	100644561	REAC14Q2.txt	NO_target_PT
NO_target_PT	SWOLLEN TONGUE	100644561	REAC14Q2.txt	NO_target_PT
NO_target_PT	TACHYCARDIA	100644561	REAC14Q2.txt	NO_target_PT
NO_target_PT	URTICARIA	100644561	REAC14Q2.txt	NO_target_PT
NO_target_PT	VENTRICULAR EXTRASYSTOLES	100644561	REAC14Q2.txt	NO_target_PT
NO_target_PT	DRUG INEFFECTIVE	100649431	REAC14Q2.txt	NO_target_PT
NO_target_PT	THROAT TIGHTNESS	100650911	REAC14Q2.txt	NO_target_PT
NO_target_PT	PRODUCT LABEL CONFUSION	100650921	REAC14Q2.txt	NO_target_PT
NO_target_PT	UNDERDOSE	100650921	REAC14Q2.txt	NO_target_PT
NO_target_PT	OFF LABEL USE	100662373	REAC14Q2.txt	NO_target_PT
NO_target_PT	PRODUCT TASTE ABNORMAL	100662373	REAC14Q2.txt	NO_target_PT
NO_target_PT	UNEVALUABLE EVENT	100662881	REAC14Q2.txt	NO_target_PT
NO_target_PT	ABDOMINAL DISCOMFORT	100664091	REAC14Q2.txt	NO_target_PT
NO_target_PT	ABNORMAL FAECES	100664091	REAC14Q2.txt	NO_target_PT
NO_target_PT	HAEMORRHOIDS	100664091	REAC14Q2.txt	NO_target_PT
NO_target_PT	DIARRHOEA	100664341	REAC14Q2.txt	NO_target_PT
NO_target_PT	UNDERDOSE	100664341	REAC14Q2.txt	NO_target_PT
NO_target_PT	DRUG INEFFECTIVE	100665111	REAC14Q2.txt	NO_target_PT
NO_target_PT	ANAL HAEMORRHAGE	100671773	REAC14Q3.txt	NO_target_PT
NO_target_PT	ASPHYXIA	100671773	REAC14Q3.txt	NO_target_PT
NO_target_PT	ASPIRATION	100671773	REAC14Q3.txt	NO_target_PT
NO_target_PT	CARDIAC ARREST	100671773	REAC14Q3.txt	NO_target_PT
NO_target_PT	DYSPNOEA	100671773	REAC14Q3.txt	NO_target_PT
NO_target_PT	ILEUS	100671773	REAC14Q3.txt	NO_target_PT
NO_target_PT	IMMOBILE	100671773	REAC14Q3.txt	NO_target_PT
NO_target_PT	LOSS OF CONSCIOUSNESS	100671773	REAC14Q3.txt	NO_target_PT
NO_target_PT	PULMONARY OEDEMA	100671773	REAC14Q3.txt	NO_target_PT
NO_target_PT	PULSE ABSENT	100671773	REAC14Q3.txt	NO_target_PT
NO_target_PT	PUPILLARY REFLEX IMPAIRED	100671773	REAC14Q3.txt	NO_target_PT
NO_target_PT	RESPIRATORY ARREST	100671773	REAC14Q3.txt	NO_target_PT
NO_target_PT	RESPIRATORY FAILURE	100671773	REAC14Q3.txt	NO_target_PT
NO_target_PT	UNRESPONSIVE TO STIMULI	100671773	REAC14Q3.txt	NO_target_PT
NO_target_PT	VOMITING	100671773	REAC14Q3.txt	NO_target_PT
NO_target_PT	HALLUCINATION, AUDITORY	100677672	REAC14Q2.txt	NO_target_PT
NO_target_PT	HALLUCINATION, VISUAL	100677672	REAC14Q2.txt	NO_target_PT
NO_target_PT	PANIC ATTACK	100677672	REAC14Q2.txt	NO_target_PT
NO_target_PT	TREMOR	100677672	REAC14Q2.txt	NO_target_PT
NO_target_PT	OFF LABEL USE	100688141	REAC14Q2.txt	NO_target_PT
NO_target_PT	PRODUCT PHYSICAL ISSUE	100688141	REAC14Q2.txt	NO_target_PT
NO_target_PT	OFF LABEL USE	100688911	REAC14Q2.txt	NO_target_PT
NO_target_PT	PRODUCT PHYSICAL ISSUE	100688911	REAC14Q2.txt	NO_target_PT
NO_target_PT	OFF LABEL USE	100689491	REAC14Q2.txt	NO_target_PT
NO_target_PT	ABDOMINAL RIGIDITY	100689671	REAC14Q2.txt	NO_target_PT
NO_target_PT	DRUG INEFFECTIVE	100690351	REAC14Q2.txt	NO_target_PT
NO_target_PT	DRUG INEFFECTIVE	100691171	REAC14Q2.txt	NO_target_PT
NO_target_PT	NASOPHARYNGITIS	100691171	REAC14Q2.txt	NO_target_PT
NO_target_PT	DIZZINESS	100691361	REAC14Q2.txt	NO_target_PT
NO_target_PT	DRUG INEFFECTIVE	100691361	REAC14Q2.txt	NO_target_PT
NO_target_PT	HEADACHE	100691361	REAC14Q2.txt	NO_target_PT
NO_target_PT	UNEVALUABLE EVENT	100691361	REAC14Q2.txt	NO_target_PT
NO_target_PT	DISCOMFORT	100694461	REAC14Q2.txt	NO_target_PT
NO_target_PT	FLATULENCE	100694461	REAC14Q2.txt	NO_target_PT
NO_target_PT	ANGER	100696281	REAC14Q2.txt	NO_target_PT
NO_target_PT	FEELING ABNORMAL	100696281	REAC14Q2.txt	NO_target_PT
NO_target_PT	FEELING COLD	100696281	REAC14Q2.txt	NO_target_PT
NO_target_PT	HYPERHIDROSIS	100696281	REAC14Q2.txt	NO_target_PT
NO_target_PT	MOVEMENT DISORDER	100696281	REAC14Q2.txt	NO_target_PT
NO_target_PT	OFF LABEL USE	100696281	REAC14Q2.txt	NO_target_PT
NO_target_PT	OFF LABEL USE	100697411	REAC14Q2.txt	NO_target_PT
NO_target_PT	DRUG INEFFECTIVE	100701271	REAC14Q2.txt	NO_target_PT
NO_target_PT	DIARRHOEA	100701751	REAC14Q2.txt	NO_target_PT
NO_target_PT	DRUG INEFFECTIVE	100701922	REAC14Q3.txt	NO_target_PT
NO_target_PT	OFF LABEL USE	100701922	REAC14Q3.txt	NO_target_PT
NO_target_PT	PRODUCT ODOUR ABNORMAL	100701922	REAC14Q3.txt	NO_target_PT
NO_target_PT	PRODUCT TASTE ABNORMAL	100701922	REAC14Q3.txt	NO_target_PT
NO_target_PT	PRODUCT TASTE ABNORMAL	100703712	REAC14Q3.txt	NO_target_PT
NO_target_PT	OFF LABEL USE	100706241	REAC14Q2.txt	NO_target_PT
NO_target_PT	OFF LABEL USE	100706251	REAC14Q2.txt	NO_target_PT
NO_target_PT	DIARRHOEA	100708211	REAC14Q2.txt	NO_target_PT
NO_target_PT	OFF LABEL USE	100711221	REAC14Q2.txt	NO_target_PT
NO_target_PT	OFF LABEL USE	100711371	REAC14Q2.txt	NO_target_PT
NO_target_PT	OVERDOSE	100711371	REAC14Q2.txt	NO_target_PT
NO_target_PT	PRODUCT PHYSICAL ISSUE	100711371	REAC14Q2.txt	NO_target_PT
NO_target_PT	PRODUCT PHYSICAL CONSISTENCY ISSUE	100711611	REAC14Q2.txt	NO_target_PT
NO_target_PT	PRODUCT SOLUBILITY ABNORMAL	100711611	REAC14Q2.txt	NO_target_PT
NO_target_PT	DRUG INEFFECTIVE	100711942	REAC14Q3.txt	NO_target_PT
NO_target_PT	ABDOMINAL PAIN UPPER	100725741	REAC14Q2.txt	NO_target_PT
NO_target_PT	MUSCLE SPASMS	100725741	REAC14Q2.txt	NO_target_PT
NO_target_PT	NAUSEA	100725741	REAC14Q2.txt	NO_target_PT
NO_target_PT	SURGERY	100725741	REAC14Q2.txt	NO_target_PT
NO_target_PT	DRUG INEFFECTIVE	100732761	REAC14Q2.txt	NO_target_PT
NO_target_PT	DRUG INEFFECTIVE	100733001	REAC14Q2.txt	NO_target_PT
NO_target_PT	EXPIRED PRODUCT ADMINISTERED	100734421	REAC14Q2.txt	NO_target_PT
NO_target_PT	ABDOMINAL PAIN UPPER	100735291	REAC14Q2.txt	NO_target_PT
NO_target_PT	URINE ABNORMALITY	100735821	REAC14Q2.txt	NO_target_PT
NO_target_PT	DRUG INEFFECTIVE	100737071	REAC14Q2.txt	NO_target_PT
NO_target_PT	DRUG INEFFECTIVE	100737112	REAC14Q2.txt	NO_target_PT
NO_target_PT	DRUG INEFFECTIVE	100737171	REAC14Q2.txt	NO_target_PT
NO_target_PT	DRUG INEFFECTIVE	100737232	REAC14Q2.txt	NO_target_PT
NO_target_PT	PRODUCT TASTE ABNORMAL	100737232	REAC14Q2.txt	NO_target_PT
NO_target_PT	OFF LABEL USE	100741861	REAC14Q2.txt	NO_target_PT
NO_target_PT	ABDOMINAL PAIN	100741931	REAC14Q2.txt	NO_target_PT
NO_target_PT	DRUG INEFFECTIVE	100741931	REAC14Q2.txt	NO_target_PT
NO_target_PT	OVERDOSE	100741931	REAC14Q2.txt	NO_target_PT
NO_target_PT	SKIN ODOUR ABNORMAL	100741971	REAC14Q2.txt	NO_target_PT
NO_target_PT	COLONOSCOPY	100744041	REAC14Q2.txt	NO_target_PT
NO_target_PT	RECTAL HAEMORRHAGE	100744041	REAC14Q2.txt	NO_target_PT
NO_target_PT	BLISTER	100756981	REAC14Q2.txt	NO_target_PT
NO_target_PT	DIARRHOEA	100756981	REAC14Q2.txt	NO_target_PT
NO_target_PT	PAIN	100756981	REAC14Q2.txt	NO_target_PT
NO_target_PT	EXPOSURE DURING PREGNANCY	100757741	REAC14Q2.txt	NO_target_PT
NO_target_PT	NO ADVERSE EVENT	100757741	REAC14Q2.txt	NO_target_PT
NO_target_PT	DRUG INEFFECTIVE	100757761	REAC14Q2.txt	NO_target_PT
NO_target_PT	EXPIRED PRODUCT ADMINISTERED	100758091	REAC14Q2.txt	NO_target_PT
NO_target_PT	OVERDOSE	100758291	REAC14Q2.txt	NO_target_PT
NO_target_PT	OFF LABEL USE	100759251	REAC14Q2.txt	NO_target_PT
NO_target_PT	OVERDOSE	100759251	REAC14Q2.txt	NO_target_PT
NO_target_PT	BREAST FEEDING	100759801	REAC14Q2.txt	NO_target_PT
NO_target_PT	OFF LABEL USE	100759801	REAC14Q2.txt	NO_target_PT
NO_target_PT	OFF LABEL USE	100759861	REAC14Q2.txt	NO_target_PT
NO_target_PT	ADVERSE EVENT	100768971	REAC14Q2.txt	NO_target_PT
NO_target_PT	DRUG INEFFECTIVE	100768971	REAC14Q2.txt	NO_target_PT
NO_target_PT	INCORRECT DOSE ADMINISTERED	100768971	REAC14Q2.txt	NO_target_PT
NO_target_PT	DRUG INEFFECTIVE	100769811	REAC14Q2.txt	NO_target_PT
NO_target_PT	EXPIRED PRODUCT ADMINISTERED	100769811	REAC14Q2.txt	NO_target_PT
NO_target_PT	OVERDOSE	100770131	REAC14Q2.txt	NO_target_PT
NO_target_PT	DRUG INEFFECTIVE	100770361	REAC14Q2.txt	NO_target_PT
NO_target_PT	DRUG INEFFECTIVE	100770741	REAC14Q2.txt	NO_target_PT
NO_target_PT	DIARRHOEA	100770762	REAC14Q3.txt	NO_target_PT
NO_target_PT	DRUG INEFFECTIVE	100771721	REAC14Q2.txt	NO_target_PT
NO_target_PT	DIARRHOEA	100777901	REAC14Q2.txt	NO_target_PT
NO_target_PT	DRUG INEFFECTIVE	100777901	REAC14Q2.txt	NO_target_PT
NO_target_PT	DRUG INEFFECTIVE	100785291	REAC14Q2.txt	NO_target_PT
NO_target_PT	CRYING	100786331	REAC14Q2.txt	NO_target_PT
NO_target_PT	OFF LABEL USE	100786331	REAC14Q2.txt	NO_target_PT
NO_target_PT	DRUG INEFFECTIVE	100786991	REAC14Q2.txt	NO_target_PT
NO_target_PT	ABDOMINAL DISTENSION	100788172	REAC14Q2.txt	NO_target_PT
NO_target_PT	DRUG INEFFECTIVE	100788172	REAC14Q2.txt	NO_target_PT
NO_target_PT	PRODUCT QUALITY ISSUE	100788771	REAC14Q2.txt	NO_target_PT
NO_target_PT	OFF LABEL USE	100788911	REAC14Q2.txt	NO_target_PT
NO_target_PT	DYSGEUSIA	100789741	REAC14Q2.txt	NO_target_PT
NO_target_PT	GLOSSODYNIA	100789741	REAC14Q2.txt	NO_target_PT
NO_target_PT	HEADACHE	100789752	REAC14Q2.txt	NO_target_PT
NO_target_PT	DRUG INEFFECTIVE	100790071	REAC14Q2.txt	NO_target_PT
NO_target_PT	DRUG INEFFECTIVE	100790081	REAC14Q2.txt	NO_target_PT
NO_target_PT	PRODUCT TASTE ABNORMAL	100791791	REAC14Q2.txt	NO_target_PT
NO_target_PT	OFF LABEL USE	100793211	REAC14Q2.txt	NO_target_PT
NO_target_PT	ABDOMINAL DISCOMFORT	100793982	REAC14Q2.txt	NO_target_PT
NO_target_PT	NAUSEA	100793982	REAC14Q2.txt	NO_target_PT
NO_target_PT	DRUG INEFFECTIVE	100794831	REAC14Q2.txt	NO_target_PT
NO_target_PT	EXPIRED PRODUCT ADMINISTERED	100794911	REAC14Q2.txt	NO_target_PT
NO_target_PT	EXPOSURE DURING PREGNANCY	100794911	REAC14Q2.txt	NO_target_PT
NO_target_PT	PNEUMONIA	100796482	REAC14Q2.txt	NO_target_PT
NO_target_PT	PRODUCT QUALITY ISSUE	100796482	REAC14Q2.txt	NO_target_PT
NO_target_PT	UPPER RESPIRATORY TRACT INFECTION	100796482	REAC14Q2.txt	NO_target_PT
NO_target_PT	ABNORMAL FAECES	100796501	REAC14Q2.txt	NO_target_PT
NO_target_PT	BLOOD PRESSURE INCREASED	100796911	REAC14Q2.txt	NO_target_PT
NO_target_PT	URINE ABNORMALITY	100797251	REAC14Q2.txt	NO_target_PT
NO_target_PT	PRODUCT ODOUR ABNORMAL	100797901	REAC14Q2.txt	NO_target_PT
NO_target_PT	UNDERDOSE	100797901	REAC14Q2.txt	NO_target_PT
NO_target_PT	DRUG INEFFECTIVE	100798431	REAC14Q2.txt	NO_target_PT
NO_target_PT	VOMITING	100798431	REAC14Q2.txt	NO_target_PT
NO_target_PT	OFF LABEL USE	100798441	REAC14Q2.txt	NO_target_PT
NO_target_PT	OVERDOSE	100798441	REAC14Q2.txt	NO_target_PT
NO_target_PT	PRODUCT QUALITY ISSUE	100798441	REAC14Q2.txt	NO_target_PT
NO_target_PT	DECREASED APPETITE	100798691	REAC14Q2.txt	NO_target_PT
NO_target_PT	DYSPEPSIA	100798691	REAC14Q2.txt	NO_target_PT
NO_target_PT	ERUCTATION	100798691	REAC14Q2.txt	NO_target_PT
NO_target_PT	NAUSEA	100798691	REAC14Q2.txt	NO_target_PT
NO_target_PT	PRODUCT PHYSICAL ISSUE	100800691	REAC14Q2.txt	NO_target_PT
NO_target_PT	DRUG INEFFECTIVE	100801031	REAC14Q2.txt	NO_target_PT
NO_target_PT	ADVERSE REACTION	100807011	REAC14Q2.txt	NO_target_PT
NO_target_PT	ANORECTAL DISORDER	100807072	REAC14Q2.txt	NO_target_PT
NO_target_PT	DRUG INEFFECTIVE	100807891	REAC14Q2.txt	NO_target_PT
NO_target_PT	FLATULENCE	100808151	REAC14Q2.txt	NO_target_PT
NO_target_PT	DRUG INEFFECTIVE	100808171	REAC14Q2.txt	NO_target_PT
NO_target_PT	DRUG INEFFECTIVE	100808761	REAC14Q2.txt	NO_target_PT
NO_target_PT	DRUG INEFFECTIVE	100810612	REAC14Q2.txt	NO_target_PT
NO_target_PT	FAECES HARD	100814681	REAC14Q2.txt	NO_target_PT
NO_target_PT	DIARRHOEA	100816521	REAC14Q2.txt	NO_target_PT
NO_target_PT	OFF LABEL USE	100816521	REAC14Q2.txt	NO_target_PT
NO_target_PT	ARRHYTHMIA	100817212	REAC14Q3.txt	NO_target_PT
NO_target_PT	BLOOD PRESSURE DECREASED	100817212	REAC14Q3.txt	NO_target_PT
NO_target_PT	BRADYCARDIA	100817212	REAC14Q3.txt	NO_target_PT
NO_target_PT	PERIPHERAL COLDNESS	100817212	REAC14Q3.txt	NO_target_PT
NO_target_PT	SYNCOPE	100817212	REAC14Q3.txt	NO_target_PT
NO_target_PT	UNRESPONSIVE TO STIMULI	100817212	REAC14Q3.txt	NO_target_PT
NO_target_PT	VOMITING	100817212	REAC14Q3.txt	NO_target_PT
NO_target_PT	DRUG INEFFECTIVE	100820281	REAC14Q2.txt	NO_target_PT
NO_target_PT	ABDOMINAL PAIN UPPER	100820761	REAC14Q2.txt	NO_target_PT
NO_target_PT	OFF LABEL USE	100820761	REAC14Q2.txt	NO_target_PT
NO_target_PT	PRESCRIBED OVERDOSE	100820761	REAC14Q2.txt	NO_target_PT
NO_target_PT	OFF LABEL USE	100823131	REAC14Q2.txt	NO_target_PT
NO_target_PT	DIARRHOEA	100824241	REAC14Q2.txt	NO_target_PT
NO_target_PT	ABDOMINAL DISTENSION	100833431	REAC14Q2.txt	NO_target_PT
NO_target_PT	ABDOMINAL PAIN	100833431	REAC14Q2.txt	NO_target_PT
NO_target_PT	CHILLS	100833431	REAC14Q2.txt	NO_target_PT
NO_target_PT	COLD SWEAT	100833431	REAC14Q2.txt	NO_target_PT
NO_target_PT	DIZZINESS	100833431	REAC14Q2.txt	NO_target_PT
NO_target_PT	NAUSEA	100833431	REAC14Q2.txt	NO_target_PT
NO_target_PT	VOMITING	100833431	REAC14Q2.txt	NO_target_PT
NO_target_PT	ABDOMINAL DISTENSION	100834391	REAC14Q2.txt	NO_target_PT
NO_target_PT	HYPERSENSITIVITY	100837211	REAC14Q2.txt	NO_target_PT
NO_target_PT	DRUG INEFFECTIVE FOR UNAPPROVED INDICATION	100838591	REAC14Q2.txt	NO_target_PT
NO_target_PT	FEELING ABNORMAL	100838591	REAC14Q2.txt	NO_target_PT
NO_target_PT	NAUSEA	100838591	REAC14Q2.txt	NO_target_PT
NO_target_PT	OFF LABEL USE	100838591	REAC14Q2.txt	NO_target_PT
NO_target_PT	PRODUCT QUALITY ISSUE	100839862	REAC14Q2.txt	NO_target_PT
NO_target_PT	UNDERDOSE	100839862	REAC14Q2.txt	NO_target_PT
NO_target_PT	DIARRHOEA	100843042	REAC14Q2.txt	NO_target_PT
NO_target_PT	UNDERDOSE	100843042	REAC14Q2.txt	NO_target_PT
NO_target_PT	DRUG INEFFECTIVE	100844971	REAC14Q2.txt	NO_target_PT
NO_target_PT	OVERDOSE	100844971	REAC14Q2.txt	NO_target_PT
NO_target_PT	DRUG INEFFECTIVE	100845701	REAC14Q2.txt	NO_target_PT
NO_target_PT	OFF LABEL USE	100853581	REAC14Q2.txt	NO_target_PT
NO_target_PT	POLLAKIURIA	100853581	REAC14Q2.txt	NO_target_PT
NO_target_PT	DRUG INEFFECTIVE	100861551	REAC14Q2.txt	NO_target_PT
NO_target_PT	OVERDOSE	100861551	REAC14Q2.txt	NO_target_PT
NO_target_PT	DRUG INEFFECTIVE	100865191	REAC14Q2.txt	NO_target_PT
NO_target_PT	DRUG INEFFECTIVE	100868881	REAC14Q2.txt	NO_target_PT
NO_target_PT	EXPIRED PRODUCT ADMINISTERED	100868881	REAC14Q2.txt	NO_target_PT
NO_target_PT	DRUG INEFFECTIVE	100869301	REAC14Q2.txt	NO_target_PT
NO_target_PT	DRUG INEFFECTIVE	100879082	REAC14Q3.txt	NO_target_PT
NO_target_PT	OFF LABEL USE	100879082	REAC14Q3.txt	NO_target_PT
NO_target_PT	OVERDOSE	100879082	REAC14Q3.txt	NO_target_PT
NO_target_PT	DRUG INEFFECTIVE	100881111	REAC14Q2.txt	NO_target_PT
NO_target_PT	EPISTAXIS	100881111	REAC14Q2.txt	NO_target_PT
NO_target_PT	PRODUCT QUALITY ISSUE	100895141	REAC14Q2.txt	NO_target_PT
NO_target_PT	NAUSEA	100897811	REAC14Q2.txt	NO_target_PT
NO_target_PT	PRODUCT QUALITY ISSUE	100898381	REAC14Q2.txt	NO_target_PT
NO_target_PT	EXPIRED PRODUCT ADMINISTERED	100899821	REAC14Q2.txt	NO_target_PT
NO_target_PT	ASPIRATION	100901301	REAC14Q2.txt	NO_target_PT
NO_target_PT	COUGH	100901301	REAC14Q2.txt	NO_target_PT
NO_target_PT	WHEEZING	100901301	REAC14Q2.txt	NO_target_PT
NO_target_PT	RASH PRURITIC	100903821	REAC14Q2.txt	NO_target_PT
NO_target_PT	ABDOMINAL PAIN	100903991	REAC14Q2.txt	NO_target_PT
NO_target_PT	UNEVALUABLE EVENT	100903991	REAC14Q2.txt	NO_target_PT
NO_target_PT	OFF LABEL USE	100905392	REAC14Q2.txt	NO_target_PT
NO_target_PT	PRODUCT QUALITY ISSUE	100905392	REAC14Q2.txt	NO_target_PT
NO_target_PT	EXPIRED PRODUCT ADMINISTERED	100906221	REAC14Q2.txt	NO_target_PT
NO_target_PT	OFF LABEL USE	100906221	REAC14Q2.txt	NO_target_PT
NO_target_PT	NOCTURIA	100908741	REAC14Q2.txt	NO_target_PT
NO_target_PT	HOSPITALISATION	100913921	REAC14Q2.txt	NO_target_PT
NO_target_PT	PERIPHERAL SWELLING	100913921	REAC14Q2.txt	NO_target_PT
NO_target_PT	STENT PLACEMENT	100913921	REAC14Q2.txt	NO_target_PT
NO_target_PT	CIRCUMSTANCE OR INFORMATION CAPABLE OF LEADING TO MEDICATION ERROR	100941261	REAC14Q2.txt	NO_target_PT
NO_target_PT	PRESCRIBED OVERDOSE	100941261	REAC14Q2.txt	NO_target_PT
NO_target_PT	PRODUCT TASTE ABNORMAL	100948831	REAC14Q2.txt	NO_target_PT
NO_target_PT	DISCOMFORT	100962301	REAC14Q2.txt	NO_target_PT
NO_target_PT	POOR QUALITY SLEEP	100962301	REAC14Q2.txt	NO_target_PT
NO_target_PT	PROCTALGIA	100962301	REAC14Q2.txt	NO_target_PT
NO_target_PT	FLATULENCE	100966111	REAC14Q2.txt	NO_target_PT
NO_target_PT	DIARRHOEA	100966381	REAC14Q2.txt	NO_target_PT
NO_target_PT	OFF LABEL USE	100966381	REAC14Q2.txt	NO_target_PT
NO_target_PT	DIARRHOEA	100967061	REAC14Q2.txt	NO_target_PT
NO_target_PT	ABNORMAL FAECES	100968021	REAC14Q2.txt	NO_target_PT
NO_target_PT	PRODUCT SOLUBILITY ABNORMAL	100971511	REAC14Q2.txt	NO_target_PT
NO_target_PT	RETCHING	100971511	REAC14Q2.txt	NO_target_PT
NO_target_PT	DRY EYE	100972031	REAC14Q2.txt	NO_target_PT
NO_target_PT	DRY SKIN	100972031	REAC14Q2.txt	NO_target_PT
NO_target_PT	ABDOMINAL DISTENSION	100972082	REAC14Q2.txt	NO_target_PT
NO_target_PT	DRUG INEFFECTIVE	100972082	REAC14Q2.txt	NO_target_PT
NO_target_PT	PRODUCT LABEL CONFUSION	100972082	REAC14Q2.txt	NO_target_PT
NO_target_PT	ANAL PRURITUS	100972131	REAC14Q2.txt	NO_target_PT
NO_target_PT	PRODUCT TAMPERING	100972151	REAC14Q2.txt	NO_target_PT
NO_target_PT	RECTAL TENESMUS	100972551	REAC14Q2.txt	NO_target_PT
NO_target_PT	OFF LABEL USE	100972591	REAC14Q2.txt	NO_target_PT
NO_target_PT	DRUG INEFFECTIVE	100972921	REAC14Q2.txt	NO_target_PT
NO_target_PT	DYSGEUSIA	100985841	REAC14Q2.txt	NO_target_PT
NO_target_PT	OFF LABEL USE	100994731	REAC14Q2.txt	NO_target_PT
NO_target_PT	NAUSEA	100995241	REAC14Q2.txt	NO_target_PT
NO_target_PT	ABDOMINAL PAIN	101006221	REAC14Q2.txt	NO_target_PT
NO_target_PT	NAUSEA	101006221	REAC14Q2.txt	NO_target_PT
NO_target_PT	OFF LABEL USE	101006221	REAC14Q2.txt	NO_target_PT
NO_target_PT	CONSTIPATION	101007131	REAC14Q2.txt	NO_target_PT
NO_target_PT	UNDERDOSE	101007131	REAC14Q2.txt	NO_target_PT
NO_target_PT	DIARRHOEA	101007291	REAC14Q2.txt	NO_target_PT
NO_target_PT	UNDERDOSE	101007291	REAC14Q2.txt	NO_target_PT
NO_target_PT	OFF LABEL USE	101017301	REAC14Q2.txt	NO_target_PT
NO_target_PT	THERAPEUTIC PRODUCT INEFFECTIVE	101017301	REAC14Q2.txt	NO_target_PT
NO_target_PT	FLATULENCE	101019791	REAC14Q2.txt	NO_target_PT
NO_target_PT	UNDERDOSE	101019791	REAC14Q2.txt	NO_target_PT
NO_target_PT	OFF LABEL USE	101020341	REAC14Q2.txt	NO_target_PT
NO_target_PT	PRODUCT ODOUR ABNORMAL	101020341	REAC14Q2.txt	NO_target_PT
NO_target_PT	PRODUCT TASTE ABNORMAL	101020341	REAC14Q2.txt	NO_target_PT
NO_target_PT	DENTAL CARIES	101020961	REAC14Q2.txt	NO_target_PT
NO_target_PT	DENTAL CARIES	101021081	REAC14Q2.txt	NO_target_PT
NO_target_PT	OFF LABEL USE	101021081	REAC14Q2.txt	NO_target_PT
NO_target_PT	DIARRHOEA	101023011	REAC14Q2.txt	NO_target_PT
NO_target_PT	DRUG INEFFECTIVE	101027721	REAC14Q2.txt	NO_target_PT
NO_target_PT	EXPIRED PRODUCT ADMINISTERED	101036091	REAC14Q2.txt	NO_target_PT
NO_target_PT	ACCIDENTAL OVERDOSE	101036981	REAC14Q2.txt	NO_target_PT
NO_target_PT	ABDOMINAL PAIN UPPER	101038021	REAC14Q2.txt	NO_target_PT
NO_target_PT	OFF LABEL USE	101038021	REAC14Q2.txt	NO_target_PT
NO_target_PT	OFF LABEL USE	101074651	REAC14Q2.txt	NO_target_PT
NO_target_PT	OVERDOSE	101074651	REAC14Q2.txt	NO_target_PT
NO_target_PT	GASTROOESOPHAGEAL REFLUX DISEASE	101084091	REAC14Q2.txt	NO_target_PT
NO_target_PT	POOR QUALITY SLEEP	101084091	REAC14Q2.txt	NO_target_PT
NO_target_PT	OFF LABEL USE	101092291	REAC14Q2.txt	NO_target_PT
NO_target_PT	OFF LABEL USE	101095251	REAC14Q2.txt	NO_target_PT
NO_target_PT	DRUG INEFFECTIVE	101095361	REAC14Q2.txt	NO_target_PT
NO_target_PT	EXPOSURE DURING PREGNANCY	101103761	REAC14Q2.txt	NO_target_PT
NO_target_PT	OFF LABEL USE	101103761	REAC14Q2.txt	NO_target_PT
NO_target_PT	OFF LABEL USE	101106811	REAC14Q2.txt	NO_target_PT
NO_target_PT	PRODUCT PHYSICAL ISSUE	101114871	REAC14Q2.txt	NO_target_PT
NO_target_PT	PRODUCT SOLUBILITY ABNORMAL	101114871	REAC14Q2.txt	NO_target_PT
NO_target_PT	ABDOMINAL DISCOMFORT	101117151	REAC14Q2.txt	NO_target_PT
NO_target_PT	UNDERDOSE	101121781	REAC14Q2.txt	NO_target_PT
NO_target_PT	DRUG INEFFECTIVE	101121812	REAC14Q2.txt	NO_target_PT
NO_target_PT	UNDERDOSE	101121821	REAC14Q2.txt	NO_target_PT
NO_target_PT	DRUG INEFFECTIVE	101121922	REAC14Q2.txt	NO_target_PT
NO_target_PT	OFF LABEL USE	101122371	REAC14Q2.txt	NO_target_PT
NO_target_PT	OVERDOSE	101122371	REAC14Q2.txt	NO_target_PT
NO_target_PT	ABDOMINAL DISTENSION	101122701	REAC14Q2.txt	NO_target_PT
NO_target_PT	EXPIRED PRODUCT ADMINISTERED	101122731	REAC14Q2.txt	NO_target_PT
NO_target_PT	FREQUENT BOWEL MOVEMENTS	101123221	REAC14Q2.txt	NO_target_PT
NO_target_PT	CIRCUMSTANCE OR INFORMATION CAPABLE OF LEADING TO MEDICATION ERROR	101123321	REAC14Q2.txt	NO_target_PT
NO_target_PT	DRUG INEFFECTIVE	101123321	REAC14Q2.txt	NO_target_PT
NO_target_PT	UNDERDOSE	101123321	REAC14Q2.txt	NO_target_PT
NO_target_PT	ABNORMAL FAECES	101123651	REAC14Q2.txt	NO_target_PT
NO_target_PT	DIZZINESS	101125261	REAC14Q2.txt	NO_target_PT
NO_target_PT	DRUG INEFFECTIVE	101125261	REAC14Q2.txt	NO_target_PT
NO_target_PT	INTENTIONAL UNDERDOSE	101125261	REAC14Q2.txt	NO_target_PT
NO_target_PT	UNEVALUABLE EVENT	101144261	REAC14Q2.txt	NO_target_PT
NO_target_PT	DIARRHOEA	101144592	REAC14Q3.txt	NO_target_PT
NO_target_PT	FREQUENT BOWEL MOVEMENTS	101144592	REAC14Q3.txt	NO_target_PT
NO_target_PT	ERYTHEMA	101145601	REAC14Q2.txt	NO_target_PT
NO_target_PT	PAIN IN EXTREMITY	101145601	REAC14Q2.txt	NO_target_PT
NO_target_PT	ABNORMAL FAECES	101202881	REAC14Q2.txt	NO_target_PT
NO_target_PT	HYPERSENSITIVITY	101203061	REAC14Q2.txt	NO_target_PT
NO_target_PT	PRURITUS	101203061	REAC14Q2.txt	NO_target_PT
NO_target_PT	NAUSEA	101206371	REAC14Q2.txt	NO_target_PT
NO_target_PT	DRUG INEFFECTIVE	101207311	REAC14Q2.txt	NO_target_PT
NO_target_PT	UNDERDOSE	101207311	REAC14Q2.txt	NO_target_PT
NO_target_PT	PRODUCT PHYSICAL ISSUE	101257001	REAC14Q2.txt	NO_target_PT
NO_target_PT	DRUG INEFFECTIVE	101286641	REAC14Q2.txt	NO_target_PT
NO_target_PT	HEADACHE	101286641	REAC14Q2.txt	NO_target_PT
NO_target_PT	UNDERDOSE	101286641	REAC14Q2.txt	NO_target_PT
NO_target_PT	UNEVALUABLE EVENT	101286641	REAC14Q2.txt	NO_target_PT
NO_target_PT	OVERDOSE	101296591	REAC14Q2.txt	NO_target_PT
NO_target_PT	ABNORMAL BEHAVIOUR	101301391	REAC14Q2.txt	NO_target_PT
NO_target_PT	AGGRESSION	101301391	REAC14Q2.txt	NO_target_PT
NO_target_PT	CRYING	101301391	REAC14Q2.txt	NO_target_PT
NO_target_PT	HEAD BANGING	101301391	REAC14Q2.txt	NO_target_PT
NO_target_PT	INAPPROPRIATE AFFECT	101301391	REAC14Q2.txt	NO_target_PT
NO_target_PT	MANIA	101301391	REAC14Q2.txt	NO_target_PT
NO_target_PT	OBSESSIVE-COMPULSIVE DISORDER	101301391	REAC14Q2.txt	NO_target_PT
NO_target_PT	DIARRHOEA	101301572	REAC14Q2.txt	NO_target_PT
NO_target_PT	INCORRECT DOSE ADMINISTERED	101301572	REAC14Q2.txt	NO_target_PT
NO_target_PT	UNEVALUABLE EVENT	101305491	REAC14Q2.txt	NO_target_PT
NO_target_PT	ABNORMAL FAECES	101314221	REAC14Q2.txt	NO_target_PT
NO_target_PT	PRODUCT PHYSICAL ISSUE	101321011	REAC14Q2.txt	NO_target_PT
NO_target_PT	UNDERDOSE	101321011	REAC14Q2.txt	NO_target_PT
NO_target_PT	POLLAKIURIA	101321391	REAC14Q2.txt	NO_target_PT
NO_target_PT	PRODUCT PHYSICAL ISSUE	101322561	REAC14Q2.txt	NO_target_PT
NO_target_PT	CIRCUMSTANCE OR INFORMATION CAPABLE OF LEADING TO MEDICATION ERROR	101324061	REAC14Q2.txt	NO_target_PT
NO_target_PT	DIARRHOEA	101324061	REAC14Q2.txt	NO_target_PT
NO_target_PT	MALAISE	101329351	REAC14Q2.txt	NO_target_PT
NO_target_PT	PRODUCT ODOUR ABNORMAL	101329351	REAC14Q2.txt	NO_target_PT
NO_target_PT	VOMITING	101329351	REAC14Q2.txt	NO_target_PT
NO_target_PT	OVERDOSE	101333801	REAC14Q2.txt	NO_target_PT
NO_target_PT	PRODUCT QUALITY ISSUE	101334432	REAC14Q2.txt	NO_target_PT
NO_target_PT	DIARRHOEA	101335261	REAC14Q2.txt	NO_target_PT
NO_target_PT	UNDERDOSE	101335261	REAC14Q2.txt	NO_target_PT
NO_target_PT	ABDOMINAL DISTENSION	101336032	REAC14Q2.txt	NO_target_PT
NO_target_PT	FLATULENCE	101336032	REAC14Q2.txt	NO_target_PT
NO_target_PT	DRUG INEFFECTIVE	101337161	REAC14Q2.txt	NO_target_PT
NO_target_PT	EXPIRED PRODUCT ADMINISTERED	101337181	REAC14Q2.txt	NO_target_PT
NO_target_PT	UNEVALUABLE EVENT	101337691	REAC14Q2.txt	NO_target_PT
NO_target_PT	ORAL DISORDER	101337811	REAC14Q2.txt	NO_target_PT
NO_target_PT	OFF LABEL USE	101338851	REAC14Q2.txt	NO_target_PT
NO_target_PT	PRODUCT QUALITY ISSUE	101338851	REAC14Q2.txt	NO_target_PT
NO_target_PT	CHOKING	101342121	REAC14Q2.txt	NO_target_PT
NO_target_PT	PRODUCT CONTAMINATION PHYSICAL	101342121	REAC14Q2.txt	NO_target_PT
NO_target_PT	BLOOD PRESSURE DECREASED	101354341	REAC14Q2.txt	NO_target_PT
NO_target_PT	NERVOUS SYSTEM DISORDER	101354341	REAC14Q2.txt	NO_target_PT
NO_target_PT	OFF LABEL USE	101354341	REAC14Q2.txt	NO_target_PT
NO_target_PT	SYNCOPE	101354341	REAC14Q2.txt	NO_target_PT
NO_target_PT	DRUG INEFFECTIVE	101358241	REAC14Q2.txt	NO_target_PT
NO_target_PT	ABDOMINAL PAIN UPPER	101361751	REAC14Q2.txt	NO_target_PT
NO_target_PT	OFF LABEL USE	101378061	REAC14Q2.txt	NO_target_PT
NO_target_PT	PRODUCT QUALITY ISSUE	101378061	REAC14Q2.txt	NO_target_PT
NO_target_PT	DIARRHOEA	101390761	REAC14Q2.txt	NO_target_PT
NO_target_PT	EXPOSURE DURING PREGNANCY	101390761	REAC14Q2.txt	NO_target_PT
NO_target_PT	HAEMATOCHEZIA	101390761	REAC14Q2.txt	NO_target_PT
NO_target_PT	OFF LABEL USE	101390761	REAC14Q2.txt	NO_target_PT
NO_target_PT	ABNORMAL FAECES	101402511	REAC14Q2.txt	NO_target_PT
NO_target_PT	VIRAL INFECTION	101402511	REAC14Q2.txt	NO_target_PT
NO_target_PT	NASAL CONGESTION	101417411	REAC14Q2.txt	NO_target_PT
NO_target_PT	DRUG INEFFECTIVE	101418232	REAC14Q3.txt	NO_target_PT
NO_target_PT	DRUG INEFFECTIVE	101419011	REAC14Q2.txt	NO_target_PT
NO_target_PT	ASTHENIA	101419731	REAC14Q2.txt	NO_target_PT
NO_target_PT	OFF LABEL USE	101419731	REAC14Q2.txt	NO_target_PT
NO_target_PT	DRUG INEFFECTIVE	101423441	REAC14Q2.txt	NO_target_PT
NO_target_PT	THROAT IRRITATION	101433131	REAC14Q2.txt	NO_target_PT
NO_target_PT	OFF LABEL USE	101449651	REAC14Q2.txt	NO_target_PT
NO_target_PT	DEHYDRATION	101464741	REAC14Q2.txt	NO_target_PT
NO_target_PT	CIRCUMSTANCE OR INFORMATION CAPABLE OF LEADING TO DEVICE USE ERROR	101464911	REAC14Q2.txt	NO_target_PT
NO_target_PT	DRUG INEFFECTIVE	101464911	REAC14Q2.txt	NO_target_PT
NO_target_PT	OFF LABEL USE	101470941	REAC14Q2.txt	NO_target_PT
NO_target_PT	DRUG INEFFECTIVE	101471251	REAC14Q2.txt	NO_target_PT
NO_target_PT	OFF LABEL USE	101471732	REAC14Q2.txt	NO_target_PT
NO_target_PT	PRODUCT QUALITY ISSUE	101471732	REAC14Q2.txt	NO_target_PT
NO_target_PT	DRUG INEFFECTIVE	101495541	REAC14Q2.txt	NO_target_PT
NO_target_PT	MUSCLE SPASMS	101497431	REAC14Q2.txt	NO_target_PT
NO_target_PT	PAIN IN EXTREMITY	101497431	REAC14Q2.txt	NO_target_PT
NO_target_PT	FREQUENT BOWEL MOVEMENTS	101500222	REAC14Q2.txt	NO_target_PT
NO_target_PT	ABDOMINAL DISTENSION	101500311	REAC14Q2.txt	NO_target_PT
NO_target_PT	DRUG INEFFECTIVE	101500311	REAC14Q2.txt	NO_target_PT
NO_target_PT	UNDERDOSE	101500311	REAC14Q2.txt	NO_target_PT
NO_target_PT	UNEVALUABLE EVENT	101500311	REAC14Q2.txt	NO_target_PT
NO_target_PT	EXPIRED PRODUCT ADMINISTERED	101500912	REAC14Q2.txt	NO_target_PT
NO_target_PT	OFF LABEL USE	101512141	REAC14Q2.txt	NO_target_PT
NO_target_PT	OFF LABEL USE	101520312	REAC14Q2.txt	NO_target_PT
NO_target_PT	PRODUCT QUALITY ISSUE	101520312	REAC14Q2.txt	NO_target_PT
NO_target_PT	CIRCUMSTANCE OR INFORMATION CAPABLE OF LEADING TO MEDICATION ERROR	101522233	REAC14Q3.txt	NO_target_PT
NO_target_PT	FREQUENT BOWEL MOVEMENTS	101522233	REAC14Q3.txt	NO_target_PT
NO_target_PT	GASTROINTESTINAL MOTILITY DISORDER	101522233	REAC14Q3.txt	NO_target_PT
NO_target_PT	DRUG INEFFECTIVE	101526101	REAC14Q2.txt	NO_target_PT
NO_target_PT	DRUG INEFFECTIVE	101526181	REAC14Q2.txt	NO_target_PT
NO_target_PT	OFF LABEL USE	101526522	REAC14Q2.txt	NO_target_PT
NO_target_PT	PRODUCT QUALITY ISSUE	101526522	REAC14Q2.txt	NO_target_PT
NO_target_PT	DRUG INEFFECTIVE	101535341	REAC14Q2.txt	NO_target_PT
NO_target_PT	DRUG INEFFECTIVE	101542711	REAC14Q2.txt	NO_target_PT
NO_target_PT	DIARRHOEA	101545761	REAC14Q2.txt	NO_target_PT
NO_target_PT	OFF LABEL USE	101545761	REAC14Q2.txt	NO_target_PT
NO_target_PT	VOMITING	101545761	REAC14Q2.txt	NO_target_PT
NO_target_PT	DRUG INEFFECTIVE	101546421	REAC14Q2.txt	NO_target_PT
NO_target_PT	CONSTIPATION	101553291	REAC14Q2.txt	NO_target_PT
NO_target_PT	DRUG INEFFECTIVE	101554591	REAC14Q2.txt	NO_target_PT
NO_target_PT	OFF LABEL USE	101554591	REAC14Q2.txt	NO_target_PT
NO_target_PT	DRUG INEFFECTIVE	101556251	REAC14Q2.txt	NO_target_PT
NO_target_PT	DIARRHOEA	101562551	REAC14Q2.txt	NO_target_PT
NO_target_PT	OFF LABEL USE	101562551	REAC14Q2.txt	NO_target_PT
NO_target_PT	ABDOMINAL DISCOMFORT	101567741	REAC14Q2.txt	NO_target_PT
NO_target_PT	DRUG INEFFECTIVE	101569581	REAC14Q2.txt	NO_target_PT
NO_target_PT	BLOOD PRESSURE INCREASED	101572171	REAC14Q2.txt	NO_target_PT
NO_target_PT	DRUG INEFFECTIVE	101572191	REAC14Q2.txt	NO_target_PT
NO_target_PT	ADVERSE EVENT	101572202	REAC14Q2.txt	NO_target_PT
NO_target_PT	CEREBROVASCULAR ACCIDENT	101572202	REAC14Q2.txt	NO_target_PT
NO_target_PT	LIVER DISORDER	101572202	REAC14Q2.txt	NO_target_PT
NO_target_PT	NEOPLASM MALIGNANT	101572202	REAC14Q2.txt	NO_target_PT
NO_target_PT	PRODUCT CONTAMINATION	101572202	REAC14Q2.txt	NO_target_PT
NO_target_PT	VISUAL IMPAIRMENT	101572202	REAC14Q2.txt	NO_target_PT
NO_target_PT	DRUG INEFFECTIVE	101572961	REAC14Q2.txt	NO_target_PT
NO_target_PT	ABDOMINAL DISCOMFORT	101574851	REAC14Q2.txt	NO_target_PT
NO_target_PT	DIARRHOEA	101575161	REAC14Q2.txt	NO_target_PT
NO_target_PT	DISCOMFORT	101577192	REAC14Q2.txt	NO_target_PT
NO_target_PT	PAIN	101577192	REAC14Q2.txt	NO_target_PT
NO_target_PT	UNDERDOSE	101577192	REAC14Q2.txt	NO_target_PT
NO_target_PT	DRUG INEFFECTIVE	101577301	REAC14Q2.txt	NO_target_PT
NO_target_PT	DRUG INEFFECTIVE	101577883	REAC14Q3.txt	NO_target_PT
NO_target_PT	INCORRECT DOSE ADMINISTERED	101577883	REAC14Q3.txt	NO_target_PT
NO_target_PT	OFF LABEL USE	101577883	REAC14Q3.txt	NO_target_PT
NO_target_PT	PRODUCT TASTE ABNORMAL	101577883	REAC14Q3.txt	NO_target_PT
NO_target_PT	OFF LABEL USE	101578011	REAC14Q2.txt	NO_target_PT
NO_target_PT	ABNORMAL FAECES	101578081	REAC14Q2.txt	NO_target_PT
NO_target_PT	UNEVALUABLE EVENT	101578441	REAC14Q2.txt	NO_target_PT
NO_target_PT	DRUG INEFFECTIVE	101579241	REAC14Q2.txt	NO_target_PT
NO_target_PT	DRUG INEFFECTIVE	101579291	REAC14Q2.txt	NO_target_PT
NO_target_PT	OFF LABEL USE	101579291	REAC14Q2.txt	NO_target_PT
NO_target_PT	THERAPEUTIC RESPONSE CHANGED	101579291	REAC14Q2.txt	NO_target_PT
NO_target_PT	OFF LABEL USE	101585221	REAC14Q2.txt	NO_target_PT
NO_target_PT	PRESCRIBED UNDERDOSE	101585221	REAC14Q2.txt	NO_target_PT
NO_target_PT	HYPOTENSION	101597921	REAC14Q2.txt	NO_target_PT
NO_target_PT	OFF LABEL USE	101598572	REAC14Q3.txt	NO_target_PT
NO_target_PT	OVERDOSE	101598572	REAC14Q3.txt	NO_target_PT
NO_target_PT	ABDOMINAL PAIN UPPER	101600612	REAC14Q2.txt	NO_target_PT
NO_target_PT	DIARRHOEA	101600612	REAC14Q2.txt	NO_target_PT
NO_target_PT	NAUSEA	101600612	REAC14Q2.txt	NO_target_PT
NO_target_PT	OVERDOSE	101600612	REAC14Q2.txt	NO_target_PT
NO_target_PT	VOMITING	101600612	REAC14Q2.txt	NO_target_PT
NO_target_PT	UNEVALUABLE EVENT	101601151	REAC14Q2.txt	NO_target_PT
NO_target_PT	DRUG INEFFECTIVE	101601281	REAC14Q2.txt	NO_target_PT
NO_target_PT	EYE PRURITUS	101601281	REAC14Q2.txt	NO_target_PT
NO_target_PT	ORAL DISCOMFORT	101601281	REAC14Q2.txt	NO_target_PT
NO_target_PT	PRURITUS	101601281	REAC14Q2.txt	NO_target_PT
NO_target_PT	THROAT IRRITATION	101601281	REAC14Q2.txt	NO_target_PT
NO_target_PT	BLOOD CHOLESTEROL INCREASED	101605342	REAC14Q2.txt	NO_target_PT
NO_target_PT	OFF LABEL USE	101605342	REAC14Q2.txt	NO_target_PT
NO_target_PT	OVERDOSE	101605881	REAC14Q2.txt	NO_target_PT
NO_target_PT	SKIN REACTION	101605881	REAC14Q2.txt	NO_target_PT
NO_target_PT	HAEMATOCHEZIA	101606611	REAC14Q2.txt	NO_target_PT
NO_target_PT	OFF LABEL USE	101606812	REAC14Q2.txt	NO_target_PT
NO_target_PT	PRODUCT QUALITY ISSUE	101606812	REAC14Q2.txt	NO_target_PT
NO_target_PT	OFF LABEL USE	101609271	REAC14Q2.txt	NO_target_PT
NO_target_PT	DRUG INEFFECTIVE	101612421	REAC14Q2.txt	NO_target_PT
NO_target_PT	CIRCUMSTANCE OR INFORMATION CAPABLE OF LEADING TO MEDICATION ERROR	101612781	REAC14Q2.txt	NO_target_PT
NO_target_PT	OFF LABEL USE	101612781	REAC14Q2.txt	NO_target_PT
NO_target_PT	OVERDOSE	101612781	REAC14Q2.txt	NO_target_PT
NO_target_PT	PRODUCT LABEL ISSUE	101612781	REAC14Q2.txt	NO_target_PT
NO_target_PT	DRUG INEFFECTIVE	101624951	REAC14Q2.txt	NO_target_PT
NO_target_PT	FLATULENCE	101624951	REAC14Q2.txt	NO_target_PT
NO_target_PT	UNDERDOSE	101624951	REAC14Q2.txt	NO_target_PT
NO_target_PT	ABDOMINAL DISTENSION	101625451	REAC14Q2.txt	NO_target_PT
NO_target_PT	ARTHRALGIA	101636502	REAC14Q3.txt	NO_target_PT
NO_target_PT	MUSCULOSKELETAL PAIN	101636502	REAC14Q3.txt	NO_target_PT
NO_target_PT	CIRCUMSTANCE OR INFORMATION CAPABLE OF LEADING TO MEDICATION ERROR	101663521	REAC14Q2.txt	NO_target_PT
NO_target_PT	PHYSICAL PRODUCT LABEL ISSUE	101663521	REAC14Q2.txt	NO_target_PT
NO_target_PT	HEADACHE	101664881	REAC14Q2.txt	NO_target_PT
NO_target_PT	PRURITUS	101668481	REAC14Q2.txt	NO_target_PT
NO_target_PT	RASH	101668481	REAC14Q2.txt	NO_target_PT
NO_target_PT	PRODUCT SOLUBILITY ABNORMAL	101672091	REAC14Q2.txt	NO_target_PT
NO_target_PT	TRANSFUSION	101672091	REAC14Q2.txt	NO_target_PT
NO_target_PT	ULCER HAEMORRHAGE	101672091	REAC14Q2.txt	NO_target_PT
NO_target_PT	CIRCUMSTANCE OR INFORMATION CAPABLE OF LEADING TO DEVICE USE ERROR	101682511	REAC14Q2.txt	NO_target_PT
NO_target_PT	RECTAL HAEMORRHAGE	101682521	REAC14Q2.txt	NO_target_PT
NO_target_PT	DRUG INEFFECTIVE	101682572	REAC14Q3.txt	NO_target_PT
NO_target_PT	DYSPEPSIA	101683921	REAC14Q2.txt	NO_target_PT
NO_target_PT	OVERDOSE	101683921	REAC14Q2.txt	NO_target_PT
NO_target_PT	PRESCRIBED OVERDOSE	101683921	REAC14Q2.txt	NO_target_PT
NO_target_PT	OFF LABEL USE	101685611	REAC14Q2.txt	NO_target_PT
NO_target_PT	BOWEL MOVEMENT IRREGULARITY	101690682	REAC14Q2.txt	NO_target_PT
NO_target_PT	FLATULENCE	101690682	REAC14Q2.txt	NO_target_PT
NO_target_PT	DRUG INEFFECTIVE	101692271	REAC14Q2.txt	NO_target_PT
NO_target_PT	DRUG INEFFECTIVE	101693631	REAC14Q2.txt	NO_target_PT
NO_target_PT	FLATULENCE	101694941	REAC14Q2.txt	NO_target_PT
NO_target_PT	MALAISE	101695071	REAC14Q2.txt	NO_target_PT
NO_target_PT	PRODUCT QUALITY ISSUE	101695071	REAC14Q2.txt	NO_target_PT
NO_target_PT	DRUG INEFFECTIVE	101705971	REAC14Q2.txt	NO_target_PT
NO_target_PT	DRUG INEFFECTIVE	101706211	REAC14Q2.txt	NO_target_PT
NO_target_PT	DRUG INEFFECTIVE FOR UNAPPROVED INDICATION	101706351	REAC14Q2.txt	NO_target_PT
NO_target_PT	OFF LABEL USE	101706351	REAC14Q2.txt	NO_target_PT
NO_target_PT	OVERDOSE	101706351	REAC14Q2.txt	NO_target_PT
NO_target_PT	OFF LABEL USE	101707481	REAC14Q2.txt	NO_target_PT
NO_target_PT	INTERCEPTED MEDICATION ERROR	101707691	REAC14Q2.txt	NO_target_PT
NO_target_PT	PRESCRIBED OVERDOSE	101707691	REAC14Q2.txt	NO_target_PT
NO_target_PT	ABDOMINAL DISTENSION	101720591	REAC14Q2.txt	NO_target_PT
NO_target_PT	DRUG INEFFECTIVE	101720931	REAC14Q2.txt	NO_target_PT
NO_target_PT	CIRCUMSTANCE OR INFORMATION CAPABLE OF LEADING TO MEDICATION ERROR	101720941	REAC14Q2.txt	NO_target_PT
NO_target_PT	DRUG INEFFECTIVE	101720941	REAC14Q2.txt	NO_target_PT
NO_target_PT	UNDERDOSE	101720941	REAC14Q2.txt	NO_target_PT
NO_target_PT	CIRCUMSTANCE OR INFORMATION CAPABLE OF LEADING TO DEVICE USE ERROR	101721041	REAC14Q2.txt	NO_target_PT
NO_target_PT	BLOOD GLUCOSE INCREASED	101721521	REAC14Q2.txt	NO_target_PT
NO_target_PT	DRUG INEFFECTIVE	101725811	REAC14Q2.txt	NO_target_PT
NO_target_PT	OFF LABEL USE	101725811	REAC14Q2.txt	NO_target_PT
NO_target_PT	OVERDOSE	101725811	REAC14Q2.txt	NO_target_PT
NO_target_PT	OFF LABEL USE	101730791	REAC14Q2.txt	NO_target_PT
NO_target_PT	PRESCRIBED OVERDOSE	101730791	REAC14Q2.txt	NO_target_PT
NO_target_PT	PRODUCT QUALITY ISSUE	101730791	REAC14Q2.txt	NO_target_PT
NO_target_PT	ABDOMINAL PAIN	101736431	REAC14Q2.txt	NO_target_PT
NO_target_PT	CLOSTRIDIUM DIFFICILE INFECTION	101736431	REAC14Q2.txt	NO_target_PT
NO_target_PT	GASTROINTESTINAL PAIN	101736431	REAC14Q2.txt	NO_target_PT
NO_target_PT	VOMITING	101736431	REAC14Q2.txt	NO_target_PT
NO_target_PT	FALL	101739781	REAC14Q2.txt	NO_target_PT
NO_target_PT	HYPONATRAEMIA	101739781	REAC14Q2.txt	NO_target_PT
NO_target_PT	HYPOVOLAEMIA	101739781	REAC14Q2.txt	NO_target_PT
NO_target_PT	DRUG INEFFECTIVE	101741861	REAC14Q2.txt	NO_target_PT
NO_target_PT	DRY MOUTH	101748961	REAC14Q2.txt	NO_target_PT
NO_target_PT	DIARRHOEA	101751111	REAC14Q2.txt	NO_target_PT
NO_target_PT	INCORRECT DOSE ADMINISTERED	101751362	REAC14Q2.txt	NO_target_PT
NO_target_PT	OFF LABEL USE	101751362	REAC14Q2.txt	NO_target_PT
NO_target_PT	OFF LABEL USE	101755392	REAC14Q2.txt	NO_target_PT
NO_target_PT	BLADDER DISORDER	101756571	REAC14Q2.txt	NO_target_PT
NO_target_PT	UTERINE DISORDER	101756571	REAC14Q2.txt	NO_target_PT
NO_target_PT	OFF LABEL USE	101757001	REAC14Q2.txt	NO_target_PT
NO_target_PT	PRESCRIBED UNDERDOSE	101757001	REAC14Q2.txt	NO_target_PT
NO_target_PT	TINNITUS	101757001	REAC14Q2.txt	NO_target_PT
NO_target_PT	OFF LABEL USE	101757371	REAC14Q2.txt	NO_target_PT
NO_target_PT	DRUG INEFFECTIVE	101757383	REAC14Q3.txt	NO_target_PT
NO_target_PT	DRUG INEFFECTIVE	101767821	REAC14Q2.txt	NO_target_PT
NO_target_PT	COLON OPERATION	101775041	REAC14Q2.txt	NO_target_PT
NO_target_PT	ABDOMINAL DISTENSION	101788552	REAC14Q2.txt	NO_target_PT
NO_target_PT	ASCITES	101788552	REAC14Q2.txt	NO_target_PT
NO_target_PT	DRUG INEFFECTIVE	101788552	REAC14Q2.txt	NO_target_PT
NO_target_PT	HEPATOMEGALY	101788552	REAC14Q2.txt	NO_target_PT
NO_target_PT	LIVER DISORDER	101788552	REAC14Q2.txt	NO_target_PT
NO_target_PT	OEDEMA PERIPHERAL	101788552	REAC14Q2.txt	NO_target_PT
NO_target_PT	RENAL DISORDER	101788552	REAC14Q2.txt	NO_target_PT
NO_target_PT	SWELLING	101788552	REAC14Q2.txt	NO_target_PT
NO_target_PT	OFF LABEL USE	101789391	REAC14Q2.txt	NO_target_PT
NO_target_PT	EXPIRED PRODUCT ADMINISTERED	101814281	REAC14Q2.txt	NO_target_PT
NO_target_PT	FAECES DISCOLOURED	101814281	REAC14Q2.txt	NO_target_PT
NO_target_PT	UNDERDOSE	101816141	REAC14Q2.txt	NO_target_PT
NO_target_PT	OFF LABEL USE	101817022	REAC14Q2.txt	NO_target_PT
NO_target_PT	ABDOMINAL DISTENSION	101817041	REAC14Q2.txt	NO_target_PT
NO_target_PT	FLATULENCE	101817041	REAC14Q2.txt	NO_target_PT
NO_target_PT	DRUG INEFFECTIVE	101817891	REAC14Q2.txt	NO_target_PT
NO_target_PT	OFF LABEL USE	101820181	REAC14Q2.txt	NO_target_PT
NO_target_PT	OFF LABEL USE	101820191	REAC14Q2.txt	NO_target_PT
NO_target_PT	FREQUENT BOWEL MOVEMENTS	101820241	REAC14Q2.txt	NO_target_PT
NO_target_PT	OFF LABEL USE	101820251	REAC14Q2.txt	NO_target_PT
NO_target_PT	DIARRHOEA	101820261	REAC14Q2.txt	NO_target_PT
NO_target_PT	DRUG DEPENDENCE	101820261	REAC14Q2.txt	NO_target_PT
NO_target_PT	DRY EYE	101820261	REAC14Q2.txt	NO_target_PT
NO_target_PT	OFF LABEL USE	101820261	REAC14Q2.txt	NO_target_PT
NO_target_PT	OFF LABEL USE	101820271	REAC14Q2.txt	NO_target_PT
NO_target_PT	OFF LABEL USE	101820282	REAC14Q2.txt	NO_target_PT
NO_target_PT	GASTROINTESTINAL PAIN	101820301	REAC14Q2.txt	NO_target_PT
NO_target_PT	OFF LABEL USE	101820301	REAC14Q2.txt	NO_target_PT
NO_target_PT	OFF LABEL USE	101820311	REAC14Q2.txt	NO_target_PT
NO_target_PT	CIRCUMSTANCE OR INFORMATION CAPABLE OF LEADING TO MEDICATION ERROR	101820321	REAC14Q2.txt	NO_target_PT
NO_target_PT	PRODUCT LABEL ISSUE	101820321	REAC14Q2.txt	NO_target_PT
NO_target_PT	CIRCUMSTANCE OR INFORMATION CAPABLE OF LEADING TO MEDICATION ERROR	101820331	REAC14Q2.txt	NO_target_PT
NO_target_PT	OVERDOSE	101820331	REAC14Q2.txt	NO_target_PT
NO_target_PT	OFF LABEL USE	101820351	REAC14Q2.txt	NO_target_PT
NO_target_PT	PRODUCT SOLUBILITY ABNORMAL	101820351	REAC14Q2.txt	NO_target_PT
NO_target_PT	EXPIRED PRODUCT ADMINISTERED	101820371	REAC14Q2.txt	NO_target_PT
NO_target_PT	ABDOMINAL DISCOMFORT	101820401	REAC14Q2.txt	NO_target_PT
NO_target_PT	OFF LABEL USE	101821202	REAC14Q2.txt	NO_target_PT
NO_target_PT	PRODUCT QUALITY ISSUE	101821202	REAC14Q2.txt	NO_target_PT
NO_target_PT	CIRCUMSTANCE OR INFORMATION CAPABLE OF LEADING TO MEDICATION ERROR	101821361	REAC14Q2.txt	NO_target_PT
NO_target_PT	PRODUCT PACKAGING ISSUE	101821361	REAC14Q2.txt	NO_target_PT
NO_target_PT	DRUG INEFFECTIVE	101829631	REAC14Q2.txt	NO_target_PT
NO_target_PT	OFF LABEL USE	101833541	REAC14Q2.txt	NO_target_PT
NO_target_PT	PRODUCT QUALITY ISSUE	101833541	REAC14Q2.txt	NO_target_PT
NO_target_PT	MUCOUS STOOLS	101834491	REAC14Q2.txt	NO_target_PT
NO_target_PT	ABDOMINAL DISCOMFORT	101834861	REAC14Q2.txt	NO_target_PT
NO_target_PT	DRUG INEFFECTIVE	101834861	REAC14Q2.txt	NO_target_PT
NO_target_PT	FEELING ABNORMAL	101834861	REAC14Q2.txt	NO_target_PT
NO_target_PT	OFF LABEL USE	101834861	REAC14Q2.txt	NO_target_PT
NO_target_PT	OVERDOSE	101834861	REAC14Q2.txt	NO_target_PT
NO_target_PT	OFF LABEL USE	101836641	REAC14Q2.txt	NO_target_PT
NO_target_PT	OVERDOSE	101836641	REAC14Q2.txt	NO_target_PT
NO_target_PT	EXPIRED PRODUCT ADMINISTERED	101841362	REAC14Q2.txt	NO_target_PT
NO_target_PT	PRODUCT SOLUBILITY ABNORMAL	101841362	REAC14Q2.txt	NO_target_PT
NO_target_PT	DRUG INEFFECTIVE	101842121	REAC14Q2.txt	NO_target_PT
NO_target_PT	DRUG INEFFECTIVE	101844091	REAC14Q2.txt	NO_target_PT
NO_target_PT	OFF LABEL USE	101844251	REAC14Q2.txt	NO_target_PT
NO_target_PT	CIRCUMSTANCE OR INFORMATION CAPABLE OF LEADING TO MEDICATION ERROR	101844351	REAC14Q2.txt	NO_target_PT
NO_target_PT	PRODUCT LABEL ISSUE	101844351	REAC14Q2.txt	NO_target_PT
NO_target_PT	OFF LABEL USE	101844541	REAC14Q2.txt	NO_target_PT
NO_target_PT	DIARRHOEA	101846101	REAC14Q2.txt	NO_target_PT
NO_target_PT	EXPIRED PRODUCT ADMINISTERED	101846101	REAC14Q2.txt	NO_target_PT
NO_target_PT	ABNORMAL FAECES	101848121	REAC14Q2.txt	NO_target_PT
NO_target_PT	OFF LABEL USE	101848121	REAC14Q2.txt	NO_target_PT
NO_target_PT	ABDOMINAL PAIN UPPER	101849491	REAC14Q2.txt	NO_target_PT
NO_target_PT	ANORECTAL DISORDER	101849491	REAC14Q2.txt	NO_target_PT
NO_target_PT	CHILLS	101849491	REAC14Q2.txt	NO_target_PT
NO_target_PT	MIGRAINE	101849491	REAC14Q2.txt	NO_target_PT
NO_target_PT	MUSCLE SPASMS	101849491	REAC14Q2.txt	NO_target_PT
NO_target_PT	NAUSEA	101849491	REAC14Q2.txt	NO_target_PT
NO_target_PT	DRUG INEFFECTIVE	101851191	REAC14Q2.txt	NO_target_PT
NO_target_PT	OFF LABEL USE	101852091	REAC14Q2.txt	NO_target_PT
NO_target_PT	UNEVALUABLE EVENT	101852671	REAC14Q2.txt	NO_target_PT
NO_target_PT	CIRCUMSTANCE OR INFORMATION CAPABLE OF LEADING TO MEDICATION ERROR	101853911	REAC14Q2.txt	NO_target_PT
NO_target_PT	DRUG INEFFECTIVE	101853911	REAC14Q2.txt	NO_target_PT
NO_target_PT	OFF LABEL USE	101853911	REAC14Q2.txt	NO_target_PT
NO_target_PT	UNDERDOSE	101853911	REAC14Q2.txt	NO_target_PT
NO_target_PT	OFF LABEL USE	101854931	REAC14Q2.txt	NO_target_PT
NO_target_PT	OVERDOSE	101854931	REAC14Q2.txt	NO_target_PT
NO_target_PT	DRUG INEFFECTIVE	101854961	REAC14Q2.txt	NO_target_PT
NO_target_PT	DRUG INEFFECTIVE	101855281	REAC14Q2.txt	NO_target_PT
NO_target_PT	PRODUCT CONTAMINATION PHYSICAL	101856081	REAC14Q2.txt	NO_target_PT
NO_target_PT	DRUG INEFFECTIVE	101856941	REAC14Q2.txt	NO_target_PT
NO_target_PT	DRUG INEFFECTIVE	101859161	REAC14Q2.txt	NO_target_PT
NO_target_PT	OVERDOSE	101859161	REAC14Q2.txt	NO_target_PT
NO_target_PT	MUSCLE SPASMS	101859341	REAC14Q2.txt	NO_target_PT
NO_target_PT	NAUSEA	101859351	REAC14Q2.txt	NO_target_PT
NO_target_PT	ABDOMINAL PAIN UPPER	101865171	REAC14Q2.txt	NO_target_PT
NO_target_PT	FLATULENCE	101867061	REAC14Q2.txt	NO_target_PT
NO_target_PT	OFF LABEL USE	101867942	REAC14Q3.txt	NO_target_PT
NO_target_PT	OVERDOSE	101870241	REAC14Q2.txt	NO_target_PT
NO_target_PT	ABNORMAL FAECES	101883331	REAC14Q2.txt	NO_target_PT
NO_target_PT	CIRCUMSTANCE OR INFORMATION CAPABLE OF LEADING TO MEDICATION ERROR	101884261	REAC14Q2.txt	NO_target_PT
NO_target_PT	UNDERDOSE	101884261	REAC14Q2.txt	NO_target_PT
NO_target_PT	FAECES SOFT	101890471	REAC14Q2.txt	NO_target_PT
NO_target_PT	GASTROINTESTINAL MOTILITY DISORDER	101890471	REAC14Q2.txt	NO_target_PT
NO_target_PT	HAIR TEXTURE ABNORMAL	101890852	REAC14Q3.txt	NO_target_PT
NO_target_PT	MUSCLE SPASMS	101906092	REAC14Q2.txt	NO_target_PT
NO_target_PT	OFF LABEL USE	101906361	REAC14Q2.txt	NO_target_PT
NO_target_PT	DRY MOUTH	101907632	REAC14Q3.txt	NO_target_PT
NO_target_PT	DYSGEUSIA	101907632	REAC14Q3.txt	NO_target_PT
NO_target_PT	GLOSSODYNIA	101907632	REAC14Q3.txt	NO_target_PT
NO_target_PT	MOUTH ULCERATION	101907632	REAC14Q3.txt	NO_target_PT
NO_target_PT	OFF LABEL USE	101907632	REAC14Q3.txt	NO_target_PT
NO_target_PT	SWOLLEN TONGUE	101907632	REAC14Q3.txt	NO_target_PT
NO_target_PT	FEELING ABNORMAL	101907683	REAC14Q2.txt	NO_target_PT
NO_target_PT	FEELING HOT	101907683	REAC14Q2.txt	NO_target_PT
NO_target_PT	HALLUCINATION, VISUAL	101907683	REAC14Q2.txt	NO_target_PT
NO_target_PT	TINNITUS	101907683	REAC14Q2.txt	NO_target_PT
NO_target_PT	PRODUCT TASTE ABNORMAL	101911271	REAC14Q2.txt	NO_target_PT
NO_target_PT	OVERDOSE	101911661	REAC14Q2.txt	NO_target_PT
NO_target_PT	FLUID RETENTION	101912121	REAC14Q2.txt	NO_target_PT
NO_target_PT	CIRCUMSTANCE OR INFORMATION CAPABLE OF LEADING TO MEDICATION ERROR	101925432	REAC14Q2.txt	NO_target_PT
NO_target_PT	PHYSICAL PRODUCT LABEL ISSUE	101925432	REAC14Q2.txt	NO_target_PT
NO_target_PT	ABNORMAL FAECES	101926621	REAC14Q2.txt	NO_target_PT
NO_target_PT	DRUG INEFFECTIVE FOR UNAPPROVED INDICATION	101926621	REAC14Q2.txt	NO_target_PT
NO_target_PT	OFF LABEL USE	101926621	REAC14Q2.txt	NO_target_PT
NO_target_PT	ABDOMINAL PAIN	101927911	REAC14Q2.txt	NO_target_PT
NO_target_PT	OFF LABEL USE	101942702	REAC14Q2.txt	NO_target_PT
NO_target_PT	OFF LABEL USE	101942741	REAC14Q2.txt	NO_target_PT
NO_target_PT	PRODUCT QUALITY ISSUE	101942741	REAC14Q2.txt	NO_target_PT
NO_target_PT	OBSTRUCTION	101943061	REAC14Q2.txt	NO_target_PT
NO_target_PT	OFF LABEL USE	101943061	REAC14Q2.txt	NO_target_PT
NO_target_PT	DRUG INEFFECTIVE FOR UNAPPROVED INDICATION	101946891	REAC14Q2.txt	NO_target_PT
NO_target_PT	HAEMATOCHEZIA	101946891	REAC14Q2.txt	NO_target_PT
NO_target_PT	OFF LABEL USE	101946891	REAC14Q2.txt	NO_target_PT
NO_target_PT	OFF LABEL USE	101946951	REAC14Q2.txt	NO_target_PT
NO_target_PT	PERIPHERAL SWELLING	101946951	REAC14Q2.txt	NO_target_PT
NO_target_PT	UNDERDOSE	101946951	REAC14Q2.txt	NO_target_PT
NO_target_PT	CIRCUMSTANCE OR INFORMATION CAPABLE OF LEADING TO MEDICATION ERROR	101954142	REAC14Q2.txt	NO_target_PT
NO_target_PT	GASTROINTESTINAL PAIN	101954142	REAC14Q2.txt	NO_target_PT
NO_target_PT	MUSCLE SPASMS	101954431	REAC14Q2.txt	NO_target_PT
NO_target_PT	CIRCUMSTANCE OR INFORMATION CAPABLE OF LEADING TO MEDICATION ERROR	101955591	REAC14Q2.txt	NO_target_PT
NO_target_PT	PRESCRIBED UNDERDOSE	101955591	REAC14Q2.txt	NO_target_PT
NO_target_PT	INTENTIONAL UNDERDOSE	101956861	REAC14Q2.txt	NO_target_PT
NO_target_PT	PRODUCT QUALITY ISSUE	101956861	REAC14Q2.txt	NO_target_PT
NO_target_PT	ABDOMINAL DISCOMFORT	101964702	REAC14Q3.txt	NO_target_PT
NO_target_PT	ABDOMINAL DISTENSION	101964702	REAC14Q3.txt	NO_target_PT
NO_target_PT	ABDOMINAL PAIN	101964702	REAC14Q3.txt	NO_target_PT
NO_target_PT	NAUSEA	101964702	REAC14Q3.txt	NO_target_PT
NO_target_PT	OFF LABEL USE	101964702	REAC14Q3.txt	NO_target_PT
NO_target_PT	OVERDOSE	101964702	REAC14Q3.txt	NO_target_PT
NO_target_PT	PROCTALGIA	101964702	REAC14Q3.txt	NO_target_PT
NO_target_PT	UNEVALUABLE EVENT	101964702	REAC14Q3.txt	NO_target_PT
NO_target_PT	FLATULENCE	101964831	REAC14Q2.txt	NO_target_PT
NO_target_PT	UNDERDOSE	101968921	REAC14Q2.txt	NO_target_PT
NO_target_PT	EXPIRED PRODUCT ADMINISTERED	101970501	REAC14Q2.txt	NO_target_PT
NO_target_PT	OFF LABEL USE	101970501	REAC14Q2.txt	NO_target_PT
NO_target_PT	EXPIRED PRODUCT ADMINISTERED	101971181	REAC14Q2.txt	NO_target_PT
NO_target_PT	MUSCLE SPASMS	101971181	REAC14Q2.txt	NO_target_PT
NO_target_PT	DRUG INEFFECTIVE	101981933	REAC14Q3.txt	NO_target_PT
NO_target_PT	PRODUCT QUALITY ISSUE	102002131	REAC14Q2.txt	NO_target_PT
NO_target_PT	DIARRHOEA	102003021	REAC14Q2.txt	NO_target_PT
NO_target_PT	UNDERDOSE	102003021	REAC14Q2.txt	NO_target_PT
NO_target_PT	EXPIRED PRODUCT ADMINISTERED	102008831	REAC14Q2.txt	NO_target_PT
NO_target_PT	DIARRHOEA	102009791	REAC14Q2.txt	NO_target_PT
NO_target_PT	OFF LABEL USE	102016602	REAC14Q2.txt	NO_target_PT
NO_target_PT	PRODUCT TASTE ABNORMAL	102016602	REAC14Q2.txt	NO_target_PT
NO_target_PT	OFF LABEL USE	102018921	REAC14Q2.txt	NO_target_PT
NO_target_PT	PRODUCT QUALITY ISSUE	102018921	REAC14Q2.txt	NO_target_PT
NO_target_PT	DRUG INEFFECTIVE	102019071	REAC14Q2.txt	NO_target_PT
NO_target_PT	SLEEP DISORDER	102021762	REAC14Q2.txt	NO_target_PT
NO_target_PT	PRODUCT PACKAGING QUANTITY ISSUE	102023891	REAC14Q2.txt	NO_target_PT
NO_target_PT	PRODUCT QUALITY ISSUE	102023941	REAC14Q2.txt	NO_target_PT
NO_target_PT	BLOOD GLUCOSE INCREASED	102024041	REAC14Q2.txt	NO_target_PT
NO_target_PT	UNDERDOSE	102024092	REAC14Q2.txt	NO_target_PT
NO_target_PT	DRUG INEFFECTIVE	102024511	REAC14Q2.txt	NO_target_PT
NO_target_PT	FAECES SOFT	102024601	REAC14Q2.txt	NO_target_PT
NO_target_PT	OVERDOSE	102024671	REAC14Q2.txt	NO_target_PT
NO_target_PT	DRUG INEFFECTIVE	102024831	REAC14Q2.txt	NO_target_PT
NO_target_PT	DRUG INEFFECTIVE	102025591	REAC14Q2.txt	NO_target_PT
NO_target_PT	DRUG INEFFECTIVE	102025721	REAC14Q2.txt	NO_target_PT
NO_target_PT	MUSCLE SPASMS	102025731	REAC14Q2.txt	NO_target_PT
NO_target_PT	UNEVALUABLE EVENT	102025731	REAC14Q2.txt	NO_target_PT
NO_target_PT	ABDOMINAL DISTENSION	102025901	REAC14Q2.txt	NO_target_PT
NO_target_PT	BACK PAIN	102025901	REAC14Q2.txt	NO_target_PT
NO_target_PT	DYSPEPSIA	102025901	REAC14Q2.txt	NO_target_PT
NO_target_PT	MUSCLE SPASMS	102025901	REAC14Q2.txt	NO_target_PT
NO_target_PT	VOMITING	102025901	REAC14Q2.txt	NO_target_PT
NO_target_PT	OFF LABEL USE	102026031	REAC14Q2.txt	NO_target_PT
NO_target_PT	ABDOMINAL DISCOMFORT	102026131	REAC14Q2.txt	NO_target_PT
NO_target_PT	ABDOMINAL DISTENSION	102026492	REAC14Q3.txt	NO_target_PT
NO_target_PT	DIARRHOEA	102026492	REAC14Q3.txt	NO_target_PT
NO_target_PT	OVERDOSE	102026492	REAC14Q3.txt	NO_target_PT
NO_target_PT	INCORRECT DOSE ADMINISTERED	102026601	REAC14Q2.txt	NO_target_PT
NO_target_PT	OVERDOSE	102026601	REAC14Q2.txt	NO_target_PT
NO_target_PT	EXPIRED PRODUCT ADMINISTERED	102026651	REAC14Q2.txt	NO_target_PT
NO_target_PT	OFF LABEL USE	102026761	REAC14Q2.txt	NO_target_PT
NO_target_PT	OVERDOSE	102026761	REAC14Q2.txt	NO_target_PT
NO_target_PT	DRUG INEFFECTIVE	102027192	REAC14Q2.txt	NO_target_PT
NO_target_PT	DRUG INEFFECTIVE	102027561	REAC14Q2.txt	NO_target_PT
NO_target_PT	UNDERDOSE	102027561	REAC14Q2.txt	NO_target_PT
NO_target_PT	DRUG INEFFECTIVE	102027591	REAC14Q2.txt	NO_target_PT
NO_target_PT	DYSURIA	102028081	REAC14Q2.txt	NO_target_PT
NO_target_PT	ABDOMINAL DISCOMFORT	102029351	REAC14Q2.txt	NO_target_PT
NO_target_PT	OFF LABEL USE	102029351	REAC14Q2.txt	NO_target_PT
NO_target_PT	OFF LABEL USE	102029401	REAC14Q2.txt	NO_target_PT
NO_target_PT	OFF LABEL USE	102029631	REAC14Q2.txt	NO_target_PT
NO_target_PT	DRUG INEFFECTIVE	102029871	REAC14Q2.txt	NO_target_PT
NO_target_PT	UNDERDOSE	102029871	REAC14Q2.txt	NO_target_PT
NO_target_PT	PRODUCT CONTAMINATION PHYSICAL	102029951	REAC14Q2.txt	NO_target_PT
NO_target_PT	CONDITION AGGRAVATED	102029991	REAC14Q2.txt	NO_target_PT
NO_target_PT	ABDOMINAL DISTENSION	102030001	REAC14Q2.txt	NO_target_PT
NO_target_PT	DIARRHOEA	102030011	REAC14Q2.txt	NO_target_PT
NO_target_PT	FREQUENT BOWEL MOVEMENTS	102030011	REAC14Q2.txt	NO_target_PT
NO_target_PT	UNDERDOSE	102030011	REAC14Q2.txt	NO_target_PT
NO_target_PT	PRODUCT TASTE ABNORMAL	102030022	REAC14Q2.txt	NO_target_PT
NO_target_PT	FLUID RETENTION	102030041	REAC14Q2.txt	NO_target_PT
NO_target_PT	ABDOMINAL DISTENSION	102030132	REAC14Q3.txt	NO_target_PT
NO_target_PT	ABDOMINAL PAIN UPPER	102030132	REAC14Q3.txt	NO_target_PT
NO_target_PT	ABNORMAL FAECES	102030132	REAC14Q3.txt	NO_target_PT
NO_target_PT	DRUG INEFFECTIVE	102030132	REAC14Q3.txt	NO_target_PT
NO_target_PT	FLATULENCE	102030132	REAC14Q3.txt	NO_target_PT
NO_target_PT	NAUSEA	102030132	REAC14Q3.txt	NO_target_PT
NO_target_PT	PAIN	102030132	REAC14Q3.txt	NO_target_PT
NO_target_PT	CHROMATURIA	102030171	REAC14Q2.txt	NO_target_PT
NO_target_PT	PALPITATIONS	102030171	REAC14Q2.txt	NO_target_PT
NO_target_PT	PRURITUS	102030171	REAC14Q2.txt	NO_target_PT
NO_target_PT	OVERDOSE	102034161	REAC14Q2.txt	NO_target_PT
NO_target_PT	PRESCRIBED OVERDOSE	102034701	REAC14Q2.txt	NO_target_PT
NO_target_PT	GASTROINTESTINAL SOUNDS ABNORMAL	102035131	REAC14Q2.txt	NO_target_PT
NO_target_PT	PRODUCT TASTE ABNORMAL	102035141	REAC14Q2.txt	NO_target_PT
NO_target_PT	CONDITION AGGRAVATED	102036341	REAC14Q2.txt	NO_target_PT
NO_target_PT	EXPIRED PRODUCT ADMINISTERED	102036351	REAC14Q2.txt	NO_target_PT
NO_target_PT	OVERDOSE	102036351	REAC14Q2.txt	NO_target_PT
NO_target_PT	FEELING ABNORMAL	102037341	REAC14Q2.txt	NO_target_PT
NO_target_PT	NAUSEA	102037341	REAC14Q2.txt	NO_target_PT
NO_target_PT	SUSPECTED COUNTERFEIT PRODUCT	102037341	REAC14Q2.txt	NO_target_PT
NO_target_PT	DRUG INEFFECTIVE	102037381	REAC14Q2.txt	NO_target_PT
NO_target_PT	DRUG INEFFECTIVE	102039451	REAC14Q2.txt	NO_target_PT
NO_target_PT	FAECAL VOLUME INCREASED	102039771	REAC14Q2.txt	NO_target_PT
NO_target_PT	OFF LABEL USE	102039771	REAC14Q2.txt	NO_target_PT
NO_target_PT	PRODUCT TASTE ABNORMAL	102040011	REAC14Q2.txt	NO_target_PT
NO_target_PT	DRUG INEFFECTIVE	102040071	REAC14Q2.txt	NO_target_PT
NO_target_PT	DRUG INEFFECTIVE	102040531	REAC14Q2.txt	NO_target_PT
NO_target_PT	OVERDOSE	102040531	REAC14Q2.txt	NO_target_PT
NO_target_PT	DRUG INEFFECTIVE	102041021	REAC14Q2.txt	NO_target_PT
NO_target_PT	FLATULENCE	102041151	REAC14Q2.txt	NO_target_PT
NO_target_PT	OVERDOSE	102041201	REAC14Q2.txt	NO_target_PT
NO_target_PT	ABNORMAL FAECES	102041661	REAC14Q2.txt	NO_target_PT
NO_target_PT	DIARRHOEA	102041661	REAC14Q2.txt	NO_target_PT
NO_target_PT	FAECES PALE	102041661	REAC14Q2.txt	NO_target_PT
NO_target_PT	UNEVALUABLE EVENT	102041831	REAC14Q2.txt	NO_target_PT
NO_target_PT	DRUG INEFFECTIVE	102041941	REAC14Q2.txt	NO_target_PT
NO_target_PT	HEADACHE	102041952	REAC14Q2.txt	NO_target_PT
NO_target_PT	OVERDOSE	102041952	REAC14Q2.txt	NO_target_PT
NO_target_PT	PRODUCT TASTE ABNORMAL	102041952	REAC14Q2.txt	NO_target_PT
NO_target_PT	PRODUCT SOLUBILITY ABNORMAL	102042151	REAC14Q2.txt	NO_target_PT
NO_target_PT	DRUG INEFFECTIVE	102043281	REAC14Q2.txt	NO_target_PT
NO_target_PT	ANXIETY	102045641	REAC14Q2.txt	NO_target_PT
NO_target_PT	ASTHENIA	102045641	REAC14Q2.txt	NO_target_PT
NO_target_PT	DIZZINESS	102045641	REAC14Q2.txt	NO_target_PT
NO_target_PT	HYPERHIDROSIS	102045641	REAC14Q2.txt	NO_target_PT
NO_target_PT	HYPERTENSION	102045641	REAC14Q2.txt	NO_target_PT
NO_target_PT	NAUSEA	102045641	REAC14Q2.txt	NO_target_PT
NO_target_PT	OFF LABEL USE	102045641	REAC14Q2.txt	NO_target_PT
NO_target_PT	OVERDOSE	102045641	REAC14Q2.txt	NO_target_PT
NO_target_PT	TREMOR	102045641	REAC14Q2.txt	NO_target_PT
NO_target_PT	VOMITING	102045641	REAC14Q2.txt	NO_target_PT
NO_target_PT	DEFAECATION URGENCY	102046082	REAC14Q3.txt	NO_target_PT
NO_target_PT	FAECES SOFT	102046082	REAC14Q3.txt	NO_target_PT
NO_target_PT	FREQUENT BOWEL MOVEMENTS	102046082	REAC14Q3.txt	NO_target_PT
NO_target_PT	OFF LABEL USE	102046082	REAC14Q3.txt	NO_target_PT
NO_target_PT	UNDERDOSE	102047941	REAC14Q2.txt	NO_target_PT
NO_target_PT	OFF LABEL USE	102047982	REAC14Q2.txt	NO_target_PT
NO_target_PT	PRODUCT SOLUBILITY ABNORMAL	102047982	REAC14Q2.txt	NO_target_PT
NO_target_PT	ABDOMINAL PAIN UPPER	102048851	REAC14Q2.txt	NO_target_PT
NO_target_PT	PRURITUS	102048851	REAC14Q2.txt	NO_target_PT
NO_target_PT	URTICARIA	102048851	REAC14Q2.txt	NO_target_PT
NO_target_PT	UNEVALUABLE EVENT	102049021	REAC14Q2.txt	NO_target_PT
NO_target_PT	DRUG INEFFECTIVE	102050001	REAC14Q2.txt	NO_target_PT
NO_target_PT	OVERDOSE	102050251	REAC14Q2.txt	NO_target_PT
NO_target_PT	ABDOMINAL PAIN	102050802	REAC14Q2.txt	NO_target_PT
NO_target_PT	DRUG INTERACTION	102050802	REAC14Q2.txt	NO_target_PT
NO_target_PT	FREQUENT BOWEL MOVEMENTS	102050802	REAC14Q2.txt	NO_target_PT
NO_target_PT	NAUSEA	102050802	REAC14Q2.txt	NO_target_PT
NO_target_PT	ADVERSE REACTION	102050911	REAC14Q2.txt	NO_target_PT
NO_target_PT	EXPIRED PRODUCT ADMINISTERED	102050911	REAC14Q2.txt	NO_target_PT
NO_target_PT	NERVOUSNESS	102050911	REAC14Q2.txt	NO_target_PT
NO_target_PT	THROAT TIGHTNESS	102050911	REAC14Q2.txt	NO_target_PT
NO_target_PT	EXPIRED PRODUCT ADMINISTERED	102052891	REAC14Q2.txt	NO_target_PT
NO_target_PT	ABNORMAL FAECES	102054482	REAC14Q2.txt	NO_target_PT
NO_target_PT	UNDERDOSE	102054482	REAC14Q2.txt	NO_target_PT
NO_target_PT	OFF LABEL USE	102056272	REAC14Q3.txt	NO_target_PT
NO_target_PT	PRODUCT SOLUBILITY ABNORMAL	102056272	REAC14Q3.txt	NO_target_PT
NO_target_PT	DIARRHOEA	102056321	REAC14Q2.txt	NO_target_PT
NO_target_PT	DRUG INEFFECTIVE	102056321	REAC14Q2.txt	NO_target_PT
NO_target_PT	UNDERDOSE	102056321	REAC14Q2.txt	NO_target_PT
NO_target_PT	OFF LABEL USE	102056361	REAC14Q2.txt	NO_target_PT
NO_target_PT	PRODUCT TASTE ABNORMAL	102056361	REAC14Q2.txt	NO_target_PT
NO_target_PT	ANORECTAL DISORDER	102056461	REAC14Q2.txt	NO_target_PT
NO_target_PT	DIARRHOEA	102056461	REAC14Q2.txt	NO_target_PT
NO_target_PT	OFF LABEL USE	102056531	REAC14Q2.txt	NO_target_PT
NO_target_PT	CONSTIPATION	102056591	REAC14Q2.txt	NO_target_PT
NO_target_PT	ABDOMINAL PAIN UPPER	102059841	REAC14Q2.txt	NO_target_PT
NO_target_PT	ACCIDENTAL OVERDOSE	102059841	REAC14Q2.txt	NO_target_PT
NO_target_PT	DRUG INEFFECTIVE	102059841	REAC14Q2.txt	NO_target_PT
NO_target_PT	EXPIRED PRODUCT ADMINISTERED	102059841	REAC14Q2.txt	NO_target_PT
NO_target_PT	ANXIETY	102066841	REAC14Q2.txt	NO_target_PT
NO_target_PT	DYSPHEMIA	102066841	REAC14Q2.txt	NO_target_PT
NO_target_PT	NERVOUS SYSTEM DISORDER	102066841	REAC14Q2.txt	NO_target_PT
NO_target_PT	SENSORY DISTURBANCE	102066841	REAC14Q2.txt	NO_target_PT
NO_target_PT	TIC	102066841	REAC14Q2.txt	NO_target_PT
NO_target_PT	EXPOSURE DURING PREGNANCY	102071902	REAC14Q2.txt	NO_target_PT
NO_target_PT	OFF LABEL USE	102071902	REAC14Q2.txt	NO_target_PT
NO_target_PT	PRODUCT ODOUR ABNORMAL	102086291	REAC14Q2.txt	NO_target_PT
NO_target_PT	PRODUCT TASTE ABNORMAL	102086291	REAC14Q2.txt	NO_target_PT
NO_target_PT	PRODUCT TASTE ABNORMAL	102086721	REAC14Q2.txt	NO_target_PT
NO_target_PT	URTICARIA	102086781	REAC14Q2.txt	NO_target_PT
NO_target_PT	NAUSEA	102088352	REAC14Q2.txt	NO_target_PT
NO_target_PT	UNDERDOSE	102088352	REAC14Q2.txt	NO_target_PT
NO_target_PT	DRUG INEFFECTIVE	102088402	REAC14Q2.txt	NO_target_PT
NO_target_PT	OFF LABEL USE	102088402	REAC14Q2.txt	NO_target_PT
NO_target_PT	FREQUENT BOWEL MOVEMENTS	102092521	REAC14Q2.txt	NO_target_PT
NO_target_PT	PRODUCT PHYSICAL CONSISTENCY ISSUE	102094891	REAC14Q2.txt	NO_target_PT
NO_target_PT	PRODUCT QUALITY ISSUE	102094891	REAC14Q2.txt	NO_target_PT
NO_target_PT	RETCHING	102094891	REAC14Q2.txt	NO_target_PT
NO_target_PT	VOMITING	102094891	REAC14Q2.txt	NO_target_PT
NO_target_PT	BLOOD PRESSURE DECREASED	102101121	REAC14Q2.txt	NO_target_PT
NO_target_PT	EXPIRED PRODUCT ADMINISTERED	102101541	REAC14Q2.txt	NO_target_PT
NO_target_PT	ABDOMINAL PAIN LOWER	102102141	REAC14Q2.txt	NO_target_PT
NO_target_PT	DYSURIA	102102141	REAC14Q2.txt	NO_target_PT
NO_target_PT	HYPONATRAEMIA	102102141	REAC14Q2.txt	NO_target_PT
NO_target_PT	INAPPROPRIATE ANTIDIURETIC HORMONE SECRETION	102102141	REAC14Q2.txt	NO_target_PT
NO_target_PT	PRURITUS	102102321	REAC14Q2.txt	NO_target_PT
NO_target_PT	RASH	102103881	REAC14Q2.txt	NO_target_PT
NO_target_PT	SURGERY	102103881	REAC14Q2.txt	NO_target_PT
NO_target_PT	DRUG INEFFECTIVE	102108421	REAC14Q2.txt	NO_target_PT
NO_target_PT	FLATULENCE	102108742	REAC14Q2.txt	NO_target_PT
NO_target_PT	GASTROINTESTINAL SOUNDS ABNORMAL	102108742	REAC14Q2.txt	NO_target_PT
NO_target_PT	FOREIGN BODY	102109141	REAC14Q2.txt	NO_target_PT
NO_target_PT	PRODUCT QUALITY ISSUE	102109141	REAC14Q2.txt	NO_target_PT
NO_target_PT	DRUG INEFFECTIVE	102109241	REAC14Q2.txt	NO_target_PT
NO_target_PT	NAUSEA	102110751	REAC14Q2.txt	NO_target_PT
NO_target_PT	CIRCUMSTANCE OR INFORMATION CAPABLE OF LEADING TO MEDICATION ERROR	102110931	REAC14Q2.txt	NO_target_PT
NO_target_PT	DRUG INEFFECTIVE	102110931	REAC14Q2.txt	NO_target_PT
NO_target_PT	UNDERDOSE	102110931	REAC14Q2.txt	NO_target_PT
NO_target_PT	DRUG INEFFECTIVE	102111201	REAC14Q2.txt	NO_target_PT
NO_target_PT	OFF LABEL USE	102111511	REAC14Q2.txt	NO_target_PT
NO_target_PT	BLOOD GLUCOSE INCREASED	102112121	REAC14Q2.txt	NO_target_PT
NO_target_PT	DRUG INEFFECTIVE	102112381	REAC14Q2.txt	NO_target_PT
NO_target_PT	FREQUENT BOWEL MOVEMENTS	102112391	REAC14Q2.txt	NO_target_PT
NO_target_PT	DRUG INEFFECTIVE	102112941	REAC14Q2.txt	NO_target_PT
NO_target_PT	ANORECTAL DISCOMFORT	102114011	REAC14Q2.txt	NO_target_PT
NO_target_PT	FREQUENT BOWEL MOVEMENTS	102114011	REAC14Q2.txt	NO_target_PT
NO_target_PT	DRUG INEFFECTIVE	102114411	REAC14Q2.txt	NO_target_PT
NO_target_PT	OFF LABEL USE	102115451	REAC14Q2.txt	NO_target_PT
NO_target_PT	PRESCRIBED OVERDOSE	102115451	REAC14Q2.txt	NO_target_PT
NO_target_PT	DISCOMFORT	102115722	REAC14Q3.txt	NO_target_PT
NO_target_PT	DRUG INEFFECTIVE	102115722	REAC14Q3.txt	NO_target_PT
NO_target_PT	OFF LABEL USE	102115722	REAC14Q3.txt	NO_target_PT
NO_target_PT	PRURITUS	102115722	REAC14Q3.txt	NO_target_PT
NO_target_PT	SLEEP DISORDER	102115722	REAC14Q3.txt	NO_target_PT
NO_target_PT	OFF LABEL USE	102117001	REAC14Q2.txt	NO_target_PT
NO_target_PT	PRODUCT QUALITY ISSUE	102117001	REAC14Q2.txt	NO_target_PT
NO_target_PT	UNDERDOSE	102117001	REAC14Q2.txt	NO_target_PT
NO_target_PT	ABDOMINAL PAIN	102123091	REAC14Q2.txt	NO_target_PT
NO_target_PT	DIARRHOEA	102123091	REAC14Q2.txt	NO_target_PT
NO_target_PT	DYSPNOEA	102123091	REAC14Q2.txt	NO_target_PT
NO_target_PT	DRUG INEFFECTIVE FOR UNAPPROVED INDICATION	102130001	REAC14Q2.txt	NO_target_PT
NO_target_PT	OFF LABEL USE	102130001	REAC14Q2.txt	NO_target_PT
NO_target_PT	DRUG INEFFECTIVE	102130041	REAC14Q2.txt	NO_target_PT
NO_target_PT	DRUG INEFFECTIVE	102131191	REAC14Q2.txt	NO_target_PT
NO_target_PT	OFF LABEL USE	102138221	REAC14Q2.txt	NO_target_PT
NO_target_PT	PRODUCT QUALITY ISSUE	102138221	REAC14Q2.txt	NO_target_PT
NO_target_PT	EXPOSURE DURING PREGNANCY	102138871	REAC14Q2.txt	NO_target_PT
NO_target_PT	PRODUCT QUALITY ISSUE	102138871	REAC14Q2.txt	NO_target_PT
NO_target_PT	ASTHENIA	102140731	REAC14Q2.txt	NO_target_PT
NO_target_PT	CHILLS	102140731	REAC14Q2.txt	NO_target_PT
NO_target_PT	CONSTIPATION	102140731	REAC14Q2.txt	NO_target_PT
NO_target_PT	DEHYDRATION	102140731	REAC14Q2.txt	NO_target_PT
NO_target_PT	DIARRHOEA	102140731	REAC14Q2.txt	NO_target_PT
NO_target_PT	DYSGEUSIA	102140731	REAC14Q2.txt	NO_target_PT
NO_target_PT	GASTROENTERITIS	102140731	REAC14Q2.txt	NO_target_PT
NO_target_PT	HYPERPHOSPHATAEMIA	102140731	REAC14Q2.txt	NO_target_PT
NO_target_PT	HYPERTENSIVE NEPHROPATHY	102140731	REAC14Q2.txt	NO_target_PT
NO_target_PT	MUSCLE SPASMS	102140731	REAC14Q2.txt	NO_target_PT
NO_target_PT	MYALGIA	102140731	REAC14Q2.txt	NO_target_PT
NO_target_PT	NAUSEA	102140731	REAC14Q2.txt	NO_target_PT
NO_target_PT	NEPHROGENIC ANAEMIA	102140731	REAC14Q2.txt	NO_target_PT
NO_target_PT	PERITONEAL DIALYSIS	102140731	REAC14Q2.txt	NO_target_PT
NO_target_PT	PYREXIA	102140731	REAC14Q2.txt	NO_target_PT
NO_target_PT	VOMITING	102140731	REAC14Q2.txt	NO_target_PT
NO_target_PT	WEIGHT DECREASED	102140731	REAC14Q2.txt	NO_target_PT
NO_target_PT	DRUG INEFFECTIVE	102144371	REAC14Q2.txt	NO_target_PT
NO_target_PT	FLATULENCE	102149561	REAC14Q2.txt	NO_target_PT
NO_target_PT	BLOOD PRESSURE INCREASED	102149871	REAC14Q2.txt	NO_target_PT
NO_target_PT	RECTAL TENESMUS	102149871	REAC14Q2.txt	NO_target_PT
NO_target_PT	DRUG INEFFECTIVE	102153301	REAC14Q2.txt	NO_target_PT
NO_target_PT	BLISTER	102159642	REAC14Q2.txt	NO_target_PT
NO_target_PT	PRODUCT QUALITY ISSUE	102159642	REAC14Q2.txt	NO_target_PT
NO_target_PT	URTICARIA	102159642	REAC14Q2.txt	NO_target_PT
NO_target_PT	DIARRHOEA	102161481	REAC14Q2.txt	NO_target_PT
NO_target_PT	DRUG INEFFECTIVE	102161491	REAC14Q2.txt	NO_target_PT
NO_target_PT	PRODUCT EXPIRATION DATE ISSUE	102161491	REAC14Q2.txt	NO_target_PT
NO_target_PT	PRODUCT LOT NUMBER ISSUE	102161491	REAC14Q2.txt	NO_target_PT
NO_target_PT	DIARRHOEA	102162991	REAC14Q2.txt	NO_target_PT
NO_target_PT	NEPHROLITHIASIS	102162991	REAC14Q2.txt	NO_target_PT
NO_target_PT	OBSTRUCTION	102162991	REAC14Q2.txt	NO_target_PT
NO_target_PT	DYSGEUSIA	102163341	REAC14Q2.txt	NO_target_PT
NO_target_PT	OFF LABEL USE	102163341	REAC14Q2.txt	NO_target_PT
NO_target_PT	PRESCRIBED OVERDOSE	102173792	REAC14Q2.txt	NO_target_PT
NO_target_PT	ACCIDENTAL OVERDOSE	102199012	REAC14Q3.txt	NO_target_PT
NO_target_PT	OFF LABEL USE	102199591	REAC14Q2.txt	NO_target_PT
NO_target_PT	OVERDOSE	102211991	REAC14Q2.txt	NO_target_PT
NO_target_PT	DRUG INEFFECTIVE	102213831	REAC14Q2.txt	NO_target_PT
NO_target_PT	OVERDOSE	102213831	REAC14Q2.txt	NO_target_PT
NO_target_PT	ANXIETY	102279721	REAC14Q2.txt	NO_target_PT
NO_target_PT	DEPRESSION	102279721	REAC14Q2.txt	NO_target_PT
NO_target_PT	FEELING ABNORMAL	102279721	REAC14Q2.txt	NO_target_PT
NO_target_PT	MEMORY IMPAIRMENT	102279721	REAC14Q2.txt	NO_target_PT
NO_target_PT	DRUG INEFFECTIVE	102283902	REAC14Q3.txt	NO_target_PT
NO_target_PT	DIARRHOEA	102298251	REAC14Q2.txt	NO_target_PT
NO_target_PT	DRUG INEFFECTIVE	102298251	REAC14Q2.txt	NO_target_PT
NO_target_PT	OFF LABEL USE	102298251	REAC14Q2.txt	NO_target_PT
NO_target_PT	DRUG INEFFECTIVE	102314531	REAC14Q2.txt	NO_target_PT
NO_target_PT	OVERDOSE	102315411	REAC14Q2.txt	NO_target_PT
NO_target_PT	DRUG INEFFECTIVE	102335961	REAC14Q2.txt	NO_target_PT
NO_target_PT	DEATH	102339901	REAC14Q2.txt	NO_target_PT
NO_target_PT	LARGE INTESTINAL ULCER HAEMORRHAGE	102339941	REAC14Q2.txt	NO_target_PT
NO_target_PT	OVERDOSE	102339941	REAC14Q2.txt	NO_target_PT
NO_target_PT	ANAPHYLACTIC SHOCK	102353812	REAC14Q2.txt	NO_target_PT
NO_target_PT	RESPIRATORY ARREST	102353812	REAC14Q2.txt	NO_target_PT
NO_target_PT	SHOCK	102353812	REAC14Q2.txt	NO_target_PT
NO_target_PT	UNRESPONSIVE TO STIMULI	102353812	REAC14Q2.txt	NO_target_PT
NO_target_PT	FREQUENT BOWEL MOVEMENTS	102391561	REAC14Q2.txt	NO_target_PT
NO_target_PT	DRUG INEFFECTIVE	102414191	REAC14Q2.txt	NO_target_PT
NO_target_PT	MEDICATION ERROR	102414191	REAC14Q2.txt	NO_target_PT
NO_target_PT	ANAPHYLACTIC SHOCK	102423521	REAC14Q2.txt	NO_target_PT
NO_target_PT	OFF LABEL USE	102423521	REAC14Q2.txt	NO_target_PT
NO_target_PT	BLOOD PRESSURE INCREASED	102430881	REAC14Q2.txt	NO_target_PT
NO_target_PT	CARDIAC ARREST	102430881	REAC14Q2.txt	NO_target_PT
NO_target_PT	DIZZINESS	102430881	REAC14Q2.txt	NO_target_PT
NO_target_PT	DYSPNOEA	102430881	REAC14Q2.txt	NO_target_PT
NO_target_PT	FATIGUE	102430881	REAC14Q2.txt	NO_target_PT
NO_target_PT	MYOCARDIAL INFARCTION	102430881	REAC14Q2.txt	NO_target_PT
NO_target_PT	CIRCUMSTANCE OR INFORMATION CAPABLE OF LEADING TO MEDICATION ERROR	102451081	REAC14Q2.txt	NO_target_PT
NO_target_PT	DRUG INEFFECTIVE	102451081	REAC14Q2.txt	NO_target_PT
NO_target_PT	DRUG INEFFECTIVE	102452502	REAC14Q3.txt	NO_target_PT
NO_target_PT	DRUG INEFFECTIVE	102452531	REAC14Q2.txt	NO_target_PT
NO_target_PT	DIARRHOEA	102452941	REAC14Q2.txt	NO_target_PT
NO_target_PT	DIZZINESS	102453301	REAC14Q2.txt	NO_target_PT
NO_target_PT	DIARRHOEA	102468391	REAC14Q2.txt	NO_target_PT
NO_target_PT	CONDITION AGGRAVATED	102478511	REAC14Q2.txt	NO_target_PT
NO_target_PT	OFF LABEL USE	102478511	REAC14Q2.txt	NO_target_PT
NO_target_PT	DRUG INEFFECTIVE	102503721	REAC14Q2.txt	NO_target_PT
NO_target_PT	DIARRHOEA	102511691	REAC14Q2.txt	NO_target_PT
NO_target_PT	DRUG INEFFECTIVE	102530852	REAC14Q3.txt	NO_target_PT
NO_target_PT	DRUG INEFFECTIVE	102535101	REAC14Q2.txt	NO_target_PT
NO_target_PT	DRUG INEFFECTIVE	102541001	REAC14Q2.txt	NO_target_PT
NO_target_PT	ASTHENIA	102548261	REAC14Q2.txt	NO_target_PT
NO_target_PT	CONFUSIONAL STATE	102548261	REAC14Q2.txt	NO_target_PT
NO_target_PT	DEHYDRATION	102548261	REAC14Q2.txt	NO_target_PT
NO_target_PT	FATIGUE	102548261	REAC14Q2.txt	NO_target_PT
NO_target_PT	LOSS OF CONSCIOUSNESS	102548261	REAC14Q2.txt	NO_target_PT
NO_target_PT	DIARRHOEA	102551341	REAC14Q2.txt	NO_target_PT
NO_target_PT	EXPIRED PRODUCT ADMINISTERED	102551761	REAC14Q2.txt	NO_target_PT
NO_target_PT	DEATH	102551801	REAC14Q2.txt	NO_target_PT
NO_target_PT	HOSPITALISATION	102552181	REAC14Q2.txt	NO_target_PT
NO_target_PT	DIARRHOEA	102553331	REAC14Q2.txt	NO_target_PT
NO_target_PT	EXPIRED PRODUCT ADMINISTERED	102553331	REAC14Q2.txt	NO_target_PT
NO_target_PT	HYPERHIDROSIS	102553331	REAC14Q2.txt	NO_target_PT
NO_target_PT	DRUG INEFFECTIVE	102556641	REAC14Q2.txt	NO_target_PT
NO_target_PT	DRUG INEFFECTIVE	102557391	REAC14Q2.txt	NO_target_PT
NO_target_PT	DRUG INEFFECTIVE	102557641	REAC14Q2.txt	NO_target_PT
NO_target_PT	EXPIRED PRODUCT ADMINISTERED	102557871	REAC14Q2.txt	NO_target_PT
NO_target_PT	DRUG INEFFECTIVE	102576981	REAC14Q2.txt	NO_target_PT
NO_target_PT	PRODUCT PACKAGING ISSUE	102581571	REAC14Q2.txt	NO_target_PT
NO_target_PT	PRODUCT PACKAGING QUANTITY ISSUE	102581571	REAC14Q2.txt	NO_target_PT
NO_target_PT	DIARRHOEA	102581721	REAC14Q2.txt	NO_target_PT
NO_target_PT	DRUG INEFFECTIVE	102582151	REAC14Q2.txt	NO_target_PT
NO_target_PT	DRUG INEFFECTIVE	102584691	REAC14Q2.txt	NO_target_PT
NO_target_PT	OFF LABEL USE	102584691	REAC14Q2.txt	NO_target_PT
NO_target_PT	DRUG INEFFECTIVE	102585061	REAC14Q2.txt	NO_target_PT
NO_target_PT	PRODUCT QUALITY ISSUE	102585981	REAC14Q2.txt	NO_target_PT
NO_target_PT	INCORRECT DOSE ADMINISTERED	102589353	REAC14Q3.txt	NO_target_PT
NO_target_PT	ORAL PAIN	102589353	REAC14Q3.txt	NO_target_PT
NO_target_PT	DRUG INEFFECTIVE	102589751	REAC14Q2.txt	NO_target_PT
NO_target_PT	DRUG INEFFECTIVE	102598261	REAC14Q2.txt	NO_target_PT
NO_target_PT	DIARRHOEA	102616581	REAC14Q2.txt	NO_target_PT
NO_target_PT	OFF LABEL USE	102616581	REAC14Q2.txt	NO_target_PT
NO_target_PT	DIARRHOEA	102616701	REAC14Q2.txt	NO_target_PT
NO_target_PT	AGEUSIA	102641821	REAC14Q2.txt	NO_target_PT
NO_target_PT	DECREASED APPETITE	102641821	REAC14Q2.txt	NO_target_PT
NO_target_PT	DIARRHOEA	102641821	REAC14Q2.txt	NO_target_PT
NO_target_PT	WEIGHT DECREASED	102641821	REAC14Q2.txt	NO_target_PT
NO_target_PT	FATIGUE	102653351	REAC14Q2.txt	NO_target_PT
NO_target_PT	MENTAL DISORDER	102653351	REAC14Q2.txt	NO_target_PT
NO_target_PT	OFF LABEL USE	102653351	REAC14Q2.txt	NO_target_PT
NO_target_PT	PRODUCT SOLUBILITY ABNORMAL	102653351	REAC14Q2.txt	NO_target_PT
NO_target_PT	ABDOMINAL DISCOMFORT	102678811	REAC14Q2.txt	NO_target_PT
NO_target_PT	BLADDER DISCOMFORT	102678811	REAC14Q2.txt	NO_target_PT
NO_target_PT	PROSTATOMEGALY	102678811	REAC14Q2.txt	NO_target_PT
NO_target_PT	RENAL PAIN	102678811	REAC14Q2.txt	NO_target_PT
NO_target_PT	ACCIDENTAL OVERDOSE	102680741	REAC14Q2.txt	NO_target_PT
NO_target_PT	OFF LABEL USE	102680741	REAC14Q2.txt	NO_target_PT
NO_target_PT	DRUG INEFFECTIVE	102682591	REAC14Q2.txt	NO_target_PT
NO_target_PT	DRUG INEFFECTIVE	102683141	REAC14Q2.txt	NO_target_PT
NO_target_PT	OFF LABEL USE	102683731	REAC14Q2.txt	NO_target_PT
NO_target_PT	OVERDOSE	102683731	REAC14Q2.txt	NO_target_PT
NO_target_PT	DRUG INEFFECTIVE	102684341	REAC14Q2.txt	NO_target_PT
NO_target_PT	ABDOMINAL DISTENSION	102684971	REAC14Q2.txt	NO_target_PT
NO_target_PT	DRUG INEFFECTIVE	102686801	REAC14Q2.txt	NO_target_PT
NO_target_PT	EXPIRED PRODUCT ADMINISTERED	102686801	REAC14Q2.txt	NO_target_PT
NO_target_PT	FLATULENCE	102689111	REAC14Q2.txt	NO_target_PT
NO_target_PT	OVERDOSE	102689111	REAC14Q2.txt	NO_target_PT
NO_target_PT	DRUG INEFFECTIVE	102691311	REAC14Q2.txt	NO_target_PT
NO_target_PT	ANXIETY	102696402	REAC14Q3.txt	NO_target_PT
NO_target_PT	BLOOD POTASSIUM DECREASED	102696402	REAC14Q3.txt	NO_target_PT
NO_target_PT	BLOOD PRESSURE INCREASED	102696402	REAC14Q3.txt	NO_target_PT
NO_target_PT	CARDIAC FAILURE CONGESTIVE	102696402	REAC14Q3.txt	NO_target_PT
NO_target_PT	CARDIAC VENTRICULAR THROMBOSIS	102696402	REAC14Q3.txt	NO_target_PT
NO_target_PT	CARDIOACTIVE DRUG LEVEL DECREASED	102696402	REAC14Q3.txt	NO_target_PT
NO_target_PT	CHEST PAIN	102696402	REAC14Q3.txt	NO_target_PT
NO_target_PT	LYMPHADENOPATHY	102696402	REAC14Q3.txt	NO_target_PT
NO_target_PT	MITRAL VALVE INCOMPETENCE	102696402	REAC14Q3.txt	NO_target_PT
NO_target_PT	PULMONARY HYPERTENSION	102696402	REAC14Q3.txt	NO_target_PT
NO_target_PT	PULMONARY OEDEMA	102696402	REAC14Q3.txt	NO_target_PT
NO_target_PT	PULMONARY VALVE INCOMPETENCE	102696402	REAC14Q3.txt	NO_target_PT
NO_target_PT	TRICUSPID VALVE INCOMPETENCE	102696402	REAC14Q3.txt	NO_target_PT
NO_target_PT	VENTRICULAR EXTRASYSTOLES	102696402	REAC14Q3.txt	NO_target_PT
NO_target_PT	DRUG INEFFECTIVE	102701611	REAC14Q3.txt	NO_target_PT
NO_target_PT	DRUG INEFFECTIVE	102704731	REAC14Q3.txt	NO_target_PT
NO_target_PT	PRODUCT LABEL CONFUSION	102704731	REAC14Q3.txt	NO_target_PT
NO_target_PT	DIARRHOEA	102705961	REAC14Q3.txt	NO_target_PT
NO_target_PT	FREQUENT BOWEL MOVEMENTS	102706011	REAC14Q3.txt	NO_target_PT
NO_target_PT	OFF LABEL USE	102706231	REAC14Q3.txt	NO_target_PT
NO_target_PT	OVERDOSE	102706231	REAC14Q3.txt	NO_target_PT
NO_target_PT	ADVERSE REACTION	102709931	REAC14Q3.txt	NO_target_PT
NO_target_PT	FREQUENT BOWEL MOVEMENTS	102709931	REAC14Q3.txt	NO_target_PT
NO_target_PT	PALPITATIONS	102709931	REAC14Q3.txt	NO_target_PT
NO_target_PT	FREQUENT BOWEL MOVEMENTS	102710321	REAC14Q3.txt	NO_target_PT
NO_target_PT	FREQUENT BOWEL MOVEMENTS	102711781	REAC14Q3.txt	NO_target_PT
NO_target_PT	OFF LABEL USE	102711781	REAC14Q3.txt	NO_target_PT
NO_target_PT	DRUG INEFFECTIVE	102712321	REAC14Q3.txt	NO_target_PT
NO_target_PT	DRUG INEFFECTIVE	102712571	REAC14Q3.txt	NO_target_PT
NO_target_PT	DISCOMFORT	102713621	REAC14Q3.txt	NO_target_PT
NO_target_PT	PRODUCT QUALITY ISSUE	102715142	REAC14Q3.txt	NO_target_PT
NO_target_PT	DECREASED APPETITE	102727752	REAC14Q3.txt	NO_target_PT
NO_target_PT	DIARRHOEA	102727752	REAC14Q3.txt	NO_target_PT
NO_target_PT	HYPOKALAEMIA	102727752	REAC14Q3.txt	NO_target_PT
NO_target_PT	IDIOPATHIC NEUTROPENIA	102727752	REAC14Q3.txt	NO_target_PT
NO_target_PT	LEUKOPENIA	102727752	REAC14Q3.txt	NO_target_PT
NO_target_PT	MYELODYSPLASTIC SYNDROME	102727752	REAC14Q3.txt	NO_target_PT
NO_target_PT	PARALYSIS	102727752	REAC14Q3.txt	NO_target_PT
NO_target_PT	PLASMA CELL MYELOMA	102727752	REAC14Q3.txt	NO_target_PT
NO_target_PT	POST PROCEDURAL COMPLICATION	102727752	REAC14Q3.txt	NO_target_PT
NO_target_PT	QUADRIPLEGIA	102727752	REAC14Q3.txt	NO_target_PT
NO_target_PT	SHOCK	102727752	REAC14Q3.txt	NO_target_PT
NO_target_PT	UNRESPONSIVE TO STIMULI	102727752	REAC14Q3.txt	NO_target_PT
NO_target_PT	WEIGHT DECREASED	102727752	REAC14Q3.txt	NO_target_PT
NO_target_PT	DRUG INEFFECTIVE	102743591	REAC14Q3.txt	NO_target_PT
NO_target_PT	UNDERDOSE	102743591	REAC14Q3.txt	NO_target_PT
NO_target_PT	VOMITING	102746602	REAC14Q3.txt	NO_target_PT
NO_target_PT	DRUG INEFFECTIVE	102747221	REAC14Q3.txt	NO_target_PT
NO_target_PT	EXPIRED PRODUCT ADMINISTERED	102747221	REAC14Q3.txt	NO_target_PT
NO_target_PT	DIARRHOEA	102747601	REAC14Q3.txt	NO_target_PT
NO_target_PT	POLLAKIURIA	102754201	REAC14Q3.txt	NO_target_PT
NO_target_PT	UNDERDOSE	102755721	REAC14Q3.txt	NO_target_PT
NO_target_PT	WEIGHT INCREASED	102755721	REAC14Q3.txt	NO_target_PT
NO_target_PT	DIARRHOEA	102756242	REAC14Q3.txt	NO_target_PT
NO_target_PT	DRUG INEFFECTIVE	102756242	REAC14Q3.txt	NO_target_PT
NO_target_PT	DRUG INEFFECTIVE	102760351	REAC14Q3.txt	NO_target_PT
NO_target_PT	ANAEMIA	102760441	REAC14Q3.txt	NO_target_PT
NO_target_PT	ASTHENIA	102760441	REAC14Q3.txt	NO_target_PT
NO_target_PT	BRADYCARDIA	102760441	REAC14Q3.txt	NO_target_PT
NO_target_PT	BURNING SENSATION	102760441	REAC14Q3.txt	NO_target_PT
NO_target_PT	CHEST PAIN	102760441	REAC14Q3.txt	NO_target_PT
NO_target_PT	DIZZINESS	102760441	REAC14Q3.txt	NO_target_PT
NO_target_PT	FATIGUE	102760441	REAC14Q3.txt	NO_target_PT
NO_target_PT	GASTROINTESTINAL TRACT ADENOMA	102760441	REAC14Q3.txt	NO_target_PT
NO_target_PT	HAEMOGLOBIN DECREASED	102760441	REAC14Q3.txt	NO_target_PT
NO_target_PT	HYPOKALAEMIA	102760441	REAC14Q3.txt	NO_target_PT
NO_target_PT	LARGE INTESTINE POLYP	102760441	REAC14Q3.txt	NO_target_PT
NO_target_PT	NAUSEA	102760441	REAC14Q3.txt	NO_target_PT
NO_target_PT	NEPHROPATHY	102760441	REAC14Q3.txt	NO_target_PT
NO_target_PT	PAIN	102760441	REAC14Q3.txt	NO_target_PT
NO_target_PT	URINARY TRACT INFECTION	102760441	REAC14Q3.txt	NO_target_PT
NO_target_PT	VIRAL INFECTION	102760441	REAC14Q3.txt	NO_target_PT
NO_target_PT	VOMITING	102760441	REAC14Q3.txt	NO_target_PT
NO_target_PT	DRUG INEFFECTIVE	102762632	REAC14Q3.txt	NO_target_PT
NO_target_PT	DRUG INEFFECTIVE	102763011	REAC14Q3.txt	NO_target_PT
NO_target_PT	DRUG INEFFECTIVE	102765021	REAC14Q3.txt	NO_target_PT
NO_target_PT	PRODUCT QUALITY ISSUE	102765021	REAC14Q3.txt	NO_target_PT
NO_target_PT	DRUG INEFFECTIVE	102771381	REAC14Q3.txt	NO_target_PT
NO_target_PT	EXPIRED PRODUCT ADMINISTERED	102771381	REAC14Q3.txt	NO_target_PT
NO_target_PT	DIARRHOEA	102801872	REAC14Q3.txt	NO_target_PT
NO_target_PT	OFF LABEL USE	102801872	REAC14Q3.txt	NO_target_PT
NO_target_PT	DRUG INEFFECTIVE	102819181	REAC14Q3.txt	NO_target_PT
NO_target_PT	EXPIRED PRODUCT ADMINISTERED	102819851	REAC14Q3.txt	NO_target_PT
NO_target_PT	UNEVALUABLE EVENT	102819851	REAC14Q3.txt	NO_target_PT
NO_target_PT	DRUG INEFFECTIVE	102822861	REAC14Q3.txt	NO_target_PT
NO_target_PT	DIARRHOEA	102837562	REAC14Q3.txt	NO_target_PT
NO_target_PT	RASH	102837562	REAC14Q3.txt	NO_target_PT
NO_target_PT	INCORRECT DOSE ADMINISTERED	102842141	REAC14Q3.txt	NO_target_PT
NO_target_PT	NAUSEA	102845391	REAC14Q3.txt	NO_target_PT
NO_target_PT	DRUG INEFFECTIVE	102846131	REAC14Q3.txt	NO_target_PT
NO_target_PT	ANGER	102846152	REAC14Q3.txt	NO_target_PT
NO_target_PT	ANXIETY	102846152	REAC14Q3.txt	NO_target_PT
NO_target_PT	DEPRESSION	102846152	REAC14Q3.txt	NO_target_PT
NO_target_PT	INSOMNIA	102846152	REAC14Q3.txt	NO_target_PT
NO_target_PT	MENTAL DISORDER	102846152	REAC14Q3.txt	NO_target_PT
NO_target_PT	OFF LABEL USE	102846152	REAC14Q3.txt	NO_target_PT
NO_target_PT	PARANOIA	102846152	REAC14Q3.txt	NO_target_PT
NO_target_PT	UNEVALUABLE EVENT	102846152	REAC14Q3.txt	NO_target_PT
NO_target_PT	ABDOMINAL PAIN	102846302	REAC14Q3.txt	NO_target_PT
NO_target_PT	FATIGUE	102846302	REAC14Q3.txt	NO_target_PT
NO_target_PT	DRUG INEFFECTIVE	102846801	REAC14Q3.txt	NO_target_PT
NO_target_PT	PRODUCT QUALITY ISSUE	102847111	REAC14Q3.txt	NO_target_PT
NO_target_PT	OVERDOSE	102848461	REAC14Q3.txt	NO_target_PT
NO_target_PT	OVERDOSE	102849621	REAC14Q3.txt	NO_target_PT
NO_target_PT	DRUG INEFFECTIVE	102852111	REAC14Q3.txt	NO_target_PT
NO_target_PT	PRODUCT SOLUBILITY ABNORMAL	102866961	REAC14Q3.txt	NO_target_PT
NO_target_PT	ANGIOEDEMA	102868351	REAC14Q3.txt	NO_target_PT
NO_target_PT	HYPERSENSITIVITY	102868351	REAC14Q3.txt	NO_target_PT
NO_target_PT	DRUG INEFFECTIVE	102884341	REAC14Q3.txt	NO_target_PT
NO_target_PT	DRUG INEFFECTIVE	102896571	REAC14Q3.txt	NO_target_PT
NO_target_PT	DRUG INEFFECTIVE	102898301	REAC14Q3.txt	NO_target_PT
NO_target_PT	FLATULENCE	102899091	REAC14Q3.txt	NO_target_PT
NO_target_PT	ABDOMINAL PAIN	102900061	REAC14Q3.txt	NO_target_PT
NO_target_PT	DRUG INEFFECTIVE	102900061	REAC14Q3.txt	NO_target_PT
NO_target_PT	CIRCUMSTANCE OR INFORMATION CAPABLE OF LEADING TO MEDICATION ERROR	102900561	REAC14Q3.txt	NO_target_PT
NO_target_PT	PRODUCT LABEL CONFUSION	102900561	REAC14Q3.txt	NO_target_PT
NO_target_PT	DIARRHOEA	102900611	REAC14Q3.txt	NO_target_PT
NO_target_PT	FLATULENCE	102900611	REAC14Q3.txt	NO_target_PT
NO_target_PT	BURNING SENSATION	102905351	REAC14Q3.txt	NO_target_PT
NO_target_PT	DYSPEPSIA	102907541	REAC14Q3.txt	NO_target_PT
NO_target_PT	ABNORMAL FAECES	102914911	REAC14Q3.txt	NO_target_PT
NO_target_PT	DRUG INEFFECTIVE	102914911	REAC14Q3.txt	NO_target_PT
NO_target_PT	DRUG INEFFECTIVE	102917691	REAC14Q3.txt	NO_target_PT
NO_target_PT	UNEVALUABLE EVENT	102917691	REAC14Q3.txt	NO_target_PT
NO_target_PT	EXPIRED PRODUCT ADMINISTERED	102925111	REAC14Q3.txt	NO_target_PT
NO_target_PT	FAECES HARD	102925111	REAC14Q3.txt	NO_target_PT
NO_target_PT	PROCTALGIA	102925111	REAC14Q3.txt	NO_target_PT
NO_target_PT	ABDOMINAL DISTENSION	102942921	REAC14Q3.txt	NO_target_PT
NO_target_PT	ABDOMINAL PAIN	102942921	REAC14Q3.txt	NO_target_PT
NO_target_PT	NAUSEA	102942921	REAC14Q3.txt	NO_target_PT
NO_target_PT	VOMITING	102942921	REAC14Q3.txt	NO_target_PT
NO_target_PT	FAECES SOFT	102955831	REAC14Q3.txt	NO_target_PT
NO_target_PT	DIARRHOEA	102958171	REAC14Q3.txt	NO_target_PT
NO_target_PT	GROWTH RETARDATION	102962641	REAC14Q3.txt	NO_target_PT
NO_target_PT	NAUSEA	102962641	REAC14Q3.txt	NO_target_PT
NO_target_PT	VOMITING	102962641	REAC14Q3.txt	NO_target_PT
NO_target_PT	FATIGUE	102965561	REAC14Q3.txt	NO_target_PT
NO_target_PT	ABDOMINAL DISTENSION	102974481	REAC14Q3.txt	NO_target_PT
NO_target_PT	ABDOMINAL PAIN UPPER	102974481	REAC14Q3.txt	NO_target_PT
NO_target_PT	PRODUCT SOLUBILITY ABNORMAL	102974481	REAC14Q3.txt	NO_target_PT
NO_target_PT	ABDOMINAL DISTENSION	102975351	REAC14Q3.txt	NO_target_PT
NO_target_PT	PRODUCT SOLUBILITY ABNORMAL	102982531	REAC14Q3.txt	NO_target_PT
NO_target_PT	THROAT IRRITATION	102982531	REAC14Q3.txt	NO_target_PT
NO_target_PT	ACCIDENTAL EXPOSURE TO PRODUCT	102985612	REAC14Q3.txt	NO_target_PT
NO_target_PT	OFF LABEL USE	102985612	REAC14Q3.txt	NO_target_PT
NO_target_PT	PRODUCT QUALITY ISSUE	102985612	REAC14Q3.txt	NO_target_PT
NO_target_PT	PRODUCT SOLUBILITY ABNORMAL	102985612	REAC14Q3.txt	NO_target_PT
NO_target_PT	DIARRHOEA	102985901	REAC14Q3.txt	NO_target_PT
NO_target_PT	EXPIRED PRODUCT ADMINISTERED	102985901	REAC14Q3.txt	NO_target_PT
NO_target_PT	BURNING SENSATION	102986031	REAC14Q3.txt	NO_target_PT
NO_target_PT	DRUG INEFFECTIVE	102987461	REAC14Q3.txt	NO_target_PT
NO_target_PT	EXPIRED PRODUCT ADMINISTERED	102991011	REAC14Q3.txt	NO_target_PT
NO_target_PT	PRODUCT QUALITY ISSUE	102991301	REAC14Q3.txt	NO_target_PT
NO_target_PT	DRUG INEFFECTIVE	102992271	REAC14Q3.txt	NO_target_PT
NO_target_PT	EXPIRED PRODUCT ADMINISTERED	102992271	REAC14Q3.txt	NO_target_PT
NO_target_PT	DRUG INEFFECTIVE	102993921	REAC14Q3.txt	NO_target_PT
NO_target_PT	ABDOMINAL DISTENSION	102995421	REAC14Q3.txt	NO_target_PT
NO_target_PT	ABDOMINAL PAIN	102995421	REAC14Q3.txt	NO_target_PT
NO_target_PT	FLATULENCE	102995421	REAC14Q3.txt	NO_target_PT
NO_target_PT	DRUG INEFFECTIVE	102996201	REAC14Q3.txt	NO_target_PT
NO_target_PT	DRUG INEFFECTIVE	102997681	REAC14Q3.txt	NO_target_PT
NO_target_PT	DIARRHOEA	103012351	REAC14Q3.txt	NO_target_PT
NO_target_PT	PAIN	103012351	REAC14Q3.txt	NO_target_PT
NO_target_PT	VOMITING	103012351	REAC14Q3.txt	NO_target_PT
NO_target_PT	DRUG INEFFECTIVE	103012531	REAC14Q3.txt	NO_target_PT
NO_target_PT	DRUG INEFFECTIVE	103013001	REAC14Q3.txt	NO_target_PT
NO_target_PT	DRUG INEFFECTIVE	103013132	REAC14Q3.txt	NO_target_PT
NO_target_PT	DRUG INEFFECTIVE	103013552	REAC14Q3.txt	NO_target_PT
NO_target_PT	OFF LABEL USE	103013552	REAC14Q3.txt	NO_target_PT
NO_target_PT	PRODUCT ODOUR ABNORMAL	103013552	REAC14Q3.txt	NO_target_PT
NO_target_PT	ABDOMINAL PAIN UPPER	103016042	REAC14Q3.txt	NO_target_PT
NO_target_PT	OFF LABEL USE	103016042	REAC14Q3.txt	NO_target_PT
NO_target_PT	PRODUCT TASTE ABNORMAL	103016042	REAC14Q3.txt	NO_target_PT
NO_target_PT	UNEVALUABLE EVENT	103016042	REAC14Q3.txt	NO_target_PT
NO_target_PT	ABDOMINAL DISTENSION	103017921	REAC14Q3.txt	NO_target_PT
NO_target_PT	DRUG INEFFECTIVE	103017921	REAC14Q3.txt	NO_target_PT
NO_target_PT	DRUG INEFFECTIVE	103017981	REAC14Q3.txt	NO_target_PT
NO_target_PT	DRUG INEFFECTIVE	103018631	REAC14Q3.txt	NO_target_PT
NO_target_PT	DRUG INEFFECTIVE	103019481	REAC14Q3.txt	NO_target_PT
NO_target_PT	MEMORY IMPAIRMENT	103020201	REAC14Q3.txt	NO_target_PT
NO_target_PT	NERVOUS SYSTEM DISORDER	103020201	REAC14Q3.txt	NO_target_PT
NO_target_PT	RASH MACULAR	103020201	REAC14Q3.txt	NO_target_PT
NO_target_PT	OVERDOSE	103020731	REAC14Q3.txt	NO_target_PT
NO_target_PT	FAECES SOFT	103021041	REAC14Q3.txt	NO_target_PT
NO_target_PT	UNDERDOSE	103021041	REAC14Q3.txt	NO_target_PT
NO_target_PT	DRUG INEFFECTIVE FOR UNAPPROVED INDICATION	103022131	REAC14Q3.txt	NO_target_PT
NO_target_PT	PRURITUS	103023322	REAC14Q3.txt	NO_target_PT
NO_target_PT	DRUG INEFFECTIVE	103023331	REAC14Q3.txt	NO_target_PT
NO_target_PT	OVERDOSE	103023331	REAC14Q3.txt	NO_target_PT
NO_target_PT	DIARRHOEA	103024351	REAC14Q3.txt	NO_target_PT
NO_target_PT	DRUG INEFFECTIVE	103024551	REAC14Q3.txt	NO_target_PT
NO_target_PT	OFF LABEL USE	103024551	REAC14Q3.txt	NO_target_PT
NO_target_PT	INSOMNIA	103026641	REAC14Q3.txt	NO_target_PT
NO_target_PT	HAEMATEMESIS	103026761	REAC14Q3.txt	NO_target_PT
NO_target_PT	OFF LABEL USE	103026761	REAC14Q3.txt	NO_target_PT
NO_target_PT	FREQUENT BOWEL MOVEMENTS	103026781	REAC14Q3.txt	NO_target_PT
NO_target_PT	DRUG INEFFECTIVE	103026801	REAC14Q3.txt	NO_target_PT
NO_target_PT	DRUG INEFFECTIVE	103027411	REAC14Q3.txt	NO_target_PT
NO_target_PT	BLOOD GLUCOSE INCREASED	103028551	REAC14Q3.txt	NO_target_PT
NO_target_PT	PRODUCT QUALITY ISSUE	103028621	REAC14Q3.txt	NO_target_PT
NO_target_PT	DRUG INEFFECTIVE	103028891	REAC14Q3.txt	NO_target_PT
NO_target_PT	EXPIRED PRODUCT ADMINISTERED	103049281	REAC14Q3.txt	NO_target_PT
NO_target_PT	HYPERSENSITIVITY	103049281	REAC14Q3.txt	NO_target_PT
NO_target_PT	RASH	103049281	REAC14Q3.txt	NO_target_PT
NO_target_PT	FREQUENT BOWEL MOVEMENTS	103052001	REAC14Q3.txt	NO_target_PT
NO_target_PT	DIZZINESS	103052441	REAC14Q3.txt	NO_target_PT
NO_target_PT	OVERDOSE	103052441	REAC14Q3.txt	NO_target_PT
NO_target_PT	PRODUCT SOLUBILITY ABNORMAL	103052441	REAC14Q3.txt	NO_target_PT
NO_target_PT	RECTAL TENESMUS	103052441	REAC14Q3.txt	NO_target_PT
NO_target_PT	OFF LABEL USE	103054761	REAC14Q3.txt	NO_target_PT
NO_target_PT	ADVERSE DRUG REACTION	103055261	REAC14Q3.txt	NO_target_PT
NO_target_PT	DIARRHOEA	103055261	REAC14Q3.txt	NO_target_PT
NO_target_PT	GASTROOESOPHAGEAL REFLUX DISEASE	103055261	REAC14Q3.txt	NO_target_PT
NO_target_PT	MEMORY IMPAIRMENT	103055261	REAC14Q3.txt	NO_target_PT
NO_target_PT	PALPITATIONS	103055261	REAC14Q3.txt	NO_target_PT
NO_target_PT	THROAT TIGHTNESS	103055261	REAC14Q3.txt	NO_target_PT
NO_target_PT	TOXICITY TO VARIOUS AGENTS	103055261	REAC14Q3.txt	NO_target_PT
NO_target_PT	FLATULENCE	103057091	REAC14Q3.txt	NO_target_PT
NO_target_PT	PRURITUS	103058091	REAC14Q3.txt	NO_target_PT
NO_target_PT	RASH	103058091	REAC14Q3.txt	NO_target_PT
NO_target_PT	OFF LABEL USE	103059281	REAC14Q3.txt	NO_target_PT
NO_target_PT	NEPHROPATHY	103059561	REAC14Q3.txt	NO_target_PT
NO_target_PT	DRUG INEFFECTIVE	103061871	REAC14Q3.txt	NO_target_PT
NO_target_PT	RECTAL DISCHARGE	103075311	REAC14Q3.txt	NO_target_PT
NO_target_PT	SECRETION DISCHARGE	103075311	REAC14Q3.txt	NO_target_PT
NO_target_PT	HAEMATEMESIS	103075881	REAC14Q3.txt	NO_target_PT
NO_target_PT	LOSS OF CONSCIOUSNESS	103075881	REAC14Q3.txt	NO_target_PT
NO_target_PT	DRUG INEFFECTIVE	103076941	REAC14Q3.txt	NO_target_PT
NO_target_PT	DRUG INEFFECTIVE	103079821	REAC14Q3.txt	NO_target_PT
NO_target_PT	INCORRECT DOSE ADMINISTERED	103080581	REAC14Q3.txt	NO_target_PT
NO_target_PT	OFF LABEL USE	103081842	REAC14Q3.txt	NO_target_PT
NO_target_PT	PRODUCT TASTE ABNORMAL	103081842	REAC14Q3.txt	NO_target_PT
NO_target_PT	EXPIRED PRODUCT ADMINISTERED	103082011	REAC14Q3.txt	NO_target_PT
NO_target_PT	OFF LABEL USE	103082011	REAC14Q3.txt	NO_target_PT
NO_target_PT	OFF LABEL USE	103083261	REAC14Q3.txt	NO_target_PT
NO_target_PT	PRODUCT QUALITY ISSUE	103083261	REAC14Q3.txt	NO_target_PT
NO_target_PT	DIARRHOEA	103092051	REAC14Q3.txt	NO_target_PT
NO_target_PT	DRUG INEFFECTIVE	103105231	REAC14Q3.txt	NO_target_PT
NO_target_PT	ABNORMAL BEHAVIOUR	103106241	REAC14Q3.txt	NO_target_PT
NO_target_PT	ABNORMAL FAECES	103106241	REAC14Q3.txt	NO_target_PT
NO_target_PT	ANGER	103106241	REAC14Q3.txt	NO_target_PT
NO_target_PT	ANXIETY	103106241	REAC14Q3.txt	NO_target_PT
NO_target_PT	MENTAL DISORDER	103106241	REAC14Q3.txt	NO_target_PT
NO_target_PT	PAIN	103106241	REAC14Q3.txt	NO_target_PT
NO_target_PT	SUICIDAL IDEATION	103106241	REAC14Q3.txt	NO_target_PT
NO_target_PT	DRUG INEFFECTIVE	103106541	REAC14Q3.txt	NO_target_PT
NO_target_PT	FREQUENT BOWEL MOVEMENTS	103107121	REAC14Q3.txt	NO_target_PT
NO_target_PT	ABDOMINAL PAIN UPPER	103109471	REAC14Q3.txt	NO_target_PT
NO_target_PT	OVERDOSE	103109471	REAC14Q3.txt	NO_target_PT
NO_target_PT	OFF LABEL USE	103115131	REAC14Q3.txt	NO_target_PT
NO_target_PT	FREQUENT BOWEL MOVEMENTS	103116181	REAC14Q3.txt	NO_target_PT
NO_target_PT	DEATH	103119021	REAC14Q3.txt	NO_target_PT
NO_target_PT	ABDOMINAL PAIN UPPER	103119151	REAC14Q3.txt	NO_target_PT
NO_target_PT	OFF LABEL USE	103119591	REAC14Q3.txt	NO_target_PT
NO_target_PT	DRUG INEFFECTIVE	103119981	REAC14Q3.txt	NO_target_PT
NO_target_PT	UNDERDOSE	103119981	REAC14Q3.txt	NO_target_PT
NO_target_PT	THERAPEUTIC PRODUCT INEFFECTIVE	103120041	REAC14Q3.txt	NO_target_PT
NO_target_PT	ABDOMINAL PAIN UPPER	103120632	REAC14Q3.txt	NO_target_PT
NO_target_PT	EXPIRED PRODUCT ADMINISTERED	103120632	REAC14Q3.txt	NO_target_PT
NO_target_PT	AUTONOMIC NEUROPATHY	103127971	REAC14Q3.txt	NO_target_PT
NO_target_PT	CARDIAC DISORDER	103127971	REAC14Q3.txt	NO_target_PT
NO_target_PT	NERVOUS SYSTEM DISORDER	103127971	REAC14Q3.txt	NO_target_PT
NO_target_PT	UNEVALUABLE EVENT	103127971	REAC14Q3.txt	NO_target_PT
NO_target_PT	DRUG INEFFECTIVE	103131151	REAC14Q3.txt	NO_target_PT
NO_target_PT	ABDOMINAL DISTENSION	103131591	REAC14Q3.txt	NO_target_PT
NO_target_PT	DIARRHOEA	103131591	REAC14Q3.txt	NO_target_PT
NO_target_PT	NAUSEA	103133491	REAC14Q3.txt	NO_target_PT
NO_target_PT	UNDERDOSE	103135141	REAC14Q3.txt	NO_target_PT
NO_target_PT	DRUG INEFFECTIVE	103135681	REAC14Q3.txt	NO_target_PT
NO_target_PT	DIARRHOEA	103136793	REAC14Q3.txt	NO_target_PT
NO_target_PT	FLATULENCE	103136793	REAC14Q3.txt	NO_target_PT
NO_target_PT	FREQUENT BOWEL MOVEMENTS	103136793	REAC14Q3.txt	NO_target_PT
NO_target_PT	GASTROINTESTINAL PAIN	103136793	REAC14Q3.txt	NO_target_PT
NO_target_PT	PRODUCT QUALITY ISSUE	103136793	REAC14Q3.txt	NO_target_PT
NO_target_PT	UNDERDOSE	103136793	REAC14Q3.txt	NO_target_PT
NO_target_PT	ABDOMINAL DISTENSION	103139582	REAC14Q3.txt	NO_target_PT
NO_target_PT	FLATULENCE	103139582	REAC14Q3.txt	NO_target_PT
NO_target_PT	OFF LABEL USE	103139582	REAC14Q3.txt	NO_target_PT
NO_target_PT	DIARRHOEA	103140621	REAC14Q3.txt	NO_target_PT
NO_target_PT	DIARRHOEA	103144581	REAC14Q3.txt	NO_target_PT
NO_target_PT	OFF LABEL USE	103161231	REAC14Q3.txt	NO_target_PT
NO_target_PT	CIRCUMSTANCE OR INFORMATION CAPABLE OF LEADING TO MEDICATION ERROR	103270901	REAC14Q3.txt	NO_target_PT
NO_target_PT	DRUG INEFFECTIVE	103270901	REAC14Q3.txt	NO_target_PT
NO_target_PT	PRODUCT LABEL ISSUE	103270901	REAC14Q3.txt	NO_target_PT
NO_target_PT	CONSTIPATION	103272021	REAC14Q3.txt	NO_target_PT
NO_target_PT	DRUG INEFFECTIVE	103272021	REAC14Q3.txt	NO_target_PT
NO_target_PT	INJECTION SITE PAIN	103272021	REAC14Q3.txt	NO_target_PT
NO_target_PT	ABDOMINAL DISTENSION	103285341	REAC14Q3.txt	NO_target_PT
NO_target_PT	ABDOMINAL PAIN UPPER	103286001	REAC14Q3.txt	NO_target_PT
NO_target_PT	MALAISE	103286001	REAC14Q3.txt	NO_target_PT
NO_target_PT	DRUG INEFFECTIVE	103288701	REAC14Q3.txt	NO_target_PT
NO_target_PT	OFF LABEL USE	103291591	REAC14Q3.txt	NO_target_PT
NO_target_PT	POLLAKIURIA	103292061	REAC14Q3.txt	NO_target_PT
NO_target_PT	UNDERDOSE	103292061	REAC14Q3.txt	NO_target_PT
NO_target_PT	ERYTHEMA	103293932	REAC14Q3.txt	NO_target_PT
NO_target_PT	FACIAL PAIN	103293932	REAC14Q3.txt	NO_target_PT
NO_target_PT	HAIR TEXTURE ABNORMAL	103293932	REAC14Q3.txt	NO_target_PT
NO_target_PT	OFF LABEL USE	103293932	REAC14Q3.txt	NO_target_PT
NO_target_PT	RASH ERYTHEMATOUS	103293932	REAC14Q3.txt	NO_target_PT
NO_target_PT	UPPER-AIRWAY COUGH SYNDROME	103293932	REAC14Q3.txt	NO_target_PT
NO_target_PT	WEIGHT FLUCTUATION	103293932	REAC14Q3.txt	NO_target_PT
NO_target_PT	DRUG INEFFECTIVE	103295771	REAC14Q3.txt	NO_target_PT
NO_target_PT	OVERDOSE	103295921	REAC14Q3.txt	NO_target_PT
NO_target_PT	DRUG INEFFECTIVE	103298121	REAC14Q3.txt	NO_target_PT
NO_target_PT	DRUG INEFFECTIVE	103298551	REAC14Q3.txt	NO_target_PT
NO_target_PT	EXPIRED PRODUCT ADMINISTERED	103298831	REAC14Q3.txt	NO_target_PT
NO_target_PT	EXPIRED PRODUCT ADMINISTERED	103300061	REAC14Q3.txt	NO_target_PT
NO_target_PT	OVERDOSE	103300161	REAC14Q3.txt	NO_target_PT
NO_target_PT	DRUG INEFFECTIVE	103300521	REAC14Q3.txt	NO_target_PT
NO_target_PT	OVERDOSE	103300521	REAC14Q3.txt	NO_target_PT
NO_target_PT	BLOOD PRESSURE DECREASED	103312561	REAC14Q3.txt	NO_target_PT
NO_target_PT	BREATH SOUNDS ABNORMAL	103312561	REAC14Q3.txt	NO_target_PT
NO_target_PT	COUGH	103312561	REAC14Q3.txt	NO_target_PT
NO_target_PT	HEART RATE INCREASED	103312561	REAC14Q3.txt	NO_target_PT
NO_target_PT	INFUSION RELATED REACTION	103312561	REAC14Q3.txt	NO_target_PT
NO_target_PT	OXYGEN SATURATION DECREASED	103312561	REAC14Q3.txt	NO_target_PT
NO_target_PT	PNEUMONIA ASPIRATION	103312561	REAC14Q3.txt	NO_target_PT
NO_target_PT	RESPIRATORY RATE INCREASED	103312561	REAC14Q3.txt	NO_target_PT
NO_target_PT	RETCHING	103312561	REAC14Q3.txt	NO_target_PT
NO_target_PT	VOMITING	103312561	REAC14Q3.txt	NO_target_PT
NO_target_PT	DRUG INEFFECTIVE	103313641	REAC14Q3.txt	NO_target_PT
NO_target_PT	DRY MOUTH	103315561	REAC14Q3.txt	NO_target_PT
NO_target_PT	EXPIRED PRODUCT ADMINISTERED	103318621	REAC14Q3.txt	NO_target_PT
NO_target_PT	OFF LABEL USE	103319181	REAC14Q3.txt	NO_target_PT
NO_target_PT	RASH	103319181	REAC14Q3.txt	NO_target_PT
NO_target_PT	OFF LABEL USE	103320181	REAC14Q3.txt	NO_target_PT
NO_target_PT	UNEVALUABLE EVENT	103320181	REAC14Q3.txt	NO_target_PT
NO_target_PT	ASTHENIA	103321071	REAC14Q3.txt	NO_target_PT
NO_target_PT	DEHYDRATION	103321071	REAC14Q3.txt	NO_target_PT
NO_target_PT	DYSURIA	103321071	REAC14Q3.txt	NO_target_PT
NO_target_PT	HEADACHE	103321071	REAC14Q3.txt	NO_target_PT
NO_target_PT	MALAISE	103321071	REAC14Q3.txt	NO_target_PT
NO_target_PT	NAUSEA	103321071	REAC14Q3.txt	NO_target_PT
NO_target_PT	DRUG INEFFECTIVE	103322711	REAC14Q3.txt	NO_target_PT
NO_target_PT	DIARRHOEA	103325762	REAC14Q3.txt	NO_target_PT
NO_target_PT	FREQUENT BOWEL MOVEMENTS	103325762	REAC14Q3.txt	NO_target_PT
NO_target_PT	OFF LABEL USE	103325762	REAC14Q3.txt	NO_target_PT
NO_target_PT	DRUG INEFFECTIVE	103325882	REAC14Q3.txt	NO_target_PT
NO_target_PT	HYPERTENSION	103326311	REAC14Q3.txt	NO_target_PT
NO_target_PT	DRUG INEFFECTIVE	103327601	REAC14Q3.txt	NO_target_PT
NO_target_PT	FREQUENT BOWEL MOVEMENTS	103327641	REAC14Q3.txt	NO_target_PT
NO_target_PT	OFF LABEL USE	103328301	REAC14Q3.txt	NO_target_PT
NO_target_PT	OVERDOSE	103328301	REAC14Q3.txt	NO_target_PT
NO_target_PT	DERMATITIS DIAPER	103328702	REAC14Q3.txt	NO_target_PT
NO_target_PT	MACULE	103328702	REAC14Q3.txt	NO_target_PT
NO_target_PT	RASH	103328702	REAC14Q3.txt	NO_target_PT
NO_target_PT	RASH MACULAR	103328702	REAC14Q3.txt	NO_target_PT
NO_target_PT	ALOPECIA	103347601	REAC14Q3.txt	NO_target_PT
NO_target_PT	DYSPNOEA	103351391	REAC14Q3.txt	NO_target_PT
NO_target_PT	NASAL CONGESTION	103351391	REAC14Q3.txt	NO_target_PT
NO_target_PT	RHINORRHOEA	103351391	REAC14Q3.txt	NO_target_PT
NO_target_PT	ANAPHYLACTIC REACTION	103355131	REAC14Q3.txt	NO_target_PT
NO_target_PT	DYSPHAGIA	103355131	REAC14Q3.txt	NO_target_PT
NO_target_PT	PHARYNGEAL OEDEMA	103355131	REAC14Q3.txt	NO_target_PT
NO_target_PT	RASH	103355131	REAC14Q3.txt	NO_target_PT
NO_target_PT	DIARRHOEA HAEMORRHAGIC	103371001	REAC14Q3.txt	NO_target_PT
NO_target_PT	ILL-DEFINED DISORDER	103371001	REAC14Q3.txt	NO_target_PT
NO_target_PT	OFF LABEL USE	103371001	REAC14Q3.txt	NO_target_PT
NO_target_PT	LUNG DISORDER	103371791	REAC14Q3.txt	NO_target_PT
NO_target_PT	ABDOMINAL DISTENSION	103400731	REAC14Q3.txt	NO_target_PT
NO_target_PT	FLATULENCE	103400731	REAC14Q3.txt	NO_target_PT
NO_target_PT	OFF LABEL USE	103400731	REAC14Q3.txt	NO_target_PT
NO_target_PT	OVERDOSE	103404251	REAC14Q3.txt	NO_target_PT
NO_target_PT	PRURITUS	103404251	REAC14Q3.txt	NO_target_PT
NO_target_PT	CONSTIPATION	103404751	REAC14Q3.txt	NO_target_PT
NO_target_PT	FREQUENT BOWEL MOVEMENTS	103404751	REAC14Q3.txt	NO_target_PT
NO_target_PT	UNDERDOSE	103404751	REAC14Q3.txt	NO_target_PT
NO_target_PT	PAIN IN EXTREMITY	103405321	REAC14Q3.txt	NO_target_PT
NO_target_PT	UNEVALUABLE EVENT	103405391	REAC14Q3.txt	NO_target_PT
NO_target_PT	AGGRESSION	103408401	REAC14Q3.txt	NO_target_PT
NO_target_PT	OFF LABEL USE	103408401	REAC14Q3.txt	NO_target_PT
NO_target_PT	DRUG INEFFECTIVE	103422822	REAC14Q3.txt	NO_target_PT
NO_target_PT	OFF LABEL USE	103422822	REAC14Q3.txt	NO_target_PT
NO_target_PT	UNDERDOSE	103422822	REAC14Q3.txt	NO_target_PT
NO_target_PT	CIRCUMSTANCE OR INFORMATION CAPABLE OF LEADING TO MEDICATION ERROR	103422971	REAC14Q3.txt	NO_target_PT
NO_target_PT	PRODUCT LABEL ISSUE	103422971	REAC14Q3.txt	NO_target_PT
NO_target_PT	DRUG INEFFECTIVE	103425771	REAC14Q3.txt	NO_target_PT
NO_target_PT	DIARRHOEA	103428241	REAC14Q3.txt	NO_target_PT
NO_target_PT	BLOOD PRESSURE INCREASED	103428931	REAC14Q3.txt	NO_target_PT
NO_target_PT	EYE SWELLING	103428931	REAC14Q3.txt	NO_target_PT
NO_target_PT	SWELLING FACE	103428931	REAC14Q3.txt	NO_target_PT
NO_target_PT	DRUG INEFFECTIVE	103429401	REAC14Q3.txt	NO_target_PT
NO_target_PT	DRUG INEFFECTIVE	103431771	REAC14Q3.txt	NO_target_PT
NO_target_PT	DRUG INEFFECTIVE	103433602	REAC15Q1.txt	NO_target_PT
NO_target_PT	ABDOMINAL DISTENSION	103434002	REAC14Q3.txt	NO_target_PT
NO_target_PT	DRUG INEFFECTIVE	103434002	REAC14Q3.txt	NO_target_PT
NO_target_PT	SWELLING	103434002	REAC14Q3.txt	NO_target_PT
NO_target_PT	DRUG INEFFECTIVE	103435181	REAC14Q3.txt	NO_target_PT
NO_target_PT	OFF LABEL USE	103435181	REAC14Q3.txt	NO_target_PT
NO_target_PT	DIARRHOEA	103437191	REAC14Q3.txt	NO_target_PT
NO_target_PT	BLOOD POTASSIUM DECREASED	103444721	REAC14Q3.txt	NO_target_PT
NO_target_PT	DIZZINESS POSTURAL	103444721	REAC14Q3.txt	NO_target_PT
NO_target_PT	FALL	103444721	REAC14Q3.txt	NO_target_PT
NO_target_PT	RIB FRACTURE	103444721	REAC14Q3.txt	NO_target_PT
NO_target_PT	ABDOMINAL PAIN UPPER	103452451	REAC14Q3.txt	NO_target_PT
NO_target_PT	ASTHENIA	103452511	REAC14Q3.txt	NO_target_PT
NO_target_PT	FEELING ABNORMAL	103452511	REAC14Q3.txt	NO_target_PT
NO_target_PT	HEADACHE	103452511	REAC14Q3.txt	NO_target_PT
NO_target_PT	PAIN	103452511	REAC14Q3.txt	NO_target_PT
NO_target_PT	PRESCRIBED OVERDOSE	103452511	REAC14Q3.txt	NO_target_PT
NO_target_PT	PYREXIA	103452511	REAC14Q3.txt	NO_target_PT
NO_target_PT	UNEVALUABLE EVENT	103456071	REAC14Q3.txt	NO_target_PT
NO_target_PT	HAEMORRHOIDAL HAEMORRHAGE	103456941	REAC14Q3.txt	NO_target_PT
NO_target_PT	ABDOMINAL DISTENSION	103456991	REAC14Q3.txt	NO_target_PT
NO_target_PT	DIZZINESS	103456991	REAC14Q3.txt	NO_target_PT
NO_target_PT	CIRCUMSTANCE OR INFORMATION CAPABLE OF LEADING TO MEDICATION ERROR	103457421	REAC14Q3.txt	NO_target_PT
NO_target_PT	EXPIRED PRODUCT ADMINISTERED	103457421	REAC14Q3.txt	NO_target_PT
NO_target_PT	DIARRHOEA	103457691	REAC14Q3.txt	NO_target_PT
NO_target_PT	HAEMORRHOIDAL HAEMORRHAGE	103458191	REAC14Q3.txt	NO_target_PT
NO_target_PT	OVERDOSE	103458371	REAC14Q3.txt	NO_target_PT
NO_target_PT	ABNORMAL FAECES	103458622	REAC14Q3.txt	NO_target_PT
NO_target_PT	FREQUENT BOWEL MOVEMENTS	103458622	REAC14Q3.txt	NO_target_PT
NO_target_PT	OFF LABEL USE	103459031	REAC14Q3.txt	NO_target_PT
NO_target_PT	OFF LABEL USE	103459661	REAC14Q3.txt	NO_target_PT
NO_target_PT	PAIN IN EXTREMITY	103459661	REAC14Q3.txt	NO_target_PT
NO_target_PT	PERIPHERAL SWELLING	103459661	REAC14Q3.txt	NO_target_PT
NO_target_PT	DRUG INEFFECTIVE	103459872	REAC14Q3.txt	NO_target_PT
NO_target_PT	OFF LABEL USE	103459872	REAC14Q3.txt	NO_target_PT
NO_target_PT	UNDERDOSE	103459872	REAC14Q3.txt	NO_target_PT
NO_target_PT	DRUG INEFFECTIVE	103461241	REAC14Q3.txt	NO_target_PT
NO_target_PT	DEHYDRATION	103462551	REAC14Q3.txt	NO_target_PT
NO_target_PT	OFF LABEL USE	103462551	REAC14Q3.txt	NO_target_PT
NO_target_PT	BLOOD POTASSIUM INCREASED	103462571	REAC14Q3.txt	NO_target_PT
NO_target_PT	DYSGEUSIA	103462691	REAC14Q3.txt	NO_target_PT
NO_target_PT	DRUG INEFFECTIVE	103470831	REAC14Q3.txt	NO_target_PT
NO_target_PT	FLATULENCE	103471941	REAC14Q3.txt	NO_target_PT
NO_target_PT	DIARRHOEA	103472522	REAC14Q3.txt	NO_target_PT
NO_target_PT	OFF LABEL USE	103472522	REAC14Q3.txt	NO_target_PT
NO_target_PT	VOMITING	103472522	REAC14Q3.txt	NO_target_PT
NO_target_PT	LIP SWELLING	103474121	REAC14Q3.txt	NO_target_PT
NO_target_PT	SNEEZING	103474121	REAC14Q3.txt	NO_target_PT
NO_target_PT	THROAT TIGHTNESS	103474121	REAC14Q3.txt	NO_target_PT
NO_target_PT	URTICARIA	103474121	REAC14Q3.txt	NO_target_PT
NO_target_PT	HEPATIC ENZYME INCREASED	103474151	REAC14Q3.txt	NO_target_PT
NO_target_PT	FEELING HOT	103475951	REAC14Q3.txt	NO_target_PT
NO_target_PT	ABDOMINAL DISTENSION	103477301	REAC14Q3.txt	NO_target_PT
NO_target_PT	UNDERDOSE	103477301	REAC14Q3.txt	NO_target_PT
NO_target_PT	OVERDOSE	103478321	REAC14Q3.txt	NO_target_PT
NO_target_PT	FAECES DISCOLOURED	103478841	REAC14Q3.txt	NO_target_PT
NO_target_PT	DRUG INEFFECTIVE	103479741	REAC14Q3.txt	NO_target_PT
NO_target_PT	DYSGEUSIA	103479751	REAC14Q3.txt	NO_target_PT
NO_target_PT	DRUG INEFFECTIVE	103481881	REAC14Q3.txt	NO_target_PT
NO_target_PT	PRURITUS	103481891	REAC14Q3.txt	NO_target_PT
NO_target_PT	DIARRHOEA	103481971	REAC14Q3.txt	NO_target_PT
NO_target_PT	EXPIRED PRODUCT ADMINISTERED	103481971	REAC14Q3.txt	NO_target_PT
NO_target_PT	VOMITING	103481971	REAC14Q3.txt	NO_target_PT
NO_target_PT	BLOOD TESTOSTERONE INCREASED	103482871	REAC14Q3.txt	NO_target_PT
NO_target_PT	ABNORMAL FAECES	103483881	REAC14Q3.txt	NO_target_PT
NO_target_PT	FAECES HARD	103483881	REAC14Q3.txt	NO_target_PT
NO_target_PT	CONDITION AGGRAVATED	103483991	REAC14Q3.txt	NO_target_PT
NO_target_PT	DIARRHOEA	103486611	REAC14Q3.txt	NO_target_PT
NO_target_PT	DRUG INEFFECTIVE	103487431	REAC14Q3.txt	NO_target_PT
NO_target_PT	FAECAL VOLUME DECREASED	103487971	REAC14Q3.txt	NO_target_PT
NO_target_PT	DIARRHOEA	103488961	REAC14Q3.txt	NO_target_PT
NO_target_PT	DRUG INEFFECTIVE	103488961	REAC14Q3.txt	NO_target_PT
NO_target_PT	DIARRHOEA	103501001	REAC14Q3.txt	NO_target_PT
NO_target_PT	DRUG INEFFECTIVE	103501001	REAC14Q3.txt	NO_target_PT
NO_target_PT	ABDOMINAL DISTENSION	103511441	REAC14Q3.txt	NO_target_PT
NO_target_PT	NAUSEA	103511441	REAC14Q3.txt	NO_target_PT
NO_target_PT	PRURITUS	103511441	REAC14Q3.txt	NO_target_PT
NO_target_PT	URTICARIA	103511441	REAC14Q3.txt	NO_target_PT
NO_target_PT	HAEMATOCHEZIA	103512462	REAC14Q3.txt	NO_target_PT
NO_target_PT	ACCIDENTAL OVERDOSE	103513861	REAC14Q3.txt	NO_target_PT
NO_target_PT	OFF LABEL USE	103513861	REAC14Q3.txt	NO_target_PT
NO_target_PT	ABDOMINAL PAIN UPPER	103513981	REAC14Q3.txt	NO_target_PT
NO_target_PT	NAUSEA	103513981	REAC14Q3.txt	NO_target_PT
NO_target_PT	VOMITING	103513981	REAC14Q3.txt	NO_target_PT
NO_target_PT	ABNORMAL FAECES	103514402	REAC14Q3.txt	NO_target_PT
NO_target_PT	APPETITE DISORDER	103514402	REAC14Q3.txt	NO_target_PT
NO_target_PT	ASTHENIA	103514402	REAC14Q3.txt	NO_target_PT
NO_target_PT	DEHYDRATION	103514402	REAC14Q3.txt	NO_target_PT
NO_target_PT	DIARRHOEA	103514402	REAC14Q3.txt	NO_target_PT
NO_target_PT	FEAR	103514402	REAC14Q3.txt	NO_target_PT
NO_target_PT	INSOMNIA	103514402	REAC14Q3.txt	NO_target_PT
NO_target_PT	MALAISE	103514402	REAC14Q3.txt	NO_target_PT
NO_target_PT	RECTAL HAEMORRHAGE	103514402	REAC14Q3.txt	NO_target_PT
NO_target_PT	UNEVALUABLE EVENT	103514402	REAC14Q3.txt	NO_target_PT
NO_target_PT	DRUG INEFFECTIVE	103516701	REAC14Q3.txt	NO_target_PT
NO_target_PT	OFF LABEL USE	103530971	REAC14Q3.txt	NO_target_PT
NO_target_PT	VISUAL ACUITY REDUCED	103530971	REAC14Q3.txt	NO_target_PT
NO_target_PT	OFF LABEL USE	103545582	REAC14Q3.txt	NO_target_PT
NO_target_PT	ANXIETY	103546251	REAC14Q3.txt	NO_target_PT
NO_target_PT	SENSORY DISTURBANCE	103546251	REAC14Q3.txt	NO_target_PT
NO_target_PT	DRUG INEFFECTIVE	103549181	REAC14Q3.txt	NO_target_PT
NO_target_PT	PRESCRIBED OVERDOSE	103549871	REAC14Q3.txt	NO_target_PT
NO_target_PT	NEOPLASM MALIGNANT	103568611	REAC14Q3.txt	NO_target_PT
NO_target_PT	OFF LABEL USE	103571611	REAC14Q3.txt	NO_target_PT
NO_target_PT	VOMITING	103571611	REAC14Q3.txt	NO_target_PT
NO_target_PT	DRUG INEFFECTIVE	103572291	REAC14Q3.txt	NO_target_PT
NO_target_PT	NAUSEA	103572291	REAC14Q3.txt	NO_target_PT
NO_target_PT	CHILLS	103573131	REAC14Q3.txt	NO_target_PT
NO_target_PT	NAUSEA	103573131	REAC14Q3.txt	NO_target_PT
NO_target_PT	OFF LABEL USE	103573131	REAC14Q3.txt	NO_target_PT
NO_target_PT	OVERDOSE	103573131	REAC14Q3.txt	NO_target_PT
NO_target_PT	ABDOMINAL PAIN UPPER	103573171	REAC14Q3.txt	NO_target_PT
NO_target_PT	OVERDOSE	103573171	REAC14Q3.txt	NO_target_PT
NO_target_PT	DIARRHOEA	103573271	REAC14Q3.txt	NO_target_PT
NO_target_PT	FAECES DISCOLOURED	103573271	REAC14Q3.txt	NO_target_PT
NO_target_PT	FREQUENT BOWEL MOVEMENTS	103573271	REAC14Q3.txt	NO_target_PT
NO_target_PT	OFF LABEL USE	103575072	REAC14Q3.txt	NO_target_PT
NO_target_PT	PRODUCT CONTAMINATION PHYSICAL	103575072	REAC14Q3.txt	NO_target_PT
NO_target_PT	HAEMORRHAGE	103576141	REAC14Q3.txt	NO_target_PT
NO_target_PT	OFF LABEL USE	103576141	REAC14Q3.txt	NO_target_PT
NO_target_PT	DIARRHOEA	103578621	REAC14Q3.txt	NO_target_PT
NO_target_PT	INTENTIONAL UNDERDOSE	103578621	REAC14Q3.txt	NO_target_PT
NO_target_PT	OFF LABEL USE	103578621	REAC14Q3.txt	NO_target_PT
NO_target_PT	DRUG INEFFECTIVE	103581562	REAC14Q3.txt	NO_target_PT
NO_target_PT	OVERDOSE	103581562	REAC14Q3.txt	NO_target_PT
NO_target_PT	MUSCLE SPASMS	103582591	REAC14Q3.txt	NO_target_PT
NO_target_PT	PAIN	103582591	REAC14Q3.txt	NO_target_PT
NO_target_PT	DRUG INEFFECTIVE	103583481	REAC14Q3.txt	NO_target_PT
NO_target_PT	UNDERDOSE	103583481	REAC14Q3.txt	NO_target_PT
NO_target_PT	ABDOMINAL DISTENSION	103626281	REAC14Q3.txt	NO_target_PT
NO_target_PT	DIZZINESS	103626281	REAC14Q3.txt	NO_target_PT
NO_target_PT	HEADACHE	103626281	REAC14Q3.txt	NO_target_PT
NO_target_PT	NAUSEA	103626281	REAC14Q3.txt	NO_target_PT
NO_target_PT	DRUG INEFFECTIVE	103630361	REAC14Q3.txt	NO_target_PT
NO_target_PT	NAUSEA	103630361	REAC14Q3.txt	NO_target_PT
NO_target_PT	ANGER	103644901	REAC14Q3.txt	NO_target_PT
NO_target_PT	ANXIETY	103644901	REAC14Q3.txt	NO_target_PT
NO_target_PT	CRYING	103644901	REAC14Q3.txt	NO_target_PT
NO_target_PT	DIARRHOEA	103644901	REAC14Q3.txt	NO_target_PT
NO_target_PT	SCREAMING	103644901	REAC14Q3.txt	NO_target_PT
NO_target_PT	UNEVALUABLE EVENT	103644901	REAC14Q3.txt	NO_target_PT
NO_target_PT	VOMITING	103644901	REAC14Q3.txt	NO_target_PT
NO_target_PT	DEHYDRATION	103653731	REAC14Q3.txt	NO_target_PT
NO_target_PT	DIARRHOEA	103653731	REAC14Q3.txt	NO_target_PT
NO_target_PT	DYSPNOEA	103666821	REAC14Q3.txt	NO_target_PT
NO_target_PT	ABDOMINAL PAIN LOWER	103667352	REAC14Q3.txt	NO_target_PT
NO_target_PT	HYPONATRAEMIA	103667352	REAC14Q3.txt	NO_target_PT
NO_target_PT	HYPONATRAEMIC SEIZURE	103667352	REAC14Q3.txt	NO_target_PT
NO_target_PT	INAPPROPRIATE ANTIDIURETIC HORMONE SECRETION	103667352	REAC14Q3.txt	NO_target_PT
NO_target_PT	NAUSEA	103667352	REAC14Q3.txt	NO_target_PT
NO_target_PT	OFF LABEL USE	103667352	REAC14Q3.txt	NO_target_PT
NO_target_PT	URINARY RETENTION	103667352	REAC14Q3.txt	NO_target_PT
NO_target_PT	VOMITING	103667352	REAC14Q3.txt	NO_target_PT
NO_target_PT	URTICARIA	103672501	REAC14Q3.txt	NO_target_PT
NO_target_PT	ABDOMINAL PAIN UPPER	103673351	REAC14Q3.txt	NO_target_PT
NO_target_PT	CHEST DISCOMFORT	103673351	REAC14Q3.txt	NO_target_PT
NO_target_PT	DIZZINESS	103673351	REAC14Q3.txt	NO_target_PT
NO_target_PT	DYSPHONIA	103673351	REAC14Q3.txt	NO_target_PT
NO_target_PT	FLUSHING	103673351	REAC14Q3.txt	NO_target_PT
NO_target_PT	HANGOVER	103673351	REAC14Q3.txt	NO_target_PT
NO_target_PT	HEADACHE	103673351	REAC14Q3.txt	NO_target_PT
NO_target_PT	MIDDLE INSOMNIA	103673351	REAC14Q3.txt	NO_target_PT
NO_target_PT	MUSCLE TIGHTNESS	103673351	REAC14Q3.txt	NO_target_PT
NO_target_PT	NAUSEA	103673351	REAC14Q3.txt	NO_target_PT
NO_target_PT	NECK PAIN	103673351	REAC14Q3.txt	NO_target_PT
NO_target_PT	PARAESTHESIA	103673351	REAC14Q3.txt	NO_target_PT
NO_target_PT	VOMITING	103673351	REAC14Q3.txt	NO_target_PT
NO_target_PT	RASH	103676791	REAC14Q3.txt	NO_target_PT
NO_target_PT	DRUG INEFFECTIVE	103684361	REAC14Q3.txt	NO_target_PT
NO_target_PT	OVERDOSE	103688221	REAC14Q3.txt	NO_target_PT
NO_target_PT	INTENTIONAL OVERDOSE	103739711	REAC14Q3.txt	NO_target_PT
NO_target_PT	DRUG SCREEN POSITIVE	103739741	REAC14Q3.txt	NO_target_PT
NO_target_PT	PRODUCT LABEL CONFUSION	103739891	REAC14Q3.txt	NO_target_PT
NO_target_PT	DRUG INEFFECTIVE	103739971	REAC14Q3.txt	NO_target_PT
NO_target_PT	THERAPEUTIC RESPONSE CHANGED	103739971	REAC14Q3.txt	NO_target_PT
NO_target_PT	UNDERDOSE	103739971	REAC14Q3.txt	NO_target_PT
NO_target_PT	DIARRHOEA	103739981	REAC14Q3.txt	NO_target_PT
NO_target_PT	OVERDOSE	103739981	REAC14Q3.txt	NO_target_PT
NO_target_PT	OFF LABEL USE	103755711	REAC14Q3.txt	NO_target_PT
NO_target_PT	PRESCRIBED OVERDOSE	103755711	REAC14Q3.txt	NO_target_PT
NO_target_PT	COLON CANCER	103763991	REAC14Q3.txt	NO_target_PT
NO_target_PT	GASTROOESOPHAGEAL REFLUX DISEASE	103785541	REAC14Q3.txt	NO_target_PT
NO_target_PT	DRUG INEFFECTIVE	103786641	REAC14Q3.txt	NO_target_PT
NO_target_PT	VOMITING	103786641	REAC14Q3.txt	NO_target_PT
NO_target_PT	BLOOD PRESSURE INCREASED	103806841	REAC14Q3.txt	NO_target_PT
NO_target_PT	DEAFNESS	103806841	REAC14Q3.txt	NO_target_PT
NO_target_PT	EAR PAIN	103806841	REAC14Q3.txt	NO_target_PT
NO_target_PT	FEELING HOT	103806841	REAC14Q3.txt	NO_target_PT
NO_target_PT	THERAPEUTIC PRODUCT INEFFECTIVE	103811332	REAC14Q4.txt	NO_target_PT
NO_target_PT	DRUG INEFFECTIVE	103811411	REAC14Q3.txt	NO_target_PT
NO_target_PT	DRUG INEFFECTIVE	103815941	REAC14Q3.txt	NO_target_PT
NO_target_PT	PRODUCT ODOUR ABNORMAL	103815941	REAC14Q3.txt	NO_target_PT
NO_target_PT	DRUG INEFFECTIVE	103817101	REAC14Q3.txt	NO_target_PT
NO_target_PT	DEHYDRATION	103840093	REAC14Q4.txt	NO_target_PT
NO_target_PT	BLOOD PRESSURE DECREASED	103844411	REAC14Q3.txt	NO_target_PT
NO_target_PT	BRADYCARDIA	103844411	REAC14Q3.txt	NO_target_PT
NO_target_PT	HYPERHIDROSIS	103844411	REAC14Q3.txt	NO_target_PT
NO_target_PT	VOMITING	103844411	REAC14Q3.txt	NO_target_PT
NO_target_PT	ABDOMINAL PAIN UPPER	103854463	REAC14Q4.txt	NO_target_PT
NO_target_PT	BACK PAIN	103854463	REAC14Q4.txt	NO_target_PT
NO_target_PT	BLOOD PRESSURE DIASTOLIC INCREASED	103854463	REAC14Q4.txt	NO_target_PT
NO_target_PT	CARDIAC DISORDER	103854463	REAC14Q4.txt	NO_target_PT
NO_target_PT	CONFUSIONAL STATE	103854463	REAC14Q4.txt	NO_target_PT
NO_target_PT	ECHOCARDIOGRAM ABNORMAL	103854463	REAC14Q4.txt	NO_target_PT
NO_target_PT	ELECTROCARDIOGRAM ST SEGMENT ABNORMAL	103854463	REAC14Q4.txt	NO_target_PT
NO_target_PT	ELECTROCARDIOGRAM T WAVE ABNORMAL	103854463	REAC14Q4.txt	NO_target_PT
NO_target_PT	ELECTROCARDIOGRAM REPOLARISATION ABNORMALITY	103854463	REAC14Q4.txt	NO_target_PT
NO_target_PT	EXTRASYSTOLES	103854463	REAC14Q4.txt	NO_target_PT
NO_target_PT	HEADACHE	103854463	REAC14Q4.txt	NO_target_PT
NO_target_PT	MUSCULOSKELETAL PAIN	103854463	REAC14Q4.txt	NO_target_PT
NO_target_PT	PAIN IN EXTREMITY	103854463	REAC14Q4.txt	NO_target_PT
NO_target_PT	STROKE VOLUME INCREASED	103854463	REAC14Q4.txt	NO_target_PT
NO_target_PT	ABDOMINAL PAIN UPPER	103855611	REAC14Q3.txt	NO_target_PT
NO_target_PT	ANXIETY	103855611	REAC14Q3.txt	NO_target_PT
NO_target_PT	HEPATIC FUNCTION ABNORMAL	103855611	REAC14Q3.txt	NO_target_PT
NO_target_PT	OFF LABEL USE	103855611	REAC14Q3.txt	NO_target_PT
NO_target_PT	ABDOMINAL PAIN UPPER	103856332	REAC14Q3.txt	NO_target_PT
NO_target_PT	FEELING COLD	103856332	REAC14Q3.txt	NO_target_PT
NO_target_PT	FLATULENCE	103856332	REAC14Q3.txt	NO_target_PT
NO_target_PT	NAUSEA	103856332	REAC14Q3.txt	NO_target_PT
NO_target_PT	OFF LABEL USE	103856332	REAC14Q3.txt	NO_target_PT
NO_target_PT	UNDERDOSE	103856332	REAC14Q3.txt	NO_target_PT
NO_target_PT	DRUG INEFFECTIVE	103856441	REAC14Q3.txt	NO_target_PT
NO_target_PT	CIRCUMSTANCE OR INFORMATION CAPABLE OF LEADING TO MEDICATION ERROR	103858631	REAC14Q3.txt	NO_target_PT
NO_target_PT	DRUG INEFFECTIVE	103858631	REAC14Q3.txt	NO_target_PT
NO_target_PT	PRODUCT LOT NUMBER ISSUE	103858631	REAC14Q3.txt	NO_target_PT
NO_target_PT	DRUG INEFFECTIVE	103858671	REAC14Q3.txt	NO_target_PT
NO_target_PT	DRUG INEFFECTIVE	103871111	REAC14Q3.txt	NO_target_PT
[truncated: 88,565 more rows]
