# Supplementary material for: Oral bowel cleansers and ischemic colitis risk: A real-world disproportionality analysis
Source: PLoS One. 2025 Sep 29;20(9):e0332345. doi: 10.1371/journal.pone.0332345 (PMC12478960; doi:10.1371/journal.pone.0332345)
Supplement: S2 Data — (ZIP) [file pone.0332345.s009.zip › DATA/rpsr.csv]

primaryid	RPSR_COD	FILE
100044421
100046102
100046561
100048602
100064461
100065841
100074612
100080591
100083721
100087471
100091851
100106651
100116751
100119151
100123001
100124711
100125601
100127072
100127571
100127791
100129521
100145161
100145451
100146721
100147271
100147771
100158291
100159491
100160761
100163822
100184461
100187871
100188871
100189121
100189521
100189531
100191121
100191881
100192091
100192271
100193091
100193601
100209091
100214701
100215191	CSM	RPSR14Q1.txt
100215191	HP	RPSR14Q1.txt
100215591
100218362
100219141
100220491	FGN	RPSR13Q4.txt
100220491	HP	RPSR13Q4.txt
100220902
100220992
100222241
100222571
100224661
100224911
100237381	CSM	RPSR14Q1.txt
100240701
100242911
100242991
100243471
100243592
100243631
100243801
100243991
100244401
100244471
100245022
100245091
100245681
100246521
100246621
100247642
100247911
100248111
100250521
100254121
100256571
100257811
100258171
100258731
100272091
100281221
100281281
100281291
100281351
100281661
100281931
100282691
100282751
100282761
100283601
100283921
100284392
100284401
100284861
100285081
100285651
100286541
100287961
100288611
100295672
100295911
100296531
100296641
100296731
100296801
100317171
100317771
100318441
100318571
100318992
100319192
100319381
100319401
100319551
100321221
100321891
100322181
100322371
100322711
100323881
100324551
100324861
100327931
100329141
100329641
100329671
100330261
100331001
100340981
100344391
100346061
100347121
100347151
100349053	FGN	RPSR14Q2.txt
100349053	HP	RPSR14Q2.txt
100349231
100349741
100349921
100359341
100359372
100359871
100359881
100360741
100361141
100361461
100361571
100361701
100362531
100362681
100362881
100362901
100374632
100375861
100378281
100380292
100382551
100384431
100385601
100389702
100391771
100393541
100394651
100395101
100395511
100398492
100407121
100412071
100412091
100412221
100412271
100416231
100416751
100416771
100417961
100422631
100423031
100423311
100423431
100423531
100423611
100425671
100425931
100437192
100437451
100438361
100450242
100450971
100450982
100451811
100456781
100458361
100458421
100476961
100477222
100498251
100501811
100505001
100507901
100510171
100511701
100527822
100528552
100530861
100551671
100562851	CSM	RPSR14Q2.txt
100563452	HP	RPSR14Q2.txt
100563452	FGN	RPSR14Q2.txt
100608971
100616651
100621871
100641002	CSM	RPSR14Q1.txt
100641171	CSM	RPSR14Q1.txt
100644561
100645161
100649431
100650911
100650921
100662373
100662411
100662881
100664091
100664341
100665111
100668871
100671773	HP	RPSR14Q3.txt
100671773	FGN	RPSR14Q3.txt
100677672	CSM	RPSR14Q2.txt
100688141
100688911
100689491
100689671
100690351
100691082
100691171
100691361
100693231
100694461
100696281
100697411
100700351
100701271
100701751
100701922
100702441
100703712
100706241
100706251
100708211
100711221
100711371
100711611
100711942
100725741
100732761
100733001
100734421
100735291
100735821
100737071
100737112
100737171
100737232
100741861
100741931
100741971
100744041
100756981
100757741
100757761
100758091
100758291
100759251
100759511
100759801
100759861
100768971
100769811
100770131
100770361
100770741
100770762
100771251
100771721
100777901
100785291
100786331
100786991
100788172
100788701
100788771
100788911
100789741
100789752
100790071
100790081
100791791
100793211
100793982
100794831
100794911
100796482
100796501
100796911
100797251
100797901
100798431
100798441
100798691
100800691
100801031
100807011
100807072
100807811
100807891
100808151
100808171
100808761
100810612
100814681
100816521
100817212	HP	RPSR14Q3.txt
100817212	FGN	RPSR14Q3.txt
100818881
100820281
100820761
100823121
100823131
100824241
100833431
100834391
100837211
100837321
100838591
100839862
100843042
100844971
100845701
100853581
100861551
100865191
100868881
100869301
100879082
100881111
100895141
100897811
100898381
100899821
100900491
100901301
100903821
100903991
100905392
100906221
100908741
100913921
100941261
100948831
100962301
100966111
100966381
100966712
100967061
100968021
100971511
100972031
100972082
100972131
100972151
100972551
100972591
100972921
100985841
100994731
100995241
101006221
101007131
101007291
101017301
101019791
101020341
101020961
101021081
101023011
101024751
101027721
101036091
101036981
101038021
101074651
101084091
101092291
101095251
101095361
101095441
101103761
101106811
101114871
101117151
101121781
101121812
101121821
101121922
101122371
101122701
101122731
101123221
101123321
101123651
101125261
101144261
101144592
101145601
101202881
101203061
101206371
101206931
101207311
101257001
101286641
101296591
101301391
101301572
101305491
101314221
101315502
101321011
101321391
101322561
101324061
101329351
101333801
101334432
101335261
101336032
101337161
101337181
101337691
101337811
101338851
101342121
101349351
101354341
101358241
101361751
101378061
101390761
101402511
101417411
101418232
101419011
101419731
101423441
101433131
101442951
101449651
101464741
101464911
101470941
101471251
101471732
101495541
101497431
101500222
101500311
101500912
101512141
101520312
101522233
101526101
101526181
101526522
101535341
101542711
101545761
101546421
101553291
101554591
101556251
101562551
101567741
101569581
101572171
101572191
101572202
101572961
101574851
101574881
101575161
101577192
101577301
101577883
101578011
101578081
101578441
101579241
101579291
101582331
101585221
101597921
101598572
101600612
101601151
101601281
101605342
101605371
101605881
101606301
101606611
101606812
101609271
101612421
101612781
101624951
101625451
101636502
101663521
101664881
101668481
101672091
101682511
101682521
101682572
101683141
101683921
101683931
101685611
101690682
101692271
101693631
101694941
101695071
101705971
101706211
101706351
101707481
101707691
101720591
101720931
101720941
101721041
101721521
101725811
101730791
101736431
101737511
101739781	LIT	RPSR14Q2.txt
101739781	HP	RPSR14Q2.txt
101741861
101748961
101751111
101751362
101755392
101756571
101757001
101757371
101757383
101767821
101775041
101788552	HP	RPSR14Q2.txt
101789391
101795191
101814281
101816141
101817022
101817041
101817891
101820181
101820191
101820221
101820241
101820251
101820261
101820271
101820282
101820301
101820311
101820321
101820331
101820351
101820371
101820401
101821202
101821361
101829631
101833541
101834491
101834861
101836641
101841362
101842121
101844091
101844251
101844351
101844541
101846101
101848121
101849491
101851191
101852091
101852671
101853911
101854931
101854961
101855281
101856081
101856941
101859161
101859341
101859351
101865171
101867061
101867821
101867942
101870241
101882801
101883331
101884261
101890471
101890852
101906092
101906361
101907632
101907683
101911271
101911661
101912121
101925432
101926621
101927911
101942702
101942741
101943061
101946891
101946951
101954142
101954431
101955591
101956861
101964702
101964831
101968921
101970501
101971181
101981933
102002131
102003021
102008831
102009791
102016602
102018921
102019071
102021762
102023891
102023941
102024041
102024092
102024511
102024601
102024651
102024671
102024831
102025591
102025721
102025731
102025901
102026031
102026131
102026492
102026601
102026651
102026761
102026771
102027192
102027561
102027591
102027752
102028081
102028232
102029301
102029351
102029401
102029631
102029871
102029951
102029991
102030001
102030011
102030022
102030041
102030132
102030171
102034161
102034701
102035131
102035141
102036341
102036351
102036941
102037341
102037381
102039431
102039451
102039771
102040011
102040071
102040531
102041021
102041151
102041201
102041661
102041831
102041941
102041952
102042151
102043281
102045641
102046082
102047941
102047982
102048851
102049021
102049561
102050001
102050251
102050802
102050911
102052891
102054482
102056272
102056321
102056361
102056461
102056531
102056591
102059841
102066841
102071902
102086291
102086721
102086781
102088352
102088402
102088902
102092521
102094891
102101121
102101541
102102141
102102321
102103881
102108421
102108742
102109141
102109241
102110751
102110931
102111201
102111511
102112121
102112381
102112391
102112941
102114011
102114411
102115451
102115722
102117001
102123091
102130001
102130041
102131191
102138221
102138871
102140731	HP	RPSR14Q2.txt
102140921
102144371
102149561
102149871
102153301
102159642
102161481
102161491
102162991
102163341
102173792
102199012
102199591
102211991
102213831
102279721	CSM	RPSR14Q2.txt
102283902	CSM	RPSR14Q3.txt
102298251
102314531
102315411
102335961
102339901
102339941
102353812	HP	RPSR14Q2.txt
102353812	FGN	RPSR14Q2.txt
102391561
102398691
102414191
102423521
102430881	CSM	RPSR14Q2.txt
102430881	HP	RPSR14Q2.txt
102451081
102452502
102452531
102452941
102453301
102468391
102478511
102503721
102511691
102530852
102535101
102541001
102548261
102551341
102551761
102551801
102552181
102553331
102556641
102557381
102557391
102557641
102557871
102576981
102581571	HP	RPSR14Q2.txt
102581721
102582151
102582551
102584691
102585061
102585981
102589353
102589751
102598261
102616581
102616701
102641821
102653351
102678811
102679751
102680741
102682591
102683141
102683731
102684341
102684851
102684971
102686801
102689111
102691311
102696402	SDY	RPSR14Q3.txt
102696402	CSM	RPSR14Q3.txt
102696402	CR	RPSR14Q3.txt
102696402	FGN	RPSR14Q3.txt
102701611
102704731
102705961
102706011
102706231
102709931
102710321
102711781
102712321
102712571
102713621
102715142
102727752	CSM	RPSR14Q3.txt
102729251
102743591
102746602
102747221
102747601
102754201
102755721
102756242
102757721
102760351
102760441	HP	RPSR14Q3.txt
102762632
102763011
102765021
102771381
102801872
102819181
102819851
102822861
102837562
102842141
102845361
102845391
102845841
102846131
102846152
102846302
102846801
102847111
102848461
102849621
102852111
102861671
102866961
102868351	HP	RPSR14Q3.txt
102868351	FGN	RPSR14Q3.txt
102877411
102884341
102896571
102898301
102899091
102900061
102900561
102900611
102905351
102906061
102907541
102914911
102917691
102925111
102942921
102946471
102955831
102958171
102962641
102965561
102974481
102975351
102982531
102985612
102985901
102986031
102987461
102988631
102991011
102991301
102992271
102993921
102995421
102995551
102996201
102997681
103012351
103012381
103012531
103013001
103013132
103013552
103016042
103016291
103017921
103017981
103018631
103019481
103020201
103020731
103021041
103022131
103023322
103023331
103024351
103024551
103026641
103026761
103026781
103026801
103027411
103028551
103028621
103028891
103049281
103049771
103051081
103052001
103052441
103054761
103055261	FGN	RPSR14Q3.txt
103057091
103058091
103059281
103059561
103060001
103061871
103075311	CSM	RPSR14Q3.txt
103075401
103075881
103076941
103079821
103080581
103081842
103082011
103083261
103092051
103105231
103106241
103106541
103107121
103109471
103115131
103116181
103119021
103119151
103119591
103119981
103120041
103120632
103127971
103131151
103131591
103133491
103135141
103135681
103136793
103139582
103140621
103144581
103161231
103270901
103272021
103285341
103286001
103288701
103291591
103292061
103293932
103295771
103295921
103298121
103298551
103298831
103300061
103300161
103300521
103312561	LIT	RPSR14Q3.txt
103312561	HP	RPSR14Q3.txt
103313641
103315561
103315951
103318621
103319181
103320181
103321071
103322711
103325762
103325882
103326311
103327601
103327641
103328301
103328702
103347601
103351391
103355131
103371001
103371791
103400731
103404251
103404681
103404751
103405321
103405391
103407901
103408401
103422791
103422822
103422971
103425771
103428241
103428931	CSM	RPSR14Q3.txt
103429401
103431771
103433602
103434002
103434451
103435181
103437191
103444721	HP	RPSR14Q3.txt
103452451
103452511
103454091
103456071
103456941
103456991
103457421
103457691
103458191
103458371
103458622
103459031
103459661
103459872
103461241
103461501
103462551
103462571
103462691
103470831
103471941
103472522
103472751
103474121	CSM	RPSR14Q3.txt
103474151
103475951
103477301
103478321
103478841
103479741
103479751
103480201
103481881
103481891
103481971
103482871
103483881
103483991
103486611
103487431
103487971
103488961
103501001
103511441
103512462
103513861
103513981
103514402
103516701
103530971
103542471
103545582
103546251
103549181
103549841
103549871
103568611
103571611
103572291
103573131
103573171
103573271
103575072
103576141
103578621
103581562
103581581
103582591
103583481
103626281
103630361
103644901
103653731
103666821
103667352
103672501
103673351
103676791
103684361
103688221
103739711
103739741
103739881
103739891
103739971
103739981
103755711
103763991
103785541
103786641
103806841
103811332
103811411
103815941
103817101
103840093
103844411	HP	RPSR14Q3.txt
103844411	FGN	RPSR14Q3.txt
103854463	FGN	RPSR14Q4.txt
103854463	HP	RPSR14Q4.txt
103855611
103856332
103856441
103858631
103858671
103871111
103878411
103880552
103898741
103901261
103905111
103906211
103906281
103909522
103910441
103911611
103911622
103912861
103912871
103913351
103913371
103914631
103915321
103915351
103915961
103916041
103916051
103935071
103939911
103940761
103942891
103943621
103955871
103955881
103957791
103965622	FGN	RPSR14Q3.txt
103965622	HP	RPSR14Q3.txt
103973531
103986941
103992701
103992741
103993692
103993761
103995261
103998021
103998201
103999771
104000541
104001941
104003713
104020821
104020871
104024741
104026161
104026242
104029251
104030051
104030071
104032191
104035552
104036241
104037081
104037091
104038001
104038021
104038671
104046791
104046861
104046881
104046921
104052922
104057721
104057791
104059721
104060731
104060782
104060811
104060831
104062281
104062341
104062351
104066151
104066251
104072221
104073111
104073121
104074992
104078311
104079331
104084561
104084571
104087871
104092441
104092602	FGN	RPSR14Q3.txt
104092602	HP	RPSR14Q3.txt
104093251
104094481
104094491
104095351
104095371
104096971
104098041
104098141
104099431
104099462
104099481
104099501
104100711
104100791
104102511
104102541
104103981
104104171
104105051
104106411
104106451
104106531
104107161
104107191
104107241
104107261
104108891
104108911
104108941
104111611
104123731
104123741
104124581
104124611
104124631
104125511
104125561
104126791
104126801
104126811
104126901
104129161
104129241
104129992
104130051
104130081
104132561
104132582
104132691
104133451
104133491
104135091
104135121
104136081
104137462
104139872
104140432
104148731
104148781
104151901
104153661
104156182
104158541
104160121
104161721
104163042
104165142
104166381
104166391
104166421
104167181
104168111
104169691
104169721
104171071
104181801
104183171
104184201
104185901
104185932
104185961
104187121
104188791
104188811
104188831
104190121
104193681
104197171
104212071
104212321
104212391
104212401
104212522
104212541
104237191
104237241
104238081
104241371
104242721
104245141
104245171
104246021
104253771
104255281
104264071
104265591
104266951
104268731
104273971
104278321
104278352
104279181
104279231
104280441
104281061
104281111
104281751
104281771
104281791	CSM	RPSR14Q3.txt
104286001
104287522
104301891	CSM	RPSR14Q3.txt
104302001	HP	RPSR14Q3.txt
104302001	CSM	RPSR14Q3.txt
104302091	HP	RPSR14Q3.txt
104302111	HP	RPSR14Q3.txt
104302181	CSM	RPSR14Q3.txt
104302291	CSM	RPSR14Q3.txt
104302311	CSM	RPSR14Q3.txt
104302451	HP	RPSR14Q3.txt
104302531	CSM	RPSR14Q3.txt
104302611	CSM	RPSR14Q3.txt
104302671	HP	RPSR14Q3.txt
104302801	HP	RPSR14Q3.txt
104302861	CSM	RPSR14Q3.txt
104302971	CSM	RPSR14Q3.txt
104303031	CSM	RPSR14Q3.txt
104303041	CSM	RPSR14Q3.txt
104303141	CSM	RPSR14Q3.txt
104303231	CSM	RPSR14Q3.txt
104303351	CSM	RPSR14Q3.txt
104303381	CSM	RPSR14Q3.txt
104303421
104303441
104303481
104303501
104303531
104303561	CSM	RPSR14Q3.txt
104304521
104306332
104309061
104311011
104312251
104331051
104333881
104338241
104339522
104343512
104345073
104358111
104358181
104360692
104363474
104363512
104367362
104367471
104367481
104376391
104376611
104377252
104380781
104384301
104384351
104384401
104392651
104400491
104407261
104408331
104411171
104417821
104443122
104444971
104448712
104448721
104452701
104459891
104478622
104480551
104481071
104482131
104508001
104508051
104508801
104510001
104510561
104510571
104510591
104510621
104510631
104511341
104525831
104525852
104527971
104541191
104543131
104543231
104543261
104544241
104546571
104554031
104570201
104571191
104571521
104571951
104573781
104573831
104592132
104595451
104595521
104596991
104603322
104603921
104604101
104619551
104619571
104627262
104629112
104643041
104648472
104649261
104652901
104653791
104653811
104653991
104655152
104662631	HP	RPSR14Q3.txt
104670361
104670371
104673222
104674051
104674152
104674161
104676171
104677322
104677342
104677481
104677711
104678171
104678232
104680971
104682661
104708471
104708541
104709872
104709892
104714702
104716922
104723361
104724902	HP	RPSR14Q4.txt
104724902	CSM	RPSR14Q4.txt
104725021
104726141
104727591
104727601
104735241
104735301
104735321
104738081
104738141
104738801
104739341
104739391
104745001
104745251
104750711
104752051
104753251
104758591
104760212
104760963
104765691
104766051
104766111
104766731
104783541
104785482
104787721
104792432
104796761
104810141
104814041
104818621
104820122
104821121
104823471
104823541
104823551
104826981
104827351
104827372
104827541
104837131
104839401
104841961
104844391
104844491
104846591
104849741
104853561
104853591
104853611
104854001
104854581
104854611
104854861
104872841
104876031
104877742
104877771
104879211
104879551
104879731
104879742
104879891
104879911
104880411
104885321
104885381
104885401
104892801
104950121
104952011
104952021
104952051
104955911
104955921
104956051
104957971
104958001
104958021
104960441
104961951
104962392
104962421
104962451
104963021
104963052
104963222
104976421
104976481
104978061
104980111
104981601
104985251
104988221
104994351
105015191
105017491
105019971
105020051
105020062
105022231
105026071
105027931
105027981
105029111
105029972
105030561
105045111
105045162
105045851
105045861
105047831
105047841
105049201
105049221
105050861
105050891
105050981
105052641
105052651
105052661
105052681
105054631
105054671
105054681
105054722
105054731
105054771
105054781
105054811
105054861
105054871
105054881
105054891
105054921
105054991
105055071
105055081
105055091
105055111
105055121
105055141
105085521
105085591
105085601
105089981
105090031
105091792
105091801
105093571
105112901
105116021
105116081
105118651
105134801
105134811
105134951
105141801
105142491
105144811
105146362
105160455	HP	RPSR14Q4.txt
105160455	FGN	RPSR14Q4.txt
105163061
105163311	CSM	RPSR14Q4.txt
105163311	HP	RPSR14Q4.txt
105163481	CSM	RPSR14Q4.txt
105164831
105166182
105168601
105185262
105185281
105186681
105186701
105186771
105188471
105189091
105191821
105192021
105195061
105197062
105197071
105197101
105198331
105200812
105200852
105201401
105204841
105206071
105206771
105219181
105222431
105243441
105245161
105250471
105250481
105251371
105252521
105252571
105253661
105254441
105254491
105254511
105270591
105275851
105279981
105280001
105285991
105291891
105291901
105292082
105292091
105292201
105292252
105292351
105292361
105301981
105304872
105304881
105306821
105308441
105309581
105309621
105309651
105310291
105311812
105312541
105314281
105315891
105315941
105317292
105318821
105322321
105340371
105341751
105344941	HP	RPSR14Q4.txt
105345151
105347691
105347701
105351311
105369941
105376541
105377041
105377061
105377081
105377732
105377741
105377761
105378931
105378961
105380481
105380491
105380551
105381611
105382531
105384071
105384101
105386332
105386371
105386481
105387941
105388421
105391961
105392341
105392411
105392441
105392602
105404941
105410841
105410881
105410891
105411671
105412991
105414921
105482321	HP	RPSR14Q4.txt
105497171
105497181
105498341
105498351
105498361
105519781
105521031
105522561
105522571
105522581
105522631
105524041
105524061
105525151
105525161
105526841
105540301	CSM	RPSR14Q4.txt
105540441
105542241
105542271
105544572
105544621
105556711
105556741
105561031
105565132
105565441
105575862
105578491
105586451
105586481
105587141
105598801	CSM	RPSR14Q4.txt
105607923
105612851
105613381
105614021
105614051
105614711
105614721
105629091	CSM	RPSR14Q4.txt
105631061	CSM	RPSR14Q4.txt
105631461
105635931
105641091
105644021
105646042
105646661
105652921
105659922
105662501
105662631
105663641
105664363
105666131
105666141
105666151
105669691
105669711
105669731
105670031
105670051
105670071
105670351
105670361
105670681
105670691
105680821
105684321
105686151
105686181
105686231
105688101
105689361
105690221
105691151
105692191
105700661	HP	RPSR14Q4.txt
105700661	LIT	RPSR14Q4.txt
105700721
105705252
105706881
105708341
105708361
105713641
105716131
105717661
105720051
105722091
105722111
105722121
105722181
105722191
105722251
105722281
105722321
105723331
105723341
105723351
105723361
105723371
105723381
105723391
105723401
105734361
105734981
105734991
105735051
105736701
105736711
105736793
105736821
105740911
105741851
105741871
105742071
105742421
105744221
105744261
105744331
105745601
105745922
105764651
105765561
105766261
105767931
105767971
105769741
105769791
105771101
105771281
105772321
105772991
105773181
105773202
105773821
105773831
105774001
105774121
105774141
105774671
105775061
105775121
105775952
105776731
105788271
105788981
105791361
105791371
105792771
105801971
105816731
105817781
105817801
105820521
105820721
105820741
105821101
105821211
105821391
105821442
105821471
105821881
105822731
105823251
105823711
105837881	FGN	RPSR14Q4.txt
105837881	CR	RPSR14Q4.txt
105837881	HP	RPSR14Q4.txt
105844381
105845651
105849041
105849062
105850201
105850211
105850241
105850271
105851511
105851551
105852932
105852961
105852971
105853762
105854751
105856401
[truncated: 42,261 more rows]
