# Supplementary material for: Oral bowel cleansers and ischemic colitis risk: A real-world disproportionality analysis
Source: PLoS One. 2025 Sep 29;20(9):e0332345. doi: 10.1371/journal.pone.0332345 (PMC12478960; doi:10.1371/journal.pone.0332345)
Supplement: S2 Data — (ZIP) [file pone.0332345.s009.zip › DATA/ther.csv]

primaryid	DRUG_SEQ	START_DT	END_DT	DUR	DUR_COD	FILE
100044421
100046102
100046561
100048602	2	201402				THER14Q2.txt
100064461	1	20110323	20140311			THER14Q1.txt
100065841	2	201311	201312			THER14Q1.txt
100065841	3	20130511				THER14Q1.txt
100065841	4	20130919				THER14Q1.txt
100065841	5	20131219				THER14Q1.txt
100065841	6	20130418				THER14Q1.txt
100065841	7	20130926				THER14Q1.txt
100065841	8	20131226				THER14Q1.txt
100074612	1	20140218	20140221			THER14Q2.txt
100074612	2	20140219				THER14Q2.txt
100080591
100083721
100087471	1	20140224				THER14Q1.txt
100091851	1	2013				THER14Q1.txt
100106651
100116751
100119151
100123001
100124711	1	201402				THER14Q1.txt
100125601
100127072
100127571
100127791
100129521
100145161
100145451
100146721
100147271
100147771
100158291	1	20140209	20140209			THER14Q1.txt
100158291	2	20140210				THER14Q1.txt
100159491
100160761
100163822	1		20140610			THER14Q2.txt
100184461	1	20050517	20140313			THER14Q1.txt
100187871
100188871	1	20131215				THER14Q1.txt
100189121	1	20140306				THER14Q1.txt
100189521
100189531
100191121
100191881	1	201403				THER14Q1.txt
100192091
100192271	1	20140305				THER14Q1.txt
100193091
100193601
100209091	1	20140313	20140314			THER14Q1.txt
100214701	1	20131121				THER14Q1.txt
100214701	2	20131122				THER14Q1.txt
100215191	1	20131110	20131110			THER14Q1.txt
100215591	1	20140219				THER14Q1.txt
100218362
100219141	1	201308	201311			THER14Q1.txt
100220491	1	20131025	20131025			THER13Q4.txt
100220902
100220992	1	20140209	20140209			THER14Q2.txt
100220992	2	20140210				THER14Q2.txt
100222241
100222571
100224661
100224911
100237381	1	20131229	20131230			THER14Q1.txt
100240701	1	201402				THER14Q1.txt
100242911
100242991
100243471
100243592
100243631
100243801
100243991
100244401
100244471
100245022	1	20140304				THER14Q1.txt
100245091
100245681	1	201403				THER14Q1.txt
100246521
100246621
100247642
100247911
100248111
100250521	2	201402				THER14Q1.txt
100254121
100256571
100257811	1	2012				THER14Q1.txt
100258171	1	2010				THER14Q1.txt
100258731
100272091
100281221
100281281
100281291
100281351	1	20140226				THER14Q1.txt
100281661
100281931	2	20140227				THER14Q1.txt
100282691
100282751	1	20130401				THER14Q1.txt
100282761
100283601	1	2010				THER14Q1.txt
100283921	1	20140305				THER14Q1.txt
100284392
100284401
100284861
100285081
100285651	1	201310				THER14Q1.txt
100286541	1	2011	2013			THER14Q1.txt
100287961
100288611
100295672	1	20140303				THER14Q2.txt
100295911
100296531	1	20140128	20140220			THER14Q1.txt
100296641	1	20140306				THER14Q1.txt
100296731	1	20140304				THER14Q1.txt
100296801	1	20140314	20140314			THER14Q1.txt
100317171	1	201312				THER14Q1.txt
100317771
100318441
100318571
100318992	1	20140210	20140307			THER14Q1.txt
100319192
100319381
100319401
100319551
100321221
100321891
100322181	1	20140306				THER14Q1.txt
100322371
100322711	1	20140303				THER14Q1.txt
100323881	1	20140305				THER14Q1.txt
100324551	1	20140227				THER14Q1.txt
100324861
100327931	1	20140310				THER14Q1.txt
100329141
100329641
100329671
100330261	1	20140223	20140223			THER14Q1.txt
100330261	2	20140223	20140223			THER14Q1.txt
100331001
100340981	1	20140108				THER14Q1.txt
100344391	1	20140219				THER14Q1.txt
100346061	1	20140303				THER14Q1.txt
100347121
100347151	1		201403			THER14Q1.txt
100349053	1	20140218	20140218			THER14Q2.txt
100349231
100349741
100349921
100359341	1	2005				THER14Q1.txt
100359372	1	20140215	20140302			THER14Q3.txt
100359372	2	20140403	20140408			THER14Q3.txt
100359372	3	2014				THER14Q3.txt
100359871	1	20140308				THER14Q1.txt
100359881	1	201309				THER14Q1.txt
100360741	1	201212				THER14Q1.txt
100361141
100361461
100361571
100361701
100362531
100362681
100362881
100362901
100374632
100375861	1	2012				THER14Q1.txt
100378281
100380292
100382551
100384431
100385601
100389702	1	20140226	20140228			THER14Q2.txt
100389702	2	20140305	20140307			THER14Q2.txt
100391771	1	201312	201401			THER14Q1.txt
100393541
100394651
100395101	1	201309				THER14Q1.txt
100395511
100398492	1	20140101				THER14Q2.txt
100398492	2	20140101	20140305			THER14Q2.txt
100407121	1	20140321	20140325			THER14Q1.txt
100412071
100412091
100412221	1	2012				THER14Q1.txt
100412271
100416231
100416751	1	20120301				THER14Q1.txt
100416771
100417961
100422631	1	20140303				THER14Q1.txt
100423031	1	20131205				THER14Q1.txt
100423311
100423431	1	2014				THER14Q1.txt
100423531
100423611	1	20140306				THER14Q1.txt
100425671
100425931
100437192	1	20140301	20140309			THER14Q2.txt
100437451	1	20140311				THER14Q1.txt
100438361	1	201403				THER14Q1.txt
100450242	1	20140305				THER14Q3.txt
100450971
100450982	1	201306				THER14Q2.txt
100450982	2	20140301				THER14Q2.txt
100450982	3	201403				THER14Q2.txt
100451811
100456781
100458361
100458421
100476961	1	20140304				THER14Q1.txt
100477222	1	201401				THER14Q2.txt
100498251
100501811
100505001	1	2008				THER14Q2.txt
100507901	1	2013				THER14Q2.txt
100510171	1	20140227				THER14Q2.txt
100511701	1	20140306				THER14Q2.txt
100527822	1	201312				THER14Q2.txt
100527822	2	20140302				THER14Q2.txt
100528552
100530861
100551671	1	20140324				THER14Q2.txt
100562851	1	20140324	20140324			THER14Q2.txt
100563452	1	20140227	20140227			THER14Q2.txt
100608971
100616651	1	20140201	20140402			THER14Q2.txt
100621871
100641002	1	20131219	20131219			THER14Q1.txt
100641171	1	20131229	20131230			THER14Q1.txt
100644561	1	20140401				THER14Q2.txt
100645161
100649431	1	201403				THER14Q2.txt
100650911	1	201403				THER14Q2.txt
100650921
100662373	1	2009				THER14Q2.txt
100662411
100662881
100664091
100664341	2	201403				THER14Q2.txt
100665111
100668871
100671773	1	20140319	20140319			THER14Q3.txt
100677672	1	20140327	20140328			THER14Q2.txt
100688141
100688911	1	2004				THER14Q2.txt
100689491
100689671
100690351	1	20140324				THER14Q2.txt
100691082	1	2010				THER14Q2.txt
100691171	1	201403				THER14Q2.txt
100691361	1	20140326				THER14Q2.txt
100691361	2	20140326				THER14Q2.txt
100693231
100694461
100696281
100697411	1	201210				THER14Q2.txt
100700351	1	201403				THER14Q2.txt
100701271	1	201403				THER14Q2.txt
100701751
100701922	1	201309				THER14Q3.txt
100701922	2	20140301	20140315			THER14Q3.txt
100702441
100703712	1	201311				THER14Q3.txt
100706241
100706251
100708211
100711221
100711371
100711611	1	2002				THER14Q2.txt
100711942	1	20140324				THER14Q3.txt
100725741
100732761	1	20140316				THER14Q2.txt
100733001
100734421
100735291
100735821
100737071
100737112	1	20140320				THER14Q2.txt
100737171
100737232	1	20140320				THER14Q2.txt
100741861
100741931	1	20140303				THER14Q2.txt
100741931	2	2013				THER14Q2.txt
100741971
100744041
100756981
100757741
100757761
100758091
100758291
100759251
100759511
100759801
100759861
100768971
100769811	1	20140315				THER14Q2.txt
100770131	1	20140316				THER14Q2.txt
100770361
100770741	1	201403				THER14Q2.txt
100770762
100771251	1	201403				THER14Q2.txt
100771721	1	20140331				THER14Q2.txt
100777901
100785291
100786331
100786991	1	20140312				THER14Q2.txt
100788172	1	20140314	20140328			THER14Q2.txt
100788701
100788771
100788911
100789741	1	2013				THER14Q2.txt
100789752	1	20140228				THER14Q2.txt
100790071
100790081
100791791	1	2013				THER14Q2.txt
100793211
100793982
100794831
100794911
100796482
100796501
100796911
100797251
100797901	1	201401				THER14Q2.txt
100798431
100798441	2	20140320				THER14Q2.txt
100798691	1	201402	20140326			THER14Q2.txt
100800691	1	201310				THER14Q2.txt
100801031	1	20140217				THER14Q2.txt
100801031	2	20140217				THER14Q2.txt
100807011
100807072	1	20140313	20140322			THER14Q2.txt
100807072	2	20140313	20140321			THER14Q2.txt
100807811
100807891	1	2012				THER14Q2.txt
100808151
100808171	1	20140318				THER14Q2.txt
100808761	1	20140319				THER14Q2.txt
100810612
100814681
100816521
100817212	1	20140123	20140123			THER14Q3.txt
100818881
100820281
100820761
100823121
100823131
100824241	1	201403	201403			THER14Q2.txt
100833431	1	20140406	20140407			THER14Q2.txt
100834391
100837211
100837321
100838591	1	20140330				THER14Q2.txt
100839862	1	2011				THER14Q2.txt
100843042	1	201402				THER14Q2.txt
100844971	1	20140319				THER14Q2.txt
100845701	1	20140324				THER14Q2.txt
100853581	1	2012				THER14Q2.txt
100861551
100865191	1	20140324				THER14Q2.txt
100868881	1	201403				THER14Q2.txt
100869301	1	201403				THER14Q2.txt
100879082	1	201403	201404			THER14Q3.txt
100881111
100895141
100897811
100898381	1	2009				THER14Q2.txt
100899821
100900491
100901301
100903821
100903991
100905392	1	201201				THER14Q2.txt
100906221
100908741
100913921
100941261
100948831	1	2010				THER14Q2.txt
100962301
100966111
100966381
100966712	1	2012				THER14Q2.txt
100967061
100968021
100971511
100972031
100972082	1	201403				THER14Q2.txt
100972131	1	2012				THER14Q2.txt
100972151
100972551
100972591
100972921	1	20140414				THER14Q2.txt
100985841
100994731
100995241
101006221
101007131
101007291
101017301
101019791
101020341	1	20131227	20140214			THER14Q2.txt
101020961
101021081
101023011
101024751
101027721	1	20140415				THER14Q2.txt
101036091
101036981
101038021
101074651
101084091
101092291	1	201208				THER14Q2.txt
101095251
101095361	1	20140408				THER14Q2.txt
101095441
101103761
101106811	1	20140311				THER14Q2.txt
101114871
101117151	1	20140312				THER14Q2.txt
101121781
101121812	1	20140414				THER14Q2.txt
101121821
101121922	1	201402				THER14Q2.txt
101122371	1	20140316				THER14Q2.txt
101122371	2	20140316				THER14Q2.txt
101122701
101122731
101123221
101123321
101123651
101125261
101144261
101144592	1	20140319				THER14Q3.txt
101145601
101202881
101203061	1	201403				THER14Q2.txt
101206371	1	201403				THER14Q2.txt
101206931
101207311
101257001	1	201309	201312			THER14Q2.txt
101286641	2	20140410				THER14Q2.txt
101296591
101301391	1	20140215	20140223			THER14Q2.txt
101301572
101305491
101314221
101315502
101321011	1	2013				THER14Q2.txt
101321011	2	2013				THER14Q2.txt
101321391
101322561	1	2012				THER14Q2.txt
101324061	1	20140309				THER14Q2.txt
101329351
101333801
101334432	1	201308	201404			THER14Q2.txt
101335261	1	20140407				THER14Q2.txt
101336032	1	20140413	20140417			THER14Q2.txt
101337161	1	201404				THER14Q2.txt
101337181
101337691
101337811
101338851	1	2010				THER14Q2.txt
101342121	1	2009				THER14Q2.txt
101349351
101354341
101358241
101361751	1	20140423				THER14Q2.txt
101378061
101390761	1	20140331	20140401			THER14Q2.txt
101402511	2	201404				THER14Q2.txt
101417411
101418232	1	20140410	20140614			THER14Q3.txt
101419011	1	201404				THER14Q2.txt
101419731
101423441
101433131
101442951	1	20140331				THER14Q2.txt
101449651
101464741	1	2009				THER14Q2.txt
101464911
101470941
101471251	1	20140412				THER14Q2.txt
101471732	1	2011				THER14Q2.txt
101495541
101497431	1	2012				THER14Q2.txt
101500222	1	201403				THER14Q2.txt
101500222	2	201403				THER14Q2.txt
101500311
101500912	1	20140409				THER14Q2.txt
101512141	1	2008				THER14Q2.txt
101520312	1	2012				THER14Q2.txt
101522233	1	201402				THER14Q3.txt
101526101
101526181
101526522	1	2010				THER14Q2.txt
101535341
101542711	1	20140417				THER14Q2.txt
101545761	1	201404				THER14Q2.txt
101546421
101553291	1	201312				THER14Q2.txt
101554591
101556251
101562551
101567741
101569581
101572171
101572191
101572202	1	1975				THER14Q2.txt
101572961
101574851
101574881
101575161	1	20140408				THER14Q2.txt
101575161	2	20140408				THER14Q2.txt
101575161	3	20140408				THER14Q2.txt
101577192	1	201404				THER14Q2.txt
101577192	2	201404				THER14Q2.txt
101577192	3	20140418				THER14Q2.txt
101577301
101577883	1	20140410	20140411			THER14Q3.txt
101578011	1	20140327				THER14Q2.txt
101578081	1	201304				THER14Q2.txt
101578441
101579241
101579291
101582331
101585221
101597921
101598572
101600612	1	2010				THER14Q2.txt
101600612	2	20140329				THER14Q2.txt
101600612	3	20140330				THER14Q2.txt
101601151
101601281
101605342	1	2012				THER14Q2.txt
101605342	2	2012				THER14Q2.txt
101605371
101605881	1	2013				THER14Q2.txt
101606301
101606611	1	20140306	20140420			THER14Q2.txt
101606812	1	201402	20140415			THER14Q2.txt
101606812	2	201404				THER14Q2.txt
101609271
101612421
101612781
101624951
101625451
101636502	1	201311				THER14Q3.txt
101663521
101664881
101668481	1	2012				THER14Q2.txt
101672091	1	20140422	20140423			THER14Q2.txt
101682511
101682521
101682572
101683141
101683921
101683931	1	20140502				THER14Q2.txt
101685611
101690682	1	201403				THER14Q2.txt
101692271	1	20140407				THER14Q2.txt
101693631
101694941	1	20140502				THER14Q2.txt
101695071
101705971
101706211
101706351
101707481
101707691
101720591
101720931	1	20140502				THER14Q2.txt
101720931	2	20140504				THER14Q2.txt
101720941
101721041
101721521	1	20140505				THER14Q2.txt
101725811
101730791
101736431
101737511	1	20140421				THER14Q2.txt
101739781	1	20140421	20140422			THER14Q2.txt
101741861
101748961
101751111
101751362	1	201301				THER14Q2.txt
101755392	1	20140417				THER14Q2.txt
101755392	2	20140414	20140428			THER14Q2.txt
101756571
101757001
101757371
101757383	1	20140421	20140426			THER14Q3.txt
101767821	1	20140512				THER14Q2.txt
101775041
101788552	1	20140502	20140502			THER14Q2.txt
101789391
101795191
101814281
101816141
101817022	1	2013				THER14Q2.txt
101817041
101817891
101820181
101820191	1	2014				THER14Q2.txt
101820221
101820241
101820251
101820261	1	2009				THER14Q2.txt
101820271
101820282	1	201209	201404			THER14Q2.txt
101820301
101820311
101820321
101820331
101820351
101820371
101820401
101821202	1	201211				THER14Q2.txt
101821361
101829631
101833541	1	201404				THER14Q2.txt
101834491	1	201405				THER14Q2.txt
101834861	1	20140413				THER14Q2.txt
101836641
101841362	1	2013	201404			THER14Q2.txt
101842121	1	20140512				THER14Q2.txt
101844091	1	20140515				THER14Q2.txt
101844251
101844351
101844541	1	2012				THER14Q2.txt
101846101	1	20140505				THER14Q2.txt
101848121	2	20140514				THER14Q2.txt
101849491	1	20140423	20140424			THER14Q2.txt
101851191	1	20140428				THER14Q2.txt
101852091
101852671	1	2013				THER14Q2.txt
101853911
101854931
101854961
101855281	1	20140429				THER14Q2.txt
101856081	1	20140224	20140311			THER14Q2.txt
101856941
101859161	1	20140416	20140416			THER14Q2.txt
101859161	2	20140414				THER14Q2.txt
101859341	1	20140425				THER14Q2.txt
101859351
101865171
101867061
101867821
101867942	1	201401				THER14Q3.txt
101870241
101882801
101883331
101884261	1	20140504				THER14Q2.txt
101890471
101890852	1	201403	201404			THER14Q3.txt
101906092	1	20140519				THER14Q2.txt
101906361
101907632	1	2012				THER14Q3.txt
101907683	1	20140508	20140509			THER14Q2.txt
101911271	1	201306				THER14Q2.txt
101911661	1	201306				THER14Q2.txt
101912121
101925432
101926621	1	201404				THER14Q2.txt
101927911	1	2011				THER14Q2.txt
101942702	1	20140430				THER14Q2.txt
101942741
101943061
101946891
101946951
101954142
101954431
101955591
101956861
101964702	1	20140317	20140317			THER14Q3.txt
101964831
101968921
101970501	1	2004				THER14Q2.txt
101971181
101981933	1	20140620	20140625			THER14Q3.txt
102002131	1	2014				THER14Q2.txt
102003021
102008831
102009791
102016602	1	2009				THER14Q2.txt
102018921
102019071
102021762	1	201307				THER14Q2.txt
102023891
102023941
102024041
102024092	1	201311				THER14Q2.txt
102024511
102024601
102024651
102024671
102024831
102025591
102025721	1	20140510				THER14Q2.txt
102025731
102025901	1	20140413				THER14Q2.txt
102026031	1	201404				THER14Q2.txt
102026131
102026492
102026601
102026651
102026761	1	20140109				THER14Q2.txt
102026771	1	20140429				THER14Q2.txt
102027192
102027561
102027591
102027752	1	20140514				THER14Q2.txt
102028081
102028232	1	2006				THER14Q3.txt
102029301
102029351	1	2013				THER14Q2.txt
102029401
102029631
102029871
102029951
102029991
102030001
102030011
102030022	1	201403				THER14Q2.txt
102030041	1	2011				THER14Q2.txt
102030132	1	20140503	20140505			THER14Q3.txt
102030171	1	20140203				THER14Q2.txt
102034161
102034701
102035131
102035141	1	2012				THER14Q2.txt
102036341
102036351	1	2013				THER14Q2.txt
102036941	1	201402				THER14Q2.txt
102037341
102037381
102039431
102039451	1	20140501				THER14Q2.txt
102039771	1	2014	20140426			THER14Q2.txt
102040011	1	201303				THER14Q2.txt
102040071
102040531
102041021
102041151	1	201404				THER14Q2.txt
102041201
102041661	1	20140518				THER14Q2.txt
102041831
102041941	1	20140428				THER14Q2.txt
102041952	1	2002				THER14Q2.txt
102041952	2	2002				THER14Q2.txt
102042151
102043281
102045641
102046082	1	20140511	201406			THER14Q3.txt
102046082	2	20140511	201406			THER14Q3.txt
102047941
102047982	1	2007				THER14Q2.txt
102048851	1	20140512				THER14Q2.txt
102049021
102049561
102050001
102050251
102050802	1	20140512				THER14Q2.txt
102050911	1	20140513				THER14Q2.txt
102050911	2	20140513				THER14Q2.txt
102052891	1	2014				THER14Q2.txt
102054482	1	20140328				THER14Q2.txt
102054482	3	20130929				THER14Q2.txt
102056272	1	2008				THER14Q3.txt
102056321	1	20140429				THER14Q2.txt
102056361	1	201401				THER14Q2.txt
102056461
102056531
102056591	1	201404				THER14Q2.txt
102059841	1	20140526	201405			THER14Q2.txt
102066841	1	20091001	20140525			THER14Q2.txt
102071902	1	20130819	20130819			THER14Q2.txt
102086291
102086721	1	20131201	20140101			THER14Q2.txt
102086781
102088352	1	2013				THER14Q2.txt
102088402	1	201311	201403			THER14Q2.txt
102088402	2	201302	201309			THER14Q2.txt
102088902	1	201401				THER14Q2.txt
102088902	2	2011				THER14Q2.txt
102092521
102094891
102101121	1		20140220			THER14Q2.txt
102101121	2	20140207				THER14Q2.txt
102101121	3		20140220			THER14Q2.txt
102101541	1	20140503	20140505			THER14Q2.txt
102102141
102102321	1	20140401	20140403			THER14Q2.txt
102103881
102108421	1	201405				THER14Q2.txt
102108742	1	2011				THER14Q2.txt
102108742	2	2011				THER14Q2.txt
102108742	3	2011				THER14Q2.txt
102109141	2	20140204				THER14Q2.txt
102109241
102110751	1	20140513				THER14Q2.txt
102110931	1	20140317				THER14Q2.txt
102111201
102111511	1	2009				THER14Q2.txt
102111511	2	2004				THER14Q2.txt
102112121
102112381
102112391
102112941
102114011
102114411	1	20140514				THER14Q2.txt
102115451
102115722	1	201402				THER14Q3.txt
102117001	1	201206				THER14Q2.txt
102123091	1	20120821	20120822			THER14Q2.txt
102123091	2	20120821	20120822			THER14Q2.txt
102123091	3	20120817				THER14Q2.txt
102123091	4	20120817	20120817			THER14Q2.txt
102123091	5	20120817				THER14Q2.txt
102123091	6	20120817				THER14Q2.txt
102123091	7	20120817	20120817			THER14Q2.txt
102130001	1	2014				THER14Q2.txt
102130041
102131191
102138221	1	2012				THER14Q2.txt
102138871
102140731	1	20080211				THER14Q2.txt
102140921	1	20140416				THER14Q2.txt
102144371	1	20140524				THER14Q2.txt
102149561	1	201405				THER14Q2.txt
102149871
102153301	1	20140517				THER14Q2.txt
102159642	1	201405	20140521			THER14Q2.txt
102161481	1	20140509	20140514			THER14Q2.txt
102161481	2	201405				THER14Q2.txt
102161491	1	201405				THER14Q2.txt
102162991
102163341	1	20140325	20140330			THER14Q2.txt
102173792	1	201403				THER14Q2.txt
102199012
102199591
102211991	1	201405				THER14Q2.txt
102213831
102279721	1			10	YR	THER14Q2.txt
102283902	1	20140330	20140331			THER14Q3.txt
102298251
102314531	1	20140528				THER14Q2.txt
102315411
102335961
102339901
102339941
102353812	1	20140525	20140525			THER14Q2.txt
102391561
102398691	1	2013				THER14Q2.txt
102414191	1	20140529				THER14Q2.txt
102423521
102430881	1	20140512	20140513			THER14Q2.txt
102451081	1	20140523				THER14Q2.txt
102452502	1	20140601	20140607			THER14Q3.txt
102452531
102452941
102453301
102468391
102478511
102503721
102511691	1	2014				THER14Q2.txt
102530852	1	20140605	20140611			THER14Q3.txt
102535101
102541001	1	20140605				THER14Q2.txt
102548261	1	20140422	20140423			THER14Q2.txt
102551341
102551761
102551801
102552181
102553331	1	20140616				THER14Q2.txt
102556641
102557381
102557391
102557641	1	20140608				THER14Q2.txt
102557871
102576981
102581571	1	20140619				THER14Q2.txt
102581721
102582151
102582551
102584691	1	20140604				THER14Q2.txt
102585061
102585981
102589353	1	201301				THER14Q3.txt
102589751
102598261
102616581
102616701
102641821	1	20140302	20140302			THER14Q2.txt
102653351
102678811	1		20140526			THER14Q2.txt
102679751
102680741
102682591	1	20140527				THER14Q2.txt
102683141
102683731
102684341	1	20140530				THER14Q2.txt
102684851	1	201405				THER14Q2.txt
102684971
102686801	1	20140518				THER14Q2.txt
102689111
102691311
102696402
102701611	1	20140529				THER14Q3.txt
102704731
102705961	1	201310				THER14Q3.txt
102706011
102706231	1	2008	2014			THER14Q3.txt
102709931
102710321	1	201405				THER14Q3.txt
102711781	1	2007				THER14Q3.txt
102712321	1	20140601				THER14Q3.txt
102712571
102713621
102715142
102727752	1	20111004	20111004			THER14Q3.txt
102729251
102743591
102746602	1	20140606	20140607			THER14Q3.txt
102747221
102747601	1	2013				THER14Q3.txt
102754201	1	20140604				THER14Q3.txt
102755721	1	20140604				THER14Q3.txt
102756242	1	20140501	20140618			THER14Q3.txt
102757721
102760351
102760441	1	20050721				THER14Q3.txt
102762632
102763011	1	20140612	20140616			THER14Q3.txt
102765021	1	2014				THER14Q3.txt
102771381
102801872	1	20140326				THER14Q3.txt
102819181	1	201405				THER14Q3.txt
102819851
102822861
102837562	1	201309	201403			THER14Q3.txt
102837562	2	201405	201406			THER14Q3.txt
102842141
102845361
102845391
102845841
102846131
102846152	1	20140324	20140627			THER14Q3.txt
102846302	1	20140210	20140617			THER14Q3.txt
102846801
102847111
102848461
102849621
102852111
102861671
102866961
102868351	1	20140424	20140424			THER14Q3.txt
102877411
102884341
102896571
102898301	1	20140530				THER14Q3.txt
102899091
102900061
102900561
102900611	1	20140612				THER14Q3.txt
102905351
102906061
102907541
102914911
102917691
102925111
102942921	1	201406	2014			THER14Q3.txt
102942921	2	2011				THER14Q3.txt
102946471
102955831
102958171
102962641	1	20060521	20140707			THER14Q3.txt
102965561	1	2014				THER14Q3.txt
102974481	1	20140604				THER14Q3.txt
102975351
102982531
102985612	1	201304				THER14Q3.txt
102985901
102986031
102987461
102988631
102991011	2	20140605				THER14Q3.txt
102991301
102992271
102993921	1	20140604				THER14Q3.txt
102995421
102995551	1	2014				THER14Q3.txt
102996201
102997681
103012351
103012381
103012531
103013001	1	20140623				THER14Q3.txt
103013132	1	20140608	20140610			THER14Q3.txt
103013552
103016042
103016291
103017921
103017981	1	20140602	20140604			THER14Q3.txt
103018631	1	201403				THER14Q3.txt
103019481
103020201	1	20071106	20140701			THER14Q3.txt
103020731
103021041
103022131
103023322	1	2012				THER14Q3.txt
103023331	1	20140620				THER14Q3.txt
103023331	2	20140622				THER14Q3.txt
103024351
103024551	1	20140609				THER14Q3.txt
103026641
103026761
103026781	1	201406				THER14Q3.txt
103026801
103027411	1	20140619				THER14Q3.txt
103028551
103028621
103028891	1	20140611				THER14Q3.txt
103028891	2	20140612				THER14Q3.txt
103049281	1	201406				THER14Q3.txt
103049771
103051081
103052001	1	20140402				THER14Q3.txt
103052441	1	2013	201406			THER14Q3.txt
103054761
103055261	1	20140128	20140129			THER14Q3.txt
103057091
103058091
103059281
103059561
103060001
103061871
103075311	1	20140106	20140711			THER14Q3.txt
103075401
103075881	1	20140706	20140706			THER14Q3.txt
103076941
103079821	1	20140609				THER14Q3.txt
103080581
103081842
103082011
103083261
103092051
103105231	1	201407				THER14Q3.txt
103106241	1	20140704				THER14Q3.txt
103106541	1	20140701				THER14Q3.txt
103107121
103109471	1	20140708				THER14Q3.txt
103109471	2	20140709				THER14Q3.txt
103115131
103116181
103119021
103119151	1	20140618				THER14Q3.txt
103119591	1	2014				THER14Q3.txt
103119981
103120041
103120632	1	20140613				THER14Q3.txt
103127971	1	20040601				THER14Q3.txt
103131151	1	20140701				THER14Q3.txt
103131591	1	20140618				THER14Q3.txt
103131591	2	20140619				THER14Q3.txt
103133491
103135141
103135681
103136793	1	2012	20140618			THER14Q3.txt
103139582
103140621	1	201406				THER14Q3.txt
103144581
103161231
103270901
103272021	1	20140409				THER14Q3.txt
103272021	2	20140327	20140327			THER14Q3.txt
103272021	3	20140410	20140410			THER14Q3.txt
103285341
103286001
103288701
103291591
103292061
103293932	1	2012				THER14Q3.txt
103293932	2	201204	201406			THER14Q3.txt
103295771	1	20140624				THER14Q3.txt
103295921
103298121	1	20140702				THER14Q3.txt
103298551	1	20140708				THER14Q3.txt
103298551	2	201407				THER14Q3.txt
103298831
103300061	1	20140710				THER14Q3.txt
103300161
103300521
103312561
103313641	1	2009				THER14Q3.txt
103315561
103315951
103318621
103319181
103320181
103321071	1	20140714	20140714			THER14Q3.txt
103322711
103325762	1	2011				THER14Q3.txt
103325882	1	201401	201402			THER14Q3.txt
103326311
103327601
103327641	1	20140524	20140601			THER14Q3.txt
103328301	1	20140710				THER14Q3.txt
103328702	1		201407			THER14Q3.txt
103347601	1	201312				THER14Q3.txt
103351391	1	20140716	20140716			THER14Q3.txt
103355131	1	20140720	20140720			THER14Q3.txt
103371001
103371791
103400731	1	2013				THER14Q3.txt
103404251	2	201406				THER14Q3.txt
103404681
103404751
103405321
103405391	1	20140603				THER14Q3.txt
103407901
103408401
103422791
103422822
103422971
103425771
103428241
103428931	1	201407	201407			THER14Q3.txt
103429401
103431771	1	20140627				THER14Q3.txt
103433602
103434002	1	20140708				THER14Q3.txt
103434451	1	2012				THER14Q3.txt
103435181	1	20140616				THER14Q3.txt
103437191	2	20070401				THER14Q3.txt
103444721	1	20140703	20140703			THER14Q3.txt
103452451
103452511	1	2009				THER14Q3.txt
103452511	2	2013				THER14Q3.txt
103454091
103456071
103456941
103456991	1	2014				THER14Q3.txt
103457421
103457691	1	20140713	20140714			THER14Q3.txt
103458191	1	201407				THER14Q3.txt
103458371	1	20140718	20140719			THER14Q3.txt
103458622
103459031
103459661
103459872	2	20110111	20140714			THER14Q3.txt
103461241	1	20140715				THER14Q3.txt
103461501	1	201405				THER14Q3.txt
103462551
103462571
103462691
103470831
103471941
103472522	1	201112	20140701			THER14Q3.txt
103472522	2	201112	20140701			THER14Q3.txt
103472751
103474121	1	20140716	20140716			THER14Q3.txt
103474151
103475951	1	201312				THER14Q3.txt
103477301
103478321
103478841
103479741
103479751	1	201406				THER14Q3.txt
103480201	1	20140704				THER14Q3.txt
103481881	1	20140713	20140713			THER14Q3.txt
103481891
103481971
103482871
103483881	1	20140703				THER14Q3.txt
103483991	1	2002				THER14Q3.txt
103486611
103487431	1		20140523			THER14Q3.txt
103487971	1	20140630				THER14Q3.txt
103488961	1	201407				THER14Q3.txt
103488961	2	201407				THER14Q3.txt
103501001	1	2014	2014			THER14Q3.txt
103501001	2	20140708	20140708			THER14Q3.txt
103511441	1	20140722	20140722			THER14Q3.txt
103511441	2	20140722	20140722			THER14Q3.txt
103512462
103513861	1	20140727	20140727			THER14Q3.txt
103513981	1	20140727				THER14Q3.txt
103514402	1	20140702	20140704			THER14Q3.txt
103514402	2	20140711				THER14Q3.txt
103516701
103530971
103542471
103545582
103546251	1	20110607	20140726			THER14Q3.txt
103549181
103549841
103549871
103568611
103571611
103572291	1	2014				THER14Q3.txt
103573131	1	20140713				THER14Q3.txt
103573171	2	20140714				THER14Q3.txt
103573271	1	201407				THER14Q3.txt
103575072
103576141
103578621
103581562
103581581	1	20140701				THER14Q3.txt
103582591
103583481
103626281	1	20140630	20140707			THER14Q3.txt
103630361
103644901	1			5	YR	THER14Q3.txt
103653731	1	20140708	20140709			THER14Q3.txt
103666821	3		20140731			THER14Q3.txt
103667352
103672501
103673351	1	20140803	20140803			THER14Q3.txt
103676791	1	201406				THER14Q3.txt
103684361	1	20140802				THER14Q3.txt
103688221
103739711	2	20140708				THER14Q3.txt
103739741
103739881
103739891
103739971	1	20140714				THER14Q3.txt
103739981
103755711
103763991
103785541	1	201408				THER14Q3.txt
103786641	1	20140807				THER14Q3.txt
103806841	1	20140204				THER14Q3.txt
103811332	1	201408				THER14Q4.txt
103811411
103815941
103817101
103840093	1	20140717	20140717			THER14Q4.txt
103840093	2	20140721	20140721			THER14Q4.txt
103840093	3	201403				THER14Q4.txt
103840093	4	20140715	20140715			THER14Q4.txt
103840093	5	20140715	20140719			THER14Q4.txt
103840093	6	20140709				THER14Q4.txt
103840093	7	20140709				THER14Q4.txt
103840093	8	20140703				THER14Q4.txt
103840093	9	20140703				THER14Q4.txt
103840093	10	20140703	20140715			THER14Q4.txt
103840093	11	201403				THER14Q4.txt
103840093	13	20140717				THER14Q4.txt
103840093	14	20140717				THER14Q4.txt
103840093	15	20140613				THER14Q4.txt
103840093	16	20140717				THER14Q4.txt
103840093	17	20140714				THER14Q4.txt
103840093	18	20140717				THER14Q4.txt
103844411	1	20140610	20140610			THER14Q3.txt
103854463
103855611
103856332
103856441
103858631
103858671	1	20140811				THER14Q3.txt
103871111	1	201408				THER14Q3.txt
103878411	1	20140710				THER14Q3.txt
103878411	3	20140723				THER14Q3.txt
103880552	1	20140805				THER14Q4.txt
103898741
103901261
103905111	1	20140530	20140715			THER14Q3.txt
103906211	1	20140527	20140620			THER14Q3.txt
103906281	1	2013				THER14Q3.txt
103909522	1	2012	2014			THER14Q3.txt
103910441
103911611	1	20140809				THER14Q3.txt
103911622	1	20140808				THER14Q4.txt
103911622	2	201408	201408			THER14Q4.txt
103912861
103912871
103913351	1	20140810				THER14Q3.txt
103913371	1	20140807				THER14Q3.txt
103914631
103915321	1	20140807				THER14Q3.txt
103915351
103915961
103916041
103916051	1	201407				THER14Q3.txt
103935071
103939911
103940761	1	2013				THER14Q3.txt
103942891
103943621
103955871	1	20140608				THER14Q3.txt
103955881	1	20140627				THER14Q3.txt
103957791	1		2014			THER14Q3.txt
103965622	1	20140617	20140617			THER14Q3.txt
103973531
103986941
103992701
103992741
103993692	1	2014				THER14Q3.txt
103993692	2	2014				THER14Q3.txt
103993692	3	2014				THER14Q3.txt
103993761
103995261
103998021
103998201
103999771	1	20140210	20140212			THER14Q3.txt
104000541
104001941	1	2009				THER14Q3.txt
104001941	2	2009				THER14Q3.txt
104003713
104020821
104020871
104024741	1	20140818				THER14Q3.txt
104026161
104026242	1	201408				THER14Q4.txt
104029251
104030051	2	20140812				THER14Q3.txt
104030071	1	20140708				THER14Q3.txt
104032191	1	20140717				THER14Q3.txt
104035552	1	20140615				THER14Q4.txt
104036241
104037081
104037091	1	20140813				THER14Q3.txt
104037091	2	2013				THER14Q3.txt
104038001	1	20140807	20140813			THER14Q3.txt
104038021
104038671
104046791	1	20140815				THER14Q3.txt
104046861	1	20140819				THER14Q3.txt
104046881	1	2013				THER14Q3.txt
104046921
104052922
104057721	1	20140817				THER14Q3.txt
104057791
104059721
104060731
104060782	1	201111				THER14Q4.txt
104060811
104060831	1	2012				THER14Q3.txt
104062281	1	20140818				THER14Q3.txt
104062341
104062351
104066151
104066251
104072221
104073111
104073121	1	201405				THER14Q3.txt
104074992	1	20140815				THER14Q3.txt
104074992	2	20140817				THER14Q3.txt
104078311	1	20140818				THER14Q3.txt
104078311	2	20140818				THER14Q3.txt
104079331
104084561
104084571	1	2013				THER14Q3.txt
104087871
104092441	1	20140714				THER14Q3.txt
104092602	1	20140808	20140808			THER14Q3.txt
104093251	1	20140819				THER14Q3.txt
104094481	1	20140729				THER14Q3.txt
104094491
104095351
104095371	1	20140729				THER14Q3.txt
104096971
104098041
104098141
104099431
104099462	1	2008	2014			THER14Q4.txt
104099481	1	20140722				THER14Q3.txt
104099501	1	20140819				THER14Q3.txt
104099501	2	20140820				THER14Q3.txt
104100711	1	20140724				THER14Q3.txt
104100791
104102511
104102541	1	2009				THER14Q3.txt
104103981	1	20140731				THER14Q3.txt
104104171	1	20140730				THER14Q3.txt
104105051	1	2013				THER14Q3.txt
104106411	1	201407				THER14Q3.txt
104106451	1	2007				THER14Q3.txt
104106531	1	20140717				THER14Q3.txt
104107161
104107191	1	20140727				THER14Q3.txt
104107241
104107261
104108891
104108911	1	20140803				THER14Q3.txt
104108941	1	20140730				THER14Q3.txt
104111611	1	2012	2014			THER14Q3.txt
104123731
104123741	1	201408				THER14Q3.txt
104124581
104124611
104124631
104125511	1	201407				THER14Q3.txt
104125561
104126791	1	2012				THER14Q3.txt
104126801	1	20140803				THER14Q3.txt
104126811	1	20140211				THER14Q3.txt
104126811	2	20140211				THER14Q3.txt
104126901	1	20140804				THER14Q3.txt
104129161
104129241
104129992	1	201408	201408			THER14Q3.txt
104130051
104130081	2	20140725				THER14Q3.txt
104132561
104132582
104132691
104133451
104133491	1	20140807				THER14Q3.txt
104135091
104135121
104136081
104137462	1	201408				THER14Q3.txt
104139872	1	20140902	20140908			THER14Q4.txt
104140432	1	201311				THER14Q3.txt
104148731
104148781	1	20140821				THER14Q3.txt
104151901
104153661
104156182
104158541
104160121
104161721
104163042
104165142	1	20140607				THER14Q3.txt
104166381	1	20140824				THER14Q3.txt
104166391
104166421
104167181	1	201408				THER14Q3.txt
104168111
104169691
104169721	1		2014			THER14Q3.txt
104171071
104181801
104183171
104184201	1	201407				THER14Q3.txt
104185901	1	20140825				THER14Q3.txt
104185932	1	20140804	20140812			THER14Q4.txt
104185932	2	20140804	20140812			THER14Q4.txt
104185961
104187121
104188791
104188811	1	20140824				THER14Q3.txt
104188831	1	2014				THER14Q3.txt
104190121	1	201310				THER14Q3.txt
104193681	1	20140822				THER14Q3.txt
104197171	1	20140826				THER14Q3.txt
104212071
104212321	1	201408				THER14Q3.txt
104212391
104212401
104212522	1	20140724	20140807			THER14Q3.txt
104212541
104237191
104237241	1	201307				THER14Q3.txt
104238081
104241371
104242721
104245141
104245171	1	20140629				THER14Q3.txt
104246021
104253771	2	20140721				THER14Q3.txt
104255281	1	2007				THER14Q3.txt
104264071	1	20140729				THER14Q3.txt
104265591	1	201406	20140630			THER14Q3.txt
104266951	1	20140723				THER14Q3.txt
104268731
104273971	1	201408				THER14Q3.txt
104278321
104278352	1	20140729				THER14Q4.txt
104279181
104279231
104280441	1	20140804				THER14Q3.txt
104281061
104281111
104281751	1	201407				THER14Q3.txt
104281771
104281791	1	20140821				THER14Q3.txt
104286001	1	20140802				THER14Q3.txt
104287522	1	2010				THER14Q3.txt
104287522	2	2004				THER14Q3.txt
104287522	3	2003				THER14Q3.txt
104301891	1	20140427	20140428			THER14Q3.txt
104302001	1	20140414	20140414			THER14Q3.txt
104302091	1	20140327	20140328			THER14Q3.txt
104302111	1	20140421	20140422			THER14Q3.txt
104302181	1	20140430				THER14Q3.txt
104302291	1	20140428	20140428			THER14Q3.txt
104302311
104302451
104302531	1	20140515	20140516			THER14Q3.txt
104302611	1	20140526	20140527			THER14Q3.txt
104302671
104302801	1	20140603	20140604			THER14Q3.txt
104302861	1	20140622	20140622			THER14Q3.txt
104302971	1	20140615	20140616			THER14Q3.txt
104303031	1	20140622	20140622			THER14Q3.txt
104303041
104303141	1	20140625	20140626			THER14Q3.txt
104303231	1	20140701				THER14Q3.txt
104303351	1	20140707	20140707			THER14Q3.txt
104303381	1	20140706	20140706			THER14Q3.txt
104303421
104303441	1	20140717				THER14Q3.txt
104303481	1	20140728	20140728			THER14Q3.txt
104303501
104303531
104303561	1	20140713	20140713			THER14Q3.txt
104304521
104306332	1	2013				THER14Q3.txt
104309061	1	201407	201407			THER14Q3.txt
104309061	2	20140721				THER14Q3.txt
104311011	1	2014				THER14Q3.txt
104312251
104331051
104333881
104338241	1	201405				THER14Q3.txt
104339522	1	201408				THER14Q4.txt
104343512	1	20140717	20140717			THER14Q3.txt
104345073
104358111
104358181
104360692
104363474	1	2007	20140904			THER15Q1.txt
104363512	1	20140807	20140809			THER14Q4.txt
104367362
104367471
104367481
104376391
104376611
104377252	2	2003				THER14Q3.txt
104380781	1	201408				THER14Q3.txt
104384301
104384351
104384401	1	20140828				THER14Q3.txt
104392651
104400491	1	2014				THER14Q3.txt
104400491	2	20140828				THER14Q3.txt
104400491	3	2014				THER14Q3.txt
104400491	4	20140828				THER14Q3.txt
104407261	1	20140829	20140904			THER14Q3.txt
104408331	1	20140904				THER14Q3.txt
104411171
104417821
104443122
104444971
104448712	1	20140826	20140902			THER14Q4.txt
104448721	1	2014				THER14Q3.txt
104452701	1	20140828				THER14Q3.txt
104452701	2	20140829				THER14Q3.txt
104459891	1	20140827				THER14Q3.txt
104478622	1	20140829				THER14Q3.txt
104480551
104481071
104482131
104508001
104508051
104508801
104510001
104510561	1	201401	201405			THER14Q3.txt
104510571	1	20140903				THER14Q3.txt
104510591	1	2014				THER14Q3.txt
104510621	1	20140907	20140909			THER14Q3.txt
104510631
104511341
104525831
104525852	1	201406				THER14Q3.txt
104525852	10	20140904				THER14Q3.txt
104527971	1	20140904				THER14Q3.txt
104541191	1	20140909				THER14Q3.txt
104543131
104543231
104543261	1	20140905	20140909			THER14Q3.txt
104544241
104546571
104554031	1	20140910	20140910			THER14Q3.txt
104570201
104571191
104571521	1	20140902	20140902			THER14Q3.txt
104571951
104573781
104573831
104592132	1	2008				THER14Q3.txt
104595451
104595521
104596991
104603322
104603921
104604101	2	2011				THER14Q3.txt
104619551	1	20140911				THER14Q3.txt
104619571
104627262	1	201301	20140326			THER14Q3.txt
104627262	2	2012	201301			THER14Q3.txt
104629112	1	201401				THER14Q3.txt
104643041
104648472
104649261	1	2014				THER14Q3.txt
104652901
104653791
104653811	1	20140909				THER14Q3.txt
104653991
104655152	1	20140911				THER14Q3.txt
104662631
104670361
104670371
104673222	1	20140825	20140825			THER14Q3.txt
104674051
104674152	1	2013				THER14Q4.txt
104674161
104676171	1	201409				THER14Q3.txt
104677322
104677342
104677481
104677711
104678171	1	20140912				THER14Q3.txt
104678232
104680971	1	20140917	20140918			THER14Q3.txt
104682661
104708471
104708541
104709872	1	2012				THER14Q3.txt
104709892	1	201308	201408			THER14Q3.txt
104714702
104716922	1	20140825				THER14Q3.txt
104723361	1	20140806	20140808			THER14Q3.txt
104724902	1	20140828	20140828			THER14Q4.txt
104725021	1	20140918	20140919			THER14Q3.txt
104726141	1	20140914	20140915			THER14Q3.txt
104727591
104727601	1	20140916				THER14Q3.txt
104735241
104735301
104735321
104738081	1	20140917				THER14Q3.txt
104738141	1	2012	201409			THER14Q3.txt
104738801
104739341
104739391
104745001	1	20140917				THER14Q3.txt
104745251	1	20140805				THER14Q3.txt
104750711	1			1	WK	THER14Q3.txt
104752051	1	20080830	20131015			THER14Q3.txt
104753251	1	20140115	20140328			THER14Q3.txt
104758591	1	20140918				THER14Q3.txt
104760212
104760963	1	20140806	20140808			THER15Q1.txt
104765691	1	20140917				THER14Q3.txt
104766051
104766111
104766731	1	2012				THER14Q3.txt
104783541
104785482
104787721
104792432
104796761
104810141	1	20140919				THER14Q3.txt
104814041
104818621
104820122
104821121
104823471	1	20140923				THER14Q3.txt
104823541
104823551
104826981	2	2012				THER14Q3.txt
104826981	3	2012				THER14Q3.txt
104826981	5	201308	201401			THER14Q3.txt
104826981	6	201401	201403			THER14Q3.txt
104826981	7	201403	201409			THER14Q3.txt
104826981	8	201409				THER14Q3.txt
104826981	9	201407	2014			THER14Q3.txt
104827351	1	20140918				THER14Q3.txt
104827372	1	201404	201409			THER14Q4.txt
104827541	1	20140911	20140917			THER14Q3.txt
104837131	1	20140915				THER14Q3.txt
104839401
104841961
104844391
104844491
104846591	1	201409				THER14Q3.txt
104849741	1	20140922	20140923			THER14Q3.txt
104853561
104853591
104853611
104854001	1	20140918	20140920			THER14Q3.txt
104854581	1	201409				THER14Q3.txt
104854611
104854861
104872841
104876031	1	20140507	20140619			THER14Q4.txt
104877742
104877771
104879211	1	2014				THER14Q4.txt
104879551	1		201409			THER14Q4.txt
104879551	2	201409				THER14Q4.txt
104879731
104879742
104879891
104879911
104880411	1	20140925				THER14Q4.txt
104885321
104885381
104885401	1	2011				THER14Q4.txt
104892801
104950121	1	20140924				THER14Q4.txt
104952011	1	201401				THER14Q4.txt
104952021	1	2011				THER14Q4.txt
104952051
104955911
104955921
104956051
104957971
104958001
104958021	1	2012				THER14Q4.txt
104960441
104961951	1	201405				THER14Q4.txt
104962392	1	201302				THER14Q4.txt
104962392	2	200907	201001			THER14Q4.txt
104962421
104962451
104963021
104963052	1	201403				THER14Q4.txt
104963222	2	20140926				THER14Q4.txt
104976421	1	2010				THER14Q4.txt
104976481
104978061	1	2014				THER14Q4.txt
104980111	1	2008				THER14Q4.txt
104981601	1	2012				THER14Q4.txt
104985251
104988221
104994351
105015191
105017491
105019971
105020051
105020062	1	20140927				THER14Q4.txt
105022231
105026071
105027931
105027981
105029111
105029972	1	20140830	20140901			THER14Q4.txt
105030561
105045111
105045162
105045851
105045861
105047831
105047841
105049201
105049221
105050861
105050891
105050981
105052641
105052651
105052661
105052681	1	20140929				THER14Q4.txt
105054631
105054671	1	20141001				THER14Q4.txt
105054681	1	20140908				THER14Q4.txt
105054681	2	20140907				THER14Q4.txt
105054681	3	20140907				THER14Q4.txt
105054681	4	2008				THER14Q4.txt
105054722
105054731
105054771
105054781	1	2013				THER14Q4.txt
105054811	1	201409				THER14Q4.txt
105054861
105054871	1	20140929				THER14Q4.txt
105054881
105054891	1	20140824				THER14Q4.txt
105054891	2	201408				THER14Q4.txt
105054921	1	20140101				THER14Q4.txt
105054991	1	20140928				THER14Q4.txt
105055071
105055081	1	20141001				THER14Q4.txt
105055091
105055111
105055121	1	20140930				THER14Q4.txt
105055141
105085521
105085591	1	20141002				THER14Q4.txt
105085601
105089981
105090031	1	201409				THER14Q4.txt
105091792	1	201303				THER14Q4.txt
105091801	1	20141002				THER14Q4.txt
105093571	1	20141007				THER14Q4.txt
105093571	2	201409	20141007			THER14Q4.txt
105112901
105116021
105116081
105118651
105134801
105134811	1	20141005				THER14Q4.txt
105134951
105141801
105142491
105144811	1	2012				THER14Q4.txt
105146362
105160455	1	20140918	20140918			THER14Q4.txt
105163061	1	20141008	20141008			THER14Q4.txt
105163311	1	20130910	20130910			THER14Q4.txt
105163481	1	20130925	20130925			THER14Q4.txt
105164831
105166182
105168601	1	20140803	20140813			THER14Q4.txt
105185262	1	20141005	20141005			THER14Q4.txt
105185281
105186681
105186701
105186771
105188471
105189091	1	20140421	20140901			THER14Q4.txt
105191821	1	20141003				THER14Q4.txt
105192021	1	20141007				THER14Q4.txt
105195061	1	20141006				THER14Q4.txt
105197062	1	20141004				THER14Q4.txt
105197062	2	2014	2014			THER14Q4.txt
105197071	1	20141010				THER14Q4.txt
105197101	1	2014				THER14Q4.txt
105198331
105200812	1	20141012	20141014			THER14Q4.txt
105200852	1	20141009	20141009			THER15Q1.txt
105201401	1	201409				THER14Q4.txt
105204841
105206071
105206771	1	20141012				THER14Q4.txt
105219181	1	20141009				THER14Q4.txt
105222431	2	20140626				THER14Q4.txt
105243441
105245161	1	20141006				THER14Q4.txt
105250471	1	2007				THER14Q4.txt
105250481	1	20141005				THER14Q4.txt
105251371
105252521	1	20141002				THER14Q4.txt
105252571	1	20141005				THER14Q4.txt
105253661	1	20141005				THER14Q4.txt
105254441
105254491
105254511
105270591
105275851
105279981	1	2012				THER14Q4.txt
105279981	2	20141005				THER14Q4.txt
105280001	1	20141005				THER14Q4.txt
105285991	1	20110312	20120912			THER14Q4.txt
105291891	1	20141007				THER14Q4.txt
105291901
105292082	1	20141010				THER14Q4.txt
105292091
105292201	1	201410				THER14Q4.txt
105292252	1	2011				THER14Q4.txt
105292252	2	201408				THER14Q4.txt
105292351
105292361	1	20141009				THER14Q4.txt
105301981	2	20140924				THER14Q4.txt
105304872
105304881	1	20141009				THER14Q4.txt
105306821	1	2010				THER14Q4.txt
105306821	2	2010				THER14Q4.txt
105308441	1	20141013				THER14Q4.txt
105309581
105309621
105309651
105310291	1	20141014				THER14Q4.txt
105311812	1	20141009				THER14Q4.txt
105312541
105314281	1	1994				THER14Q4.txt
105315891	1	1994				THER14Q4.txt
105315941	1	20141015				THER14Q4.txt
105317292	1	201409				THER14Q4.txt
105317292	2	201409				THER14Q4.txt
105318821	1	20141015				THER14Q4.txt
105322321
105340371
105341751	1	20141013				THER14Q4.txt
105344941	1	20130523				THER14Q4.txt
105344941	1	20140313				THER14Q4.txt
105344941	1	20140610				THER14Q4.txt
105345151	1	201410				THER14Q4.txt
105347691	1	20141017				THER14Q4.txt
105347701
105351311
105369941
105376541	1	20141006				THER14Q4.txt
105377041
105377061
105377081
105377732	1	201409				THER14Q4.txt
105377741	1	201409				THER14Q4.txt
105377761
105378931
105378961
105380481
105380491
105380551	1	201410				THER14Q4.txt
105381611
105382531	1	201410				THER14Q4.txt
105384071	1	2014				THER14Q4.txt
105384101	1	20141019				THER14Q4.txt
105386332	1	201408	20141015			THER14Q4.txt
105386371	1	201408				THER14Q4.txt
105386481
105387941
105388421	1	20141016				THER14Q4.txt
105391961
105392341	1	20141014				THER14Q4.txt
105392411
105392441	1	20141018				THER14Q4.txt
105392602	1	20141013	20141020			THER14Q4.txt
105404941
105410841
105410881
105410891
105411671
105412991
105414921
105482321
105497171
105497181
105498341
105498351	1	2013				THER14Q4.txt
105498361
105519781	1	201406				THER14Q4.txt
105521031	1	2008				THER14Q4.txt
105522561
105522571
105522581
105522631
105524041	1	201410				THER14Q4.txt
105524061
105525151	1	201408				THER14Q4.txt
105525161	1	2014				THER14Q4.txt
105525161	2	201406				THER14Q4.txt
105526841
105540301	1	20141013	20141014			THER14Q4.txt
105540441
105542241
105542271
105544572	1	201408				THER14Q4.txt
105544572	2	201408				THER14Q4.txt
105544621	1	2014				THER14Q4.txt
105556711
105556741	1	20141020				THER14Q4.txt
105561031
105565132	1	20141026				THER14Q4.txt
105565441	1	20141028				THER14Q4.txt
105575862
105578491	1	20141017				THER14Q4.txt
105586451	1	201410				THER14Q4.txt
105586481
105587141
105598801	1	20141012				THER14Q4.txt
105598801	1	20141013				THER14Q4.txt
105598801	2	20141012				THER14Q4.txt
105598801	2	20141013				THER14Q4.txt
105607923	1	2009				THER15Q1.txt
105612851
105613381
105614021
105614051
105614711	1	20141021				THER14Q4.txt
105614721	1	20141022				THER14Q4.txt
105629091
105631061
105631461
105635931	1	2014				THER14Q4.txt
105641091	1	201408				THER14Q4.txt
105644021
105646042	1	20140910				THER14Q4.txt
105646661	1	201410				THER14Q4.txt
105652921	1	20100301	20101031			THER14Q4.txt
105659922	1		20141027			THER14Q4.txt
105662501
105662631
105663641
105664363	1	20141025	20141026			THER14Q4.txt
105666131
105666141
105666151
105669691	1	20141018				THER14Q4.txt
105669691	2	20141019				THER14Q4.txt
105669711
105669731
105670031	1	20141021				THER14Q4.txt
105670051
105670071
105670351	2	20141022				THER14Q4.txt
105670361
105670681
105670691
105680821
105684321
105686151
105686181
105686231	1	2014				THER14Q4.txt
105686231	2	20141026				THER14Q4.txt
105688101
[truncated: 47,837 more rows]
